# Supplementary material for: The crystal structure of the triclinic polymorph of 1,4-bis­([2,2′:6′,2′′-terpyridin]-4′-yl)benzene
Source: Acta Crystallogr E Crystallogr Commun. 2019 Nov 29;75(Pt 12):1947–51. doi: 10.1107/S2056989019015810 (PMC6895940; doi:10.1107/S2056989019015810)
Supplement: Supplementary file 1 [file e-75-01947-sup1.cif]

##############################################################################
#                                                                            #
# This CIF contains the data in a paper accepted for publication in          #
# Acta Crystallographica Section E. It conforms to the requirements of       #
# Notes for Authors for Acta Crystallographica Section E, and has been       #
# peer reviewed under the auspices of the IUCr Commission on Journals.       #
#                                                                            #
# Full details of the Crystallographic Information File format               #
# are given in the paper "The Crystallographic Information File (CIF):       #
# a New Standard Archive File for Crystallography" by S. R. Hall, F. H.      #
# Allen and I. D. Brown [Acta Cryst. (1991), A47, 655-685].                  #
#                                                                            #
# The current version of the core CIF dictionary is obtainable from          #
# ftp://ftp.iucr.org/pub/cif_core.dic.                                       #
#                                                                            #
# Software is freely available for graphical display of the structure(s)     #
# in this CIF. For information consult the CIF software page                 #
# http://www.iucr.org/resources/cif/software.                                #
#                                                                            #
# This file may be used for bona fide research purposes within the           #
# scientific community so long as proper attribution is given to the journal # 
# article from which it was obtained.                                        #
#                                                                            #
##############################################################################
data_I
_audit_creation_method     'SHELXL-2018/3'
_chemical_name_systematic
;
1,4-Bis([2,2':6',2''-terpyridin]-4'-yl)benzene
;
_chemical_name_common     ?
_chemical_formula_moiety     'C36 H24 N6'
_chemical_formula_sum     'C36 H24 N6'
_chemical_formula_iupac     'C36 H24 N6'
_chemical_formula_weight     540.61
_chemical_melting_point     ?
_symmetry_space_group_name_H-M     'P -1'
_symmetry_space_group_name_Hall     '-P 1'
_space_group_crystal_system     triclinic
loop_
    _space_group_symop_operation_xyz
    'x, y, z'
    '-x, -y, -z'
_cell_length_a     7.312(2)
_cell_length_b     8.847(3)
_cell_length_c     11.039(3)
_cell_angle_alpha     100.050(7)
_cell_angle_beta     102.247(6)
_cell_angle_gamma     104.314(7)
_cell_volume     656.4(3)
_cell_formula_units_Z     1
_cell_measurement_reflns_used     3259
_cell_measurement_theta_min     2.45
_cell_measurement_theta_max     27.09
_cell_measurement_temperature     100(2)
_exptl_crystal_description     'plate'
_exptl_crystal_colour     'colourless'
_exptl_crystal_size_max     0.530
_exptl_crystal_size_mid     0.296
_exptl_crystal_size_min     0.234
_exptl_crystal_density_diffrn     1.368
_exptl_crystal_density_meas     ?
_exptl_crystal_density_method     ?
_exptl_crystal_F_000     282
_exptl_absorpt_coefficient_mu     0.083
_exptl_absorpt_correction_type     multi-scan
_exptl_absorpt_process_details
;
(SADABS; Bruker, 2017)
;
_exptl_absorpt_correction_T_min     0.7641
_exptl_absorpt_correction_T_max     0.9583
_diffrn_ambient_temperature     100(2)
_diffrn_source     'rotating-anode (Nonius FR-591)'
_diffrn_radiation_type     MoK\a
_diffrn_radiation_wavelength     0.71073
_diffrn_radiation_monochromator     'multi-layer mirror'
_diffrn_measurement_device_type     'Bruker X8 APEXII'
_diffrn_measurement_method     '\f and \w scans'
_diffrn_detector     'CCD area detector'
_diffrn_detector_area_resol_mean     8.333
_diffrn_reflns_number     10437
_diffrn_reflns_av_R_equivalents     0.0491
_diffrn_reflns_av_unetI/netI     0.0545
_diffrn_reflns_theta_min     1.944
_diffrn_reflns_theta_max     27.196
_diffrn_reflns_theta_full     26.000
_diffrn_measured_fraction_theta_max     0.996
_diffrn_measured_fraction_theta_full     0.999
_diffrn_reflns_limit_h_min     -9
_diffrn_reflns_limit_h_max     5
_diffrn_reflns_limit_k_min     -11
_diffrn_reflns_limit_k_max     11
_diffrn_reflns_limit_l_min     -14
_diffrn_reflns_limit_l_max     14
_refine_special_details     ?
_reflns_number_total     2918
_reflns_number_gt     1953
_reflns_threshold_expression     'I > 2\s(I)'
_refine_ls_structure_factor_coef     Fsqd
_refine_ls_matrix_type     full
_refine_ls_R_factor_all     0.0830
_refine_ls_R_factor_gt     0.0465
_refine_ls_wR_factor_gt     0.1188
_refine_ls_wR_factor_ref     0.1334
_refine_ls_goodness_of_fit_ref     1.090
_refine_ls_restrained_S_all     1.090
_refine_ls_number_reflns     2918
_refine_ls_number_parameters     190
_refine_ls_number_restraints     0
_refine_ls_hydrogen_treatment     constr
_refine_ls_weighting_scheme     calc
_refine_ls_weighting_details
             'w=1/[\\s^2^(Fo^2^)+(0.0552P)^2^+0.1381P] where P=(Fo^2^+2Fc^2^)/3'
_atom_sites_solution_hydrogens     geom
_atom_sites_solution_primary     dual
_atom_sites_solution_secondary     difmap
_refine_ls_shift/su_max     0.000
_refine_ls_shift/su_mean     0.000
_refine_diff_density_max     0.265
_refine_diff_density_min     -0.223
_refine_ls_extinction_method     none
_refine_ls_extinction_coef     .
loop_
    _atom_type_symbol
    _atom_type_description
    _atom_type_scat_dispersion_real
    _atom_type_scat_dispersion_imag
    _atom_type_scat_source
    'C' 'C' 0.0033 0.0016
                         'International Tables Vol C Tables 4.2.6.8 and 6.1.1.4'
    'H' 'H' 0.0000 0.0000
                         'International Tables Vol C Tables 4.2.6.8 and 6.1.1.4'
    'N' 'N' 0.0061 0.0033
                         'International Tables Vol C Tables 4.2.6.8 and 6.1.1.4'
_computing_data_collection
;
APEX3 (Bruker, 2017)
;
_computing_cell_refinement
;
SAINT (Bruker, 2017)
;
_computing_data_reduction
;
SAINT (Bruker, 2017)
;
_computing_structure_solution
;
SHELXT (Sheldrick, 2015a)
;
_computing_structure_refinement
;
SHELXL (Sheldrick, 2015b)
;
_computing_molecular_graphics
;
<i>shelXle</i> (H\"ubschle <i>et al.</i>, 2011) and Mercury (Macrae
<i>et al.</i>,  2008)
;
_computing_publication_material
;
SHELXL (Sheldrick, 2015b), PLATON (Spek, 2009) and
publCIF (Westrip, 2010)
;
loop_
    _atom_site_type_symbol
    _atom_site_label
    _atom_site_fract_x
    _atom_site_fract_y
    _atom_site_fract_z
    _atom_site_U_iso_or_equiv
    _atom_site_adp_type
    _atom_site_calc_flag
    _atom_site_occupancy
    _atom_site_disorder_assembly
    _atom_site_disorder_group
    N N1 0.31314(19) 0.57168(16) 0.39738(13) 0.0184(3) Uani d 1 . .
    N N2 0.4458(2) 0.73483(17) 0.13929(13) 0.0213(3) Uani d 1 . .
    N N3 0.0878(2) 0.29403(17) 0.56336(13) 0.0227(4) Uani d 1 . .
    C C1 0.3286(2) 0.5741(2) 0.27836(16) 0.0180(4) Uani d 1 . .
    C C2 0.2523(2) 0.4377(2) 0.17767(16) 0.0183(4) Uani d 1 . .
    H H2 0.260141 0.444780 0.093931 0.022 Uiso calc 1 . .
    C C3 0.1647(2) 0.2912(2) 0.20071(15) 0.0178(4) Uani d 1 . .
    C C4 0.1538(2) 0.2879(2) 0.32419(16) 0.0190(4) Uani d 1 . .
    H H4 0.098885 0.189236 0.344145 0.023 Uiso calc 1 . .
    C C5 0.2242(2) 0.4309(2) 0.41872(15) 0.0170(4) Uani d 1 . .
    C C6 0.4396(2) 0.7297(2) 0.25945(15) 0.0177(4) Uani d 1 . .
    C C7 0.5401(2) 0.8601(2) 0.36334(16) 0.0223(4) Uani d 1 . .
    H H7 0.531212 0.853493 0.446984 0.027 Uiso calc 1 . .
    C C8 0.6527(2) 0.9991(2) 0.34305(18) 0.0261(4) Uani d 1 . .
    H H8 0.722880 1.089152 0.412386 0.031 Uiso calc 1 . .
    C C9 0.6610(2) 1.0042(2) 0.22011(17) 0.0245(4) Uani d 1 . .
    H H9 0.737656 1.097586 0.203028 0.029 Uiso calc 1 . .
    C C10 0.5551(2) 0.8702(2) 0.12213(17) 0.0236(4) Uani d 1 . .
    H H10 0.560586 0.875011 0.037631 0.028 Uiso calc 1 . .
    C C11 0.2008(2) 0.4309(2) 0.54952(15) 0.0187(4) Uani d 1 . .
    C C12 0.2926(2) 0.5660(2) 0.65033(16) 0.0220(4) Uani d 1 . .
    H H12 0.370162 0.661960 0.637260 0.026 Uiso calc 1 . .
    C C13 0.2681(3) 0.5569(2) 0.77001(17) 0.0267(4) Uani d 1 . .
    H H13 0.330137 0.646686 0.840845 0.032 Uiso calc 1 . .
    C C14 0.1533(3) 0.4169(2) 0.78556(17) 0.0270(4) Uani d 1 . .
    H H14 0.134352 0.408052 0.866839 0.032 Uiso calc 1 . .
    C C15 0.0662(3) 0.2893(2) 0.67977(17) 0.0277(4) Uani d 1 . .
    H H15 -0.013662 0.192846 0.690615 0.033 Uiso calc 1 . .
    C C16 0.0823(2) 0.14143(19) 0.09699(15) 0.0178(4) Uani d 1 . .
    C C17 0.1252(2) 0.0007(2) 0.11349(16) 0.0197(4) Uani d 1 . .
    H H17 0.210899 0.000508 0.191289 0.024 Uiso calc 1 . .
    C C18 -0.0443(2) 0.1397(2) -0.01748(15) 0.0200(4) Uani d 1 . .
    H H18 -0.075227 0.234999 -0.029841 0.024 Uiso calc 1 . .
loop_
    _atom_site_aniso_label
    _atom_site_aniso_U_11
    _atom_site_aniso_U_22
    _atom_site_aniso_U_33
    _atom_site_aniso_U_12
    _atom_site_aniso_U_13
    _atom_site_aniso_U_23
    N1 0.0168(7) 0.0215(8) 0.0160(8) 0.0058(6) 0.0032(6) 0.0033(6)
    N2 0.0215(7) 0.0226(8) 0.0191(8) 0.0060(6) 0.0045(6) 0.0053(6)
    N3 0.0234(8) 0.0268(8) 0.0182(8) 0.0065(6) 0.0064(6) 0.0063(6)
    C1 0.0136(8) 0.0223(9) 0.0174(9) 0.0066(7) 0.0024(7) 0.0035(7)
    C2 0.0162(8) 0.0247(9) 0.0129(9) 0.0049(7) 0.0033(7) 0.0036(7)
    C3 0.0136(8) 0.0216(9) 0.0162(9) 0.0054(7) 0.0021(7) 0.0013(7)
    C4 0.0158(8) 0.0198(9) 0.0201(9) 0.0039(7) 0.0039(7) 0.0044(7)
    C5 0.0129(8) 0.0217(9) 0.0144(9) 0.0048(7) 0.0017(6) 0.0018(7)
    C6 0.0140(8) 0.0208(9) 0.0179(9) 0.0062(7) 0.0034(7) 0.0034(7)
    C7 0.0216(9) 0.0241(9) 0.0187(9) 0.0049(7) 0.0047(7) 0.0017(7)
    C8 0.0213(9) 0.0216(10) 0.0287(11) 0.0023(7) 0.0029(8) -0.0002(8)
    C9 0.0191(8) 0.0220(9) 0.0308(11) 0.0029(7) 0.0066(8) 0.0072(8)
    C10 0.0229(9) 0.0269(10) 0.0223(10) 0.0071(8) 0.0066(7) 0.0089(8)
    C11 0.0156(8) 0.0234(9) 0.0171(9) 0.0081(7) 0.0021(7) 0.0040(7)
    C12 0.0205(9) 0.0250(10) 0.0193(9) 0.0080(7) 0.0034(7) 0.0031(8)
    C13 0.0263(9) 0.0344(11) 0.0188(10) 0.0144(8) 0.0022(8) 0.0018(8)
    C14 0.0277(9) 0.0431(12) 0.0157(9) 0.0169(9) 0.0081(8) 0.0089(8)
    C15 0.0285(10) 0.0344(11) 0.0238(10) 0.0096(8) 0.0097(8) 0.0123(9)
    C16 0.0148(8) 0.0207(9) 0.0154(9) 0.0011(7) 0.0054(7) 0.0019(7)
    C17 0.0172(8) 0.0264(9) 0.0132(9) 0.0052(7) 0.0020(6) 0.0030(7)
    C18 0.0201(8) 0.0200(9) 0.0191(9) 0.0052(7) 0.0051(7) 0.0040(7)
_geom_special_details
;
 All esds (except the esd in the dihedral angle between two l.s. planes)
 are estimated using the full covariance matrix.  The cell esds are taken
 into account individually in the estimation of esds in distances, angles
 and torsion angles; correlations between esds in cell parameters are only
 used when they are defined by crystal symmetry.  An approximate (isotropic)
 treatment of cell esds is used for estimating esds involving l.s. planes.
;
loop_
    _geom_bond_atom_site_label_1
    _geom_bond_atom_site_label_2
    _geom_bond_site_symmetry_2
    _geom_bond_distance
    _geom_bond_publ_flag
    N1 C5 . 1.340(2) ?
    N1 C1 . 1.346(2) ?
    N2 C10 . 1.334(2) ?
    N2 C6 . 1.345(2) ?
    N3 C15 . 1.334(2) ?
    N3 C11 . 1.340(2) ?
    C1 C2 . 1.393(2) ?
    C1 C6 . 1.489(2) ?
    C2 C3 . 1.389(2) ?
    C2 H2 . 0.9500 ?
    C3 C4 . 1.387(2) ?
    C3 C16 . 1.487(2) ?
    C4 C5 . 1.395(2) ?
    C4 H4 . 0.9500 ?
    C5 C11 . 1.490(2) ?
    C6 C7 . 1.396(2) ?
    C7 C8 . 1.383(2) ?
    C7 H7 . 0.9500 ?
    C8 C9 . 1.379(3) ?
    C8 H8 . 0.9500 ?
    C9 C10 . 1.385(2) ?
    C9 H9 . 0.9500 ?
    C10 H10 . 0.9500 ?
    C11 C12 . 1.393(2) ?
    C12 C13 . 1.384(2) ?
    C12 H12 . 0.9500 ?
    C13 C14 . 1.374(3) ?
    C13 H13 . 0.9500 ?
    C14 C15 . 1.383(3) ?
    C14 H14 . 0.9500 ?
    C15 H15 . 0.9500 ?
    C16 C17 . 1.389(2) ?
    C16 C18 . 1.394(2) ?
    C17 C18 2 1.388(2) ?
    C17 H17 . 0.9500 ?
    C18 H18 . 0.9500 ?
loop_
    _geom_angle_atom_site_label_1
    _geom_angle_atom_site_label_2
    _geom_angle_atom_site_label_3
    _geom_angle_site_symmetry_1
    _geom_angle_site_symmetry_3
    _geom_angle
    _geom_angle_publ_flag
    C5 N1 C1 . . 117.93(14) ?
    C10 N2 C6 . . 117.38(14) ?
    C15 N3 C11 . . 117.47(15) ?
    N1 C1 C2 . . 122.49(15) ?
    N1 C1 C6 . . 116.71(14) ?
    C2 C1 C6 . . 120.75(15) ?
    C3 C2 C1 . . 119.43(15) ?
    C3 C2 H2 . . 120.3 ?
    C1 C2 H2 . . 120.3 ?
    C4 C3 C2 . . 118.00(15) ?
    C4 C3 C16 . . 120.29(15) ?
    C2 C3 C16 . . 121.70(15) ?
    C3 C4 C5 . . 119.28(16) ?
    C3 C4 H4 . . 120.4 ?
    C5 C4 H4 . . 120.4 ?
    N1 C5 C4 . . 122.72(15) ?
    N1 C5 C11 . . 117.46(14) ?
    C4 C5 C11 . . 119.82(15) ?
    N2 C6 C7 . . 122.30(16) ?
    N2 C6 C1 . . 116.79(14) ?
    C7 C6 C1 . . 120.83(15) ?
    C8 C7 C6 . . 119.20(16) ?
    C8 C7 H7 . . 120.4 ?
    C6 C7 H7 . . 120.4 ?
    C9 C8 C7 . . 118.65(16) ?
    C9 C8 H8 . . 120.7 ?
    C7 C8 H8 . . 120.7 ?
    C8 C9 C10 . . 118.53(16) ?
    C8 C9 H9 . . 120.7 ?
    C10 C9 H9 . . 120.7 ?
    N2 C10 C9 . . 123.93(17) ?
    N2 C10 H10 . . 118.0 ?
    C9 C10 H10 . . 118.0 ?
    N3 C11 C12 . . 122.76(16) ?
    N3 C11 C5 . . 115.99(14) ?
    C12 C11 C5 . . 121.25(15) ?
    C13 C12 C11 . . 118.34(17) ?
    C13 C12 H12 . . 120.8 ?
    C11 C12 H12 . . 120.8 ?
    C14 C13 C12 . . 119.44(17) ?
    C14 C13 H13 . . 120.3 ?
    C12 C13 H13 . . 120.3 ?
    C13 C14 C15 . . 118.26(17) ?
    C13 C14 H14 . . 120.9 ?
    C15 C14 H14 . . 120.9 ?
    N3 C15 C14 . . 123.72(18) ?
    N3 C15 H15 . . 118.1 ?
    C14 C15 H15 . . 118.1 ?
    C17 C16 C18 . . 119.01(15) ?
    C17 C16 C3 . . 120.93(15) ?
    C18 C16 C3 . . 120.04(15) ?
    C18 C17 C16 2 . 120.68(16) ?
    C18 C17 H17 2 . 119.7 ?
    C16 C17 H17 . . 119.7 ?
    C17 C18 C16 2 . 120.31(16) ?
    C17 C18 H18 2 . 119.8 ?
    C16 C18 H18 . . 119.8 ?
loop_
    _geom_hbond_atom_site_label_D
    _geom_hbond_atom_site_label_H
    _geom_hbond_atom_site_label_A
    _geom_hbond_site_symmetry_A
    _geom_hbond_distance_DH
    _geom_hbond_distance_HA
    _geom_hbond_distance_DA
    _geom_hbond_angle_DHA
    C17 H17 Cg2 1_545 0.96 2.99 3.682(2) 131
_shelx_space_group_comment
;
The symmetry employed for this shelxl refinement is uniquely defined
by the following loop, which should always be used as a source of
symmetry information in preference to the above space-group names.
They are only intended as comments.
;
_shelx_estimated_absorpt_T_min     0.957
_shelx_estimated_absorpt_T_max     0.981
_shelx_hkl_file
;
  -1   0   0    2.80    0.40
  -1   0   0    2.90    0.80
  -1   0   0    2.30    0.40
   1   0   0    3.20    0.30
   1   0   0    1.30    0.70
   1   0   0    2.40    0.40
  -2   0   0  247.48   10.80
  -2   0   0  223.48   10.80
  -2   0   0  245.78   11.50
   2   0   0  230.78   11.40
   2   0   0  217.68   10.70
   2   0   0  249.18   10.70
  -3   0   0   28.10    2.80
  -3   0   0   25.90    3.10
  -3   0   0   27.90    1.90
  -3   0   0   23.30    1.80
   3   0   0   28.30    1.60
  -4   0   0   17.20    1.60
  -4   0   0   17.50    2.70
  -4   0   0   16.30    1.70
  -4   0   0   13.90    2.70
  -5   0   0  139.59    7.00
  -5   0   0  130.29    8.30
  -5   0   0  136.79    8.60
  -5   0   0  138.89    6.90
  -6   0   0    3.20    3.10
  -6   0   0    2.70    2.30
  -6   0   0    1.00    1.20
  -6   0   0    1.80    1.40
  -7   0   0    5.70    1.80
  -7   0   0    4.70    1.60
  -7   0   0    2.50    2.90
  -7   0   0    0.90    3.60
  -8   0   0   96.29    8.30
  -8   0   0   95.49    9.50
  -8   1   0    0.10    1.60
  -8   1   0    1.40    2.80
  -8   1   0    2.00    4.20
  -8   1   0    1.30    1.60
  -7   1   0   36.90    3.00
  -7   1   0   34.60    3.60
  -7   1   0   39.00    5.20
  -7   1   0   30.70    3.20
  -7   1   0   26.40    5.10
  -6   1   0    7.00    1.50
  -6   1   0    3.70    2.80
  -6   1   0    8.20    1.50
  -6   1   0    7.10    2.00
  -6   1   0    4.10    3.00
  -5   1   0   13.90    1.70
  -5   1   0   15.90    3.40
  -5   1   0   14.70    1.70
  -5   1   0   16.80    2.10
  -4   1   0  345.77   16.60
  -4   1   0  341.07   15.20
  -4   1   0  298.17   15.00
  -4   1   0  318.67   15.10
   3  -1   0  122.09    5.30
   3  -1   0  121.19    5.40
  -3   1   0  105.29    6.70
  -3   1   0  106.89    5.60
  -3   1   0  117.69    5.80
  -3   1   0  118.99    5.80
   2  -1   0 8418.86  391.36
   2  -1   0 9205.98  391.76
  -2   1   0 8676.73  391.56
  -2   1   0 8905.11  391.96
  -2   1   0 8514.75  391.46
  -2   1   0 8834.82  391.66
   1  -1   0  145.89    7.40
   1  -1   0  136.59    7.40
   1  -1   0  155.88    7.40
  -1   1   0  146.59    7.40
  -1   1   0  147.49    7.40
  -1   1   0  147.19    7.40
  -1   1   0  144.19    8.00
   0  -1   0  654.53   30.80
   0  -1   0  681.33   30.50
   0  -1   0  690.73   30.50
   0  -1   0  672.23   30.50
   0  -1   0  697.83   30.50
   0   1   0  669.43   30.50
   0   1   0  701.13   30.50
   0   1   0  673.43   30.50
   0   1   0  646.04   30.40
   0   1   0  676.23   30.80
   0   1   0  681.23   30.50
  -1  -1   0  574.44   25.60
  -1  -1   0  554.24   25.50
  -1  -1   0  606.44   25.40
  -1  -1   0  562.44   25.70
   1   1   0  572.44   25.40
   1   1   0  549.25   25.50
   1   1   0  562.44   25.70
   1   1   0  548.45   25.50
   1   1   0  530.35   25.50
  -2  -1   0    0.40    1.00
  -2  -1   0    0.50    0.60
  -2  -1   0   -0.60    0.90
  -2  -1   0    1.00    0.60
  -2  -1   0    0.50    0.90
   2   1   0    0.20    0.80
   2   1   0    0.60    0.50
   2   1   0    1.20    0.90
   2   1   0    1.30    0.60
  -3  -1   0   52.79    3.10
  -3  -1   0   54.59    4.20
  -3  -1   0   57.59    3.20
  -3  -1   0   50.79    4.20
  -3  -1   0   49.80    3.40
   3   1   0   50.49    3.90
   3   1   0   53.79    3.00
  -4  -1   0   38.30    3.80
  -4  -1   0   36.80    2.60
  -4  -1   0   40.30    2.70
  -4  -1   0   39.10    3.80
  -4  -1   0   33.70    3.10
  -5  -1   0    7.90    1.50
  -5  -1   0    8.00    2.30
  -5  -1   0    7.90    2.90
  -5  -1   0    7.00    1.40
  -6  -1   0    1.10    1.30
  -6  -1   0    3.80    2.40
  -6  -1   0   -0.40    2.60
  -6  -1   0    2.80    1.60
  -7  -1   0    2.10    2.60
  -7  -1   0    0.10    1.90
  -7  -1   0    0.10    3.50
  -8  -1   0   10.80    4.20
  -8  -1   0    8.30    4.70
  -9   2   0    5.60    3.40
  -9   2   0    2.20    1.80
  -9   2   0    2.60    4.70
  -8   2   0    5.60    1.90
  -8   2   0    6.50    3.50
  -8   2   0    3.40    1.80
  -8   2   0    5.90    4.70
  -7   2   0    1.40    3.40
  -7   2   0    0.80    1.50
  -7   2   0   -0.10    1.80
  -7   2   0    3.00    1.60
  -7   2   0    1.30    2.50
  -6   2   0   37.00    3.10
  -6   2   0   45.80    5.70
  -6   2   0   39.70    3.20
  -6   2   0   36.90    3.40
  -5   2   0   -1.10    1.10
  -5   2   0   -0.50    2.10
  -5   2   0   -2.30    1.30
  -5   2   0   -0.60    1.00
  -4   2   0  173.58    8.20
  -4   2   0  167.68    8.10
  -4   2   0  151.58    9.40
  -4   2   0  162.48    8.20
   3  -2   0  940.21   43.50
   3  -2   0  967.30   43.70
  -3   2   0  938.61   43.70
  -3   2   0  962.50   43.70
  -3   2   0 1022.00   43.70
   2  -2   0 9549.64  411.86
   2  -2   0 9999.00  412.16
   2  -2   0 8376.96  411.76
  -2   2   0 9297.37  412.26
  -2   2   0 8951.40  411.86
  -2   2   0 9152.68  414.36
  -2   2   0 9180.88  412.26
   1  -2   0  227.18   10.80
   1  -2   0  219.78   10.90
   1  -2   0  242.58   10.80
   1  -2   0  213.48   11.40
  -1   2   0  232.68   10.80
  -1   2   0  233.68   10.90
  -1   2   0  238.78   11.50
  -1   2   0  226.68   10.80
  -1   2   0  242.88   10.90
   0  -2   0  169.68    8.10
   0  -2   0  157.38    8.60
   0  -2   0  179.58    8.10
   0  -2   0  173.08    8.10
   0  -2   0  164.38    8.10
   0   2   0  166.28    7.90
   0   2   0  165.88    8.10
   0   2   0  168.78    8.10
   0   2   0  162.88    8.60
   0   2   0  168.78    8.10
   0   2   0  170.28    8.00
  -1  -2   0   64.39    3.50
  -1  -2   0   62.29    3.50
  -1  -2   0   55.99    4.50
  -1  -2   0   58.49    3.50
  -1  -2   0   62.79    3.60
  -1  -2   0   61.39    3.40
   1   2   0   62.59    3.30
   1   2   0   57.79    3.40
   1   2   0   61.09    3.50
   1   2   0   58.39    3.50
  -2  -2   0   57.99    3.50
  -2  -2   0   58.39    3.90
  -2  -2   0   60.69    4.10
  -2  -2   0   57.99    3.70
   2   2   0   57.99    3.50
   2   2   0   56.79    3.70
  -3  -2   0  118.89    7.10
  -3  -2   0  121.29    7.20
  -3  -2   0  135.59    6.50
   3   2   0  119.19    6.90
   3   2   0  124.89    6.40
  -4  -2   0    1.90    1.20
  -4  -2   0    1.50    1.80
  -4  -2   0    3.10    2.10
   4   2   0    2.30    1.00
  -5  -2   0   44.10    3.50
  -5  -2   0   40.50    4.70
  -5  -2   0   40.60    4.90
  -6  -2   0  316.97   17.10
  -6  -2   0  301.47   15.20
  -6  -2   0  317.27   16.90
  -7  -2   0   36.60    5.70
  -7  -2   0   51.49    6.20
  -8  -2   0   94.79    9.10
  -8  -2   0   84.69    8.60
  -9   3   0   11.60    3.80
  -9   3   0   20.90    6.30
  -9   3   0   17.40    2.50
  -8   3   0   17.40    2.40
  -8   3   0   11.70    2.40
  -8   3   0   17.00    5.10
  -7   3   0   10.20    2.00
  -7   3   0   12.70    4.40
  -7   3   0    9.40    2.20
  -7   3   0   11.10    2.10
  -6   3   0  148.69    7.70
  -6   3   0  125.69    7.50
  -6   3   0  156.98    7.90
  -6   3   0  144.89    9.90
  -5   3   0  155.98    8.40
  -5   3   0  168.38   10.00
  -5   3   0  159.68    8.30
  -5   3   0  163.48    8.20
   4  -3   0 2970.20  132.99
   4  -3   0 3034.50  133.29
  -4   3   0 2764.92  133.39
  -4   3   0 2976.10  133.19
  -4   3   0 3093.89  133.39
   3  -3   0   39.10    3.00
   3  -3   0   37.70    2.80
  -3   3   0   44.10    2.90
  -3   3   0   41.60    3.00
  -3   3   0   43.10    3.10
  -3   3   0   36.10    4.60
   2  -3   0   38.20    4.10
   2  -3   0   45.00    2.80
   2  -3   0   37.30    3.80
   2  -3   0   43.10    2.90
  -2   3   0   45.40    3.00
  -2   3   0   42.90    4.20
  -2   3   0   41.40    2.90
  -2   3   0   41.10    2.90
  -2   3   0   41.00    3.00
   1  -3   0    0.10    1.00
   1  -3   0    0.60    1.00
   1  -3   0    1.00    1.70
   1  -3   0   -0.10    1.00
   1  -3   0    0.40    0.90
  -1   3   0    0.40    0.80
  -1   3   0    0.80    1.40
  -1   3   0    0.30    0.90
  -1   3   0    1.30    1.10
  -1   3   0    0.50    0.90
   0  -3   0   36.80    2.90
   0  -3   0   35.10    3.50
   0  -3   0   39.10    2.60
   0  -3   0   39.70    2.80
   0  -3   0   36.40    2.70
   0   3   0   35.00    2.50
   0   3   0   35.70    3.40
   0   3   0   32.60    2.60
   0   3   0   32.00    2.40
   0   3   0   36.70    2.70
   0   3   0   39.90    2.60
  -1  -3   0  111.49    5.90
  -1  -3   0  108.09    5.70
  -1  -3   0  111.59    6.10
  -1  -3   0  112.79    6.00
  -1  -3   0  100.29    7.30
  -1  -3   0  119.49    6.00
   1   3   0  102.19    5.90
   1   3   0  106.99    5.80
   1   3   0  109.69    5.80
  -2  -3   0   21.50    2.60
  -2  -3   0   13.90    1.80
  -2  -3   0   15.90    2.40
  -2  -3   0   12.60    1.90
  -2  -3   0   13.40    3.70
   2   3   0   16.50    2.20
   2   3   0   17.30    2.10
   2   3   0   15.50    2.00
  -3  -3   0   29.20    4.70
  -3  -3   0   36.00    3.60
  -3  -3   0   28.70    3.40
  -3  -3   0   30.60    2.80
  -3  -3   0   38.10    3.10
   3   3   0   27.80    2.60
  -4  -3   0   62.79    7.60
  -4  -3   0   64.79    5.10
  -4  -3   0   66.49    4.50
  -4  -3   0   63.79    4.20
  -4  -3   0   60.19    5.00
   4   3   0   51.19    3.90
  -5  -3   0  136.39    7.50
  -5  -3   0  133.19    8.80
  -5  -3   0  129.39    7.60
  -5  -3   0  126.69    8.80
  -5  -3   0  133.29   11.90
  -6  -3   0   31.20    5.00
  -6  -3   0   26.80    4.70
  -6  -3   0   22.60    3.20
  -6  -3   0   45.10    7.70
  -7  -3   0    6.80    4.00
  -9   4   0    4.60    5.30
  -9   4   0   -0.10    2.00
  -8   4   0   68.49    5.10
  -8   4   0   48.80    7.30
  -7   4   0   48.40    4.10
  -7   4   0   45.10    6.30
  -7   4   0   48.00    4.30
  -7   4   0   39.10    3.90
  -6   4   0    6.00    3.50
  -6   4   0   15.70    2.30
  -6   4   0   10.10    2.20
  -6   4   0    9.90    2.30
  -5   4   0   73.99    4.60
  -5   4   0   72.99    4.80
  -5   4   0   72.19    4.80
  -5   4   0   67.19    6.20
   4  -4   0  160.08    8.40
  -4   4   0  154.18    8.80
  -4   4   0  179.28    8.80
  -4   4   0  182.68    8.70
   3  -4   0    6.20    1.50
  -3   4   0    8.80    1.70
  -3   4   0    7.50    3.10
  -3   4   0    5.40    1.60
  -3   4   0    7.20    1.70
   2  -4   0   28.60    3.80
   2  -4   0   25.80    4.50
  -2   4   0   29.00    2.90
  -2   4   0   28.40    2.80
  -2   4   0   31.10    4.60
  -2   4   0   28.30    2.80
   1  -4   0   25.20    2.70
   1  -4   0   30.40    4.50
   1  -4   0   26.10    2.80
   1  -4   0   29.60    2.70
  -1   4   0   25.50    3.50
  -1   4   0   22.30    2.70
  -1   4   0   26.70    2.70
  -1   4   0   21.00    2.60
   0  -4   0   65.89    4.00
   0  -4   0   61.19    4.10
   0  -4   0   54.59    5.20
   0  -4   0   54.39    3.90
   0   4   0   52.89    3.90
   0   4   0   55.99    3.90
   0   4   0   50.79    4.80
   0   4   0   58.79    3.70
   0   4   0   61.19    3.90
  -1  -4   0   47.40    5.30
  -1  -4   0   46.60    3.80
  -1  -4   0   53.89    4.00
  -1  -4   0   55.39    3.80
  -1  -4   0   48.70    3.40
   1   4   0   50.29    3.70
   1   4   0   45.90    3.40
   1   4   0   50.19    3.70
  -2  -4   0   18.70    4.20
  -2  -4   0   17.60    2.20
  -2  -4   0   24.00    3.10
  -2  -4   0   23.10    2.60
  -2  -4   0   19.10    2.40
   2   4   0   24.10    2.80
   2   4   0   18.30    2.30
  -3  -4   0   14.90    2.60
  -3  -4   0   12.70    2.60
  -3  -4   0   10.20    3.70
  -3  -4   0   12.00    2.20
  -3  -4   0   12.60    2.10
   3   4   0   13.30    2.00
  -4  -4   0  506.15   28.90
  -4  -4   0  524.35   25.20
  -4  -4   0  550.24   25.00
  -4  -4   0  521.05   25.40
  -4  -4   0  534.65   26.00
  -5  -4   0   44.40    5.30
  -5  -4   0   49.40    5.20
  -5  -4   0   66.49    8.80
  -5  -4   0   43.70    4.80
  -6  -4   0   62.29   10.50
  -6  -4   0   33.20    5.10
  -6  -4   0   52.79    5.80
  -9   5   0   78.89    6.00
  -9   5   0   72.09    9.80
  -8   5   0   64.79    5.50
  -8   5   0   55.79    7.70
  -7   5   0   57.39    5.10
  -7   5   0   51.79    4.40
  -7   5   0   62.29    7.90
  -6   5   0  576.54   30.20
  -6   5   0  598.94   27.90
  -6   5   0  565.24   28.30
  -6   5   0  641.74   28.30
  -5   5   0   91.09    6.20
  -5   5   0   99.79    6.00
  -5   5   0  106.89    6.20
   4  -5   0   12.70    1.90
  -4   5   0   18.40    2.40
  -4   5   0   14.20    2.20
  -4   5   0   13.10    2.20
   3  -5   0    9.10    3.10
   3  -5   0    7.00    2.40
  -3   5   0    7.00    1.70
  -3   5   0    5.70    1.70
  -3   5   0    8.20    3.20
  -3   5   0   10.30    1.90
   2  -5   0    0.70    2.70
   2  -5   0    0.10    1.40
   2  -5   0   -0.10    1.40
  -2   5   0   -0.80    1.40
  -2   5   0    0.90    1.50
  -2   5   0   -0.90    1.50
  -2   5   0    1.20    2.20
   1  -5   0   75.79    5.00
   1  -5   0   80.19    6.80
   1  -5   0   81.99    5.20
  -1   5   0   79.09    5.90
  -1   5   0   74.39    5.20
  -1   5   0   78.59    4.90
  -1   5   0   86.19    5.10
   0  -5   0    9.90    2.00
   0  -5   0    7.80    1.90
   0  -5   0    8.00    1.80
   0  -5   0    7.70    3.10
   0   5   0    8.70    1.70
   0   5   0   10.30    2.00
   0   5   0   11.40    2.10
  -1  -5   0    4.70    2.10
  -1  -5   0    4.60    1.60
  -1  -5   0    5.00    2.00
  -1  -5   0    3.00    2.70
   1   5   0    4.40    1.70
   1   5   0    3.00    1.40
   1   5   0    5.30    1.60
  -2  -5   0  990.30   46.40
  -2  -5   0  970.10   49.00
  -2  -5   0  995.40   46.70
  -2  -5   0 1006.10   46.00
  -2  -5   0 1079.39   46.30
   2   5   0  975.90   46.30
  -3  -5   0  295.97   19.10
  -3  -5   0  304.87   16.30
  -3  -5   0  304.67   15.90
  -3  -5   0  309.07   15.50
  -3  -5   0  347.57   15.80
  -4  -5   0   -6.40    2.40
  -4  -5   0    3.40    2.40
  -4  -5   0   -1.50    4.80
  -4  -5   0    0.80    2.30
  -5  -5   0    0.90    2.80
  -5  -5   0    5.00    5.90
  -5  -5   0    1.50    2.70
  -5  -5   0    0.00    2.60
  -6  -5   0   18.80    3.70
  -6  -5   0   25.40    4.50
  -8   6   0   75.99    6.40
  -8   6   0   77.69    9.50
  -7   6   0   20.00    3.00
  -7   6   0   11.00    3.10
  -7   6   0   16.50    4.90
  -6   6   0   45.90    4.30
  -5   6   0    3.40    2.00
  -5   6   0    2.60    2.00
  -5   6   0    0.60    2.10
   4  -6   0    7.30    1.90
  -4   6   0    5.20    2.10
  -4   6   0    9.00    2.20
  -4   6   0   12.10    2.30
   3  -6   0   15.20    3.80
  -3   6   0   12.70    2.40
  -3   6   0   11.80    2.20
  -3   6   0   11.00    2.30
   2  -6   0    1.80    1.60
   2  -6   0    3.50    3.20
   2  -6   0    1.00    1.80
  -2   6   0    2.70    1.70
  -2   6   0   -0.30    1.50
  -2   6   0    3.00    1.80
   1  -6   0    8.50    2.30
   1  -6   0    9.40    2.20
   1  -6   0    9.80    3.70
  -1   6   0    9.30    2.10
  -1   6   0   11.70    2.20
  -1   6   0   10.20    2.30
   0  -6   0   92.89    6.30
   0  -6   0   99.49    6.50
   0  -6   0  107.09    7.20
   0  -6   0  104.69    8.40
   0   6   0   98.89    6.10
   0   6   0   85.39    6.20
  -1  -6   0  128.39    7.90
  -1  -6   0  149.59    8.00
  -1  -6   0  132.59   10.30
  -1  -6   0  127.39    8.10
   1   6   0  115.79    7.70
   1   6   0  131.79    7.80
  -2  -6   0  424.66   21.40
  -2  -6   0  433.86   24.50
  -2  -6   0  437.56   21.90
   2   6   0  440.26   21.40
  -3  -6   0   48.90    4.80
  -3  -6   0   41.60    4.10
  -3  -6   0   44.70    5.30
  -3  -6   0   43.90    8.20
  -4  -6   0  120.29    8.80
  -4  -6   0  127.29   12.80
  -4  -6   0  125.99    8.10
  -4  -6   0  114.79    8.30
  -5  -6   0    4.10    2.90
  -5  -6   0    8.90    5.60
  -5  -6   0    2.00    3.50
  -8   7   0   97.19   10.50
  -8   7   0   90.69    7.40
  -7   7   0    9.10    4.50
  -7   7   0   14.90    2.90
  -7   7   0    5.60    2.90
  -6   7   0    2.80    2.60
  -6   7   0    7.20    2.50
  -5   7   0    9.60    2.90
  -5   7   0   15.60    3.00
  -4   7   0   13.00    3.00
  -4   7   0   12.70    2.70
   3  -7   0    2.00    3.20
   3  -7   0    1.00    1.90
  -3   7   0    0.00    2.20
  -3   7   0    0.30    1.90
  -3   7   0   -3.80    2.10
   2  -7   0   23.60    3.20
   2  -7   0   26.10    5.40
   2  -7   0   28.10    3.60
  -2   7   0   29.80    3.80
  -2   7   0   25.90    3.30
  -2   7   0   23.30    3.20
   1  -7   0    6.40    4.30
   1  -7   0    4.80    2.20
   1  -7   0    6.30    2.30
  -1   7   0    6.20    2.10
  -1   7   0    9.40    2.60
   0  -7   0 2011.70   90.69
   0  -7   0 1959.50   88.09
   0  -7   0 1937.71   88.09
   0   7   0 1793.02   87.79
  -1  -7   0    1.40    2.40
  -1  -7   0    0.00    2.50
  -1  -7   0    3.50    4.20
   1   7   0    6.80    2.70
   1   7   0   -0.50    3.50
  -2  -7   0   18.10    3.90
  -2  -7   0   18.30    5.60
  -2  -7   0   20.50    3.90
   2   7   0   21.70    3.70
  -3  -7   0    9.20    5.00
  -3  -7   0    7.10    3.00
  -3  -7   0    9.10    4.20
  -4  -7   0    6.50    5.40
  -4  -7   0   -0.90    2.90
  -4  -7   0   -7.90    3.00
  -5  -7   0   37.80    5.10
  -5  -7   0   33.30    5.80
  -8   8   0    6.10    4.90
  -8   8   0   -1.20    3.00
  -7   8   0    0.20    2.90
  -7   8   0    4.80    3.10
  -7   8   0    4.20    4.30
  -6   8   0   -1.20    2.90
  -6   8   0   -0.80    2.70
  -5   8   0   -2.30    2.60
  -5   8   0    0.80    2.70
   4  -8   0   84.89    8.40
  -4   8   0   78.19    5.90
  -4   8   0   58.69    5.90
   3  -8   0    1.70    3.60
  -3   8   0    3.00    2.20
  -3   8   0   -1.80    2.20
   2  -8   0  789.52   36.70
   2  -8   0  799.22   39.10
  -2   8   0  744.63   36.70
  -2   8   0  740.63   36.30
   1  -8   0   -2.20    4.50
   1  -8   0    4.70    2.40
   1  -8   0   -0.80    2.60
  -1   8   0    2.50    2.50
  -1   8   0    3.40    2.50
   0  -8   0    8.40    2.90
   0  -8   0   13.90    3.10
   0  -8   0    9.60    5.50
   0   8   0   11.40    3.30
  -1  -8   0   79.69    9.90
  -1  -8   0   76.19    7.20
  -1  -8   0   77.39    7.00
   1   8   0   87.19    6.70
  -2  -8   0    7.00    3.50
  -2  -8   0   20.80    6.50
  -2  -8   0    2.10    3.40
   2   8   0   15.80    3.70
  -3  -8   0   -1.50    3.60
  -3  -8   0   13.90    6.30
  -3  -8   0    2.20    3.10
  -4  -8   0   14.50    6.80
  -4  -8   0   -1.80    4.90
  -4  -8   0    5.50    3.60
  -7   9   0    3.30    3.30
  -7   9   0    4.80    4.30
  -7   9   0    3.90    3.30
  -6   9   0    9.50    3.70
  -6   9   0   11.60    3.40
  -5   9   0    7.10    3.50
  -5   9   0   12.30    3.40
  -4   9   0   59.39    6.60
  -4   9   0   78.39    6.20
   3  -9   0   35.40    9.50
  -3   9   0   41.60    4.70
  -3   9   0   39.80    5.00
   2  -9   0  408.16   23.70
   2  -9   0  405.76   20.60
  -2   9   0  396.76   20.70
  -2   9   0  388.66   20.20
   1  -9   0   35.30    4.80
   1  -9   0   26.70    7.30
  -1   9   0   35.90    4.80
   0  -9   0   33.90    8.00
   0  -9   0   26.10    6.10
   0  -9   0   43.00    5.20
   0   9   0   38.90    5.00
  -1  -9   0   -1.70    2.80
  -1  -9   0   -4.40    5.20
  -1  -9   0    0.70    3.00
   1   9   0    3.10    3.30
  -2  -9   0    6.70    3.90
  -2  -9   0    1.70    3.50
  -2  -9   0    8.30    6.20
  -3  -9   0   38.50    8.60
  -3  -9   0   32.10    5.60
  -3  -9   0   29.10    5.30
  -6  10   0   25.60    4.90
  -5  10   0   30.40    4.80
  -4  10   0  476.25   23.00
  -4  10   0  427.46   23.30
  -3  10   0    2.30    3.10
  -3  10   0   -0.40    3.20
   2 -10   0    8.20    3.30
  -2  10   0    0.90    3.30
   1 -10   0    8.60    3.50
  -1  10   0    2.50    3.60
   0 -10   0    3.40    8.90
   0 -10   0    4.70    3.40
   0  10   0    0.40    3.10
  -1 -10   0    6.40    7.70
  -1 -10   0   16.80    4.00
   1  10   0   22.40    4.80
  -4  11   0   15.70    4.50
  -4  11   0    5.90    3.80
  -3  11   0    5.90    4.00
   2 -11   0   23.50    4.60
  -2  11   0   26.40    5.20
  -1  11   0    4.20    4.10
  -1  11  -1   23.40    5.00
   1 -11   1   29.00    4.70
  -2  11  -1   14.90    4.30
   2 -11   1   16.80    3.80
  -3  11  -1   71.49    7.40
  -4  11  -1    3.90    3.70
  -4  11  -1   -0.50    3.30
   1  10  -1   21.80    4.50
  -1 -10   1   12.30    8.30
  -1 -10   1   28.40    4.90
   0  10  -1    8.80    4.00
   0 -10   1    3.70    3.20
   0 -10   1   -4.30    6.30
  -1  10  -1    0.70    3.40
   1 -10   1   -4.90    5.70
   1 -10   1    2.30    3.00
  -2  10  -1   64.89    6.70
   2 -10   1   68.09    6.40
   2 -10   1   47.80   11.90
  -3  10  -1    8.10    3.50
  -3  10  -1   14.80    4.10
  -4  10  -1  118.79    9.60
  -4  10  -1  134.59    8.90
  -5  10  -1    1.00    3.60
  -5  10  -1    4.90    3.50
  -6  10  -1   27.80    5.10
  -6  10  -1   29.40    5.40
  -3  -9   1    3.40    3.90
  -3  -9   1   -6.30    3.80
  -3  -9   1    1.60    6.10
  -2  -9   1    0.40    3.20
  -2  -9   1    1.30    6.20
  -2  -9   1   -4.90    3.30
   1   9  -1   10.30    3.60
  -1  -9   1    4.10    3.00
  -1  -9   1    7.10    3.10
  -1  -9   1    0.00    6.00
   0   9  -1    7.90    3.50
   0  -9   1    8.30    3.30
   0  -9   1    5.80    2.80
   0  -9   1    7.30    6.60
  -1   9  -1  126.39    8.70
   1  -9   1  124.99   12.90
   1  -9   1  125.79    8.70
  -2   9  -1    7.20    3.10
  -2   9  -1    1.80    2.70
   2  -9   1    2.80    2.80
   2  -9   1   -3.40    5.40
  -3   9  -1   43.90    4.80
  -3   9  -1   32.00    5.10
   3  -9   1   50.29    8.00
  -4   9  -1  158.98    9.50
  -4   9  -1  129.19    9.70
   4  -9   1  173.08   13.20
  -5   9  -1   47.00    5.00
  -5   9  -1   27.10    4.80
  -6   9  -1    4.10    2.90
  -6   9  -1    4.80    3.80
  -6   9  -1   -2.80    2.80
  -7   9  -1    1.00    3.40
  -7   9  -1    4.50    4.50
  -4  -8   1    3.70    4.30
  -4  -8   1   15.30    4.10
  -4  -8   1   25.10    8.10
  -3  -8   1    1.80    3.10
  -3  -8   1    7.60    5.90
  -3  -8   1   -1.50    3.90
  -2  -8   1    8.50    3.50
  -2  -8   1    7.20    3.70
  -2  -8   1   13.50    6.00
   1   8  -1   25.40    3.90
  -1  -8   1   33.10    4.60
  -1  -8   1   26.40    4.00
  -1  -8   1   30.80    7.40
   0   8  -1   43.20    5.00
   0   8  -1   35.30    4.50
   0  -8   1   37.60    4.60
   0  -8   1   39.30    7.90
   0  -8   1   37.90    4.60
  -1   8  -1   93.49    7.40
  -1   8  -1  112.29    7.40
   1  -8   1  104.69    7.20
   1  -8   1  103.69    7.10
   1  -8   1  100.69   10.70
  -2   8  -1  154.18   10.10
  -2   8  -1  172.28    9.80
   2  -8   1  168.38   13.30
   2  -8   1  169.58    9.90
   2  -8   1  164.08   10.10
  -3   8  -1   44.50    5.20
  -3   8  -1   58.19    5.10
   3  -8   1   62.19    8.10
  -4   8  -1    3.20    2.40
  -4   8  -1   -2.20    2.30
   4  -8   1    1.40    4.10
  -5   8  -1   56.19    6.10
  -5   8  -1   64.39    5.20
  -6   8  -1   10.90    4.50
  -6   8  -1    1.40    2.90
  -6   8  -1    2.00    2.60
  -7   8  -1   -0.90    4.40
  -7   8  -1    4.20    4.30
  -7   8  -1   -1.40    3.00
  -5  -7   1   -6.80    3.90
  -5  -7   1    5.80    6.60
  -5  -7   1    0.20    3.30
  -4  -7   1    3.40    4.20
  -4  -7   1   12.30    3.50
  -4  -7   1   10.40    6.40
  -3  -7   1    8.10    3.20
  -3  -7   1    9.50    5.90
  -3  -7   1    6.40    3.50
  -2  -7   1  127.79    8.50
  -2  -7   1  126.49   11.80
  -2  -7   1  118.99    8.70
   1   7  -1    1.60    2.50
   1   7  -1    1.00    1.90
  -1  -7   1    3.00    4.40
  -1  -7   1    4.10    2.50
  -1  -7   1    0.90    2.50
   0   7  -1   20.30    3.20
   0   7  -1   15.40    3.00
   0  -7   1   15.70    5.60
   0  -7   1   15.90    3.00
   0  -7   1   15.00    3.30
  -1   7  -1   24.70    3.30
  -1   7  -1   19.20    3.10
   1  -7   1   21.30    3.10
   1  -7   1   25.20    6.10
   1  -7   1   25.40    3.40
  -2   7  -1    3.80    2.10
  -2   7  -1    5.30    2.10
  -2   7  -1    3.60    2.20
   2  -7   1    2.70    2.00
   2  -7   1    2.80    2.20
   2  -7   1    4.40    4.40
  -3   7  -1   10.20    2.50
  -3   7  -1    7.20    2.30
  -3   7  -1    3.60    2.50
   3  -7   1    6.90    2.30
   3  -7   1   13.00    4.40
  -4   7  -1   20.70    3.00
  -4   7  -1   17.30    3.40
   4  -7   1   15.10    4.90
  -5   7  -1    8.10    2.60
  -5   7  -1    5.10    2.90
  -6   7  -1    3.90    2.50
  -6   7  -1    2.20    2.70
  -6   7  -1    5.30    3.80
  -7   7  -1   63.09    6.80
  -7   7  -1   56.79    5.90
  -7   7  -1   72.19    8.70
  -8   7  -1   -0.40    4.60
  -8   7  -1   -2.60    2.80
  -6  -6   1   14.20    4.10
  -6  -6   1   33.50    8.90
  -6  -6   1    7.60    3.50
  -5  -6   1   10.30    3.30
  -5  -6   1   22.80    8.10
  -5  -6   1   18.40    4.50
  -4  -6   1    1.60    2.60
  -4  -6   1   -2.10    2.90
  -4  -6   1    1.80    4.60
  -3  -6   1    3.80    4.80
  -3  -6   1    0.10    2.80
  -3  -6   1    5.70    2.70
   2   6  -1  179.48   11.00
  -2  -6   1  208.18   10.70
  -2  -6   1  198.98   11.30
  -2  -6   1  198.18   14.00
  -2  -6   1  186.68   10.90
   1   6  -1   60.09    4.20
   1   6  -1   60.39    4.90
   1   6  -1   55.69    4.60
  -1  -6   1   71.09    5.20
  -1  -6   1   66.39    7.60
  -1  -6   1   64.09    5.20
  -1  -6   1   59.49    5.00
   0   6  -1   80.99    5.50
   0   6  -1   76.79    5.60
   0  -6   1   94.69    5.90
   0  -6   1   80.79    5.60
   0  -6   1   81.89    8.00
   0  -6   1   77.09    5.50
  -1   6  -1   28.60    3.20
  -1   6  -1   26.20    3.20
  -1   6  -1   18.30    2.60
   1  -6   1   24.00    3.00
   1  -6   1   30.20    5.40
   1  -6   1   21.00    2.80
  -2   6  -1    4.60    1.90
  -2   6  -1    5.40    1.60
  -2   6  -1    8.40    2.00
   2  -6   1    4.50    1.90
   2  -6   1    5.90    1.80
   2  -6   1    4.20    3.50
  -3   6  -1  113.69    6.60
  -3   6  -1  106.89    6.30
  -3   6  -1   91.99    6.60
   3  -6   1  115.79    9.00
   3  -6   1   99.99    6.40
  -4   6  -1    0.30    1.80
  -4   6  -1   -2.50    1.90
  -4   6  -1    2.80    2.00
   4  -6   1    3.10    1.60
  -5   6  -1    5.50    2.20
  -5   6  -1    3.80    2.40
  -5   6  -1    0.90    2.10
  -5   6  -1    3.40    3.40
  -6   6  -1    3.20    2.50
  -6   6  -1   -0.10    3.50
  -6   6  -1    7.30    2.30
  -7   6  -1    2.20    2.60
  -7   6  -1    2.60    4.40
  -8   6  -1  246.98   16.20
  -8   6  -1  241.68   13.70
  -6  -5   1    5.50    3.00
  -6  -5   1    5.70    5.90
  -6  -5   1    3.20    2.70
  -5  -5   1   29.40    4.60
  -5  -5   1   26.20    3.70
  -5  -5   1   27.20    7.20
  -4  -5   1    2.80    2.30
  -4  -5   1    3.00    2.00
  -4  -5   1   -0.20    4.80
  -4  -5   1    0.20    2.00
  -3  -5   1    5.30    1.70
  -3  -5   1    5.10    2.30
  -3  -5   1    5.20    2.00
  -3  -5   1    5.90    3.80
  -3  -5   1    4.60    2.20
   2   5  -1    9.50    1.60
  -2  -5   1    9.50    3.90
  -2  -5   1    9.20    2.10
  -2  -5   1    8.70    2.30
  -2  -5   1    9.20    2.10
   1   5  -1   13.70    1.80
   1   5  -1   14.60    2.30
   1   5  -1   17.00    2.50
  -1  -5   1   13.50    2.30
  -1  -5   1   17.20    4.30
  -1  -5   1   14.10    2.40
  -1  -5   1   15.60    2.40
   0   5  -1    3.70    1.60
   0   5  -1    4.70    1.30
   0   5  -1    4.20    1.60
   0  -5   1    4.10    1.70
   0  -5   1    3.10    1.70
   0  -5   1    4.90    3.10
   0  -5   1    2.70    1.60
  -1   5  -1  189.28    9.70
  -1   5  -1  203.38   10.00
  -1   5  -1  173.78    9.80
   1  -5   1  179.38    9.80
   1  -5   1  218.68   10.10
   1  -5   1  182.28    9.90
   1  -5   1  182.68   11.90
  -2   5  -1  157.08    8.10
  -2   5  -1  132.69    7.90
  -2   5  -1  145.69    7.60
   2  -5   1  135.69    7.80
   2  -5   1  146.69    9.90
  -3   5  -1   92.19    5.60
  -3   5  -1   93.19    6.00
  -3   5  -1   98.39    5.80
   3  -5   1   99.69    8.10
  -4   5  -1   14.40    2.50
  -4   5  -1   17.70    2.60
  -4   5  -1   18.30    2.30
   4  -5   1   16.80    2.30
  -5   5  -1  226.28   11.10
  -5   5  -1  217.18   11.70
  -5   5  -1  201.48   12.90
  -5   5  -1  231.38   11.60
   5  -5   1  228.38   11.20
  -6   5  -1   72.49    4.80
  -6   5  -1   67.79    5.70
  -6   5  -1   74.99    7.90
  -6   5  -1   76.59    5.60
  -7   5  -1  108.99    7.50
  -7   5  -1  123.89    9.80
  -8   5  -1  333.97   17.20
  -8   5  -1  334.97   20.30
  -7  -4   1   27.20    4.50
  -7  -4   1   30.60    3.90
  -6  -4   1    1.70    2.30
  -6  -4   1    2.30    5.30
  -6  -4   1   -2.10    4.00
  -6  -4   1    0.90    2.40
  -5  -4   1   48.90    8.80
  -5  -4   1   38.70    4.70
  -5  -4   1   40.90    5.00
  -5  -4   1   37.70    4.30
  -4  -4   1  222.08   12.10
  -4  -4   1  209.98   15.10
  -4  -4   1  209.88   11.30
  -4  -4   1  222.68   11.10
  -4  -4   1  210.78   11.30
   3   4  -1    3.00    1.40
   3   4  -1    2.70    1.20
  -3  -4   1    0.90    1.70
  -3  -4   1    2.60    1.50
  -3  -4   1    3.00    1.60
  -3  -4   1    1.90    1.60
  -3  -4   1    4.40    3.30
   2   4  -1   24.90    2.20
  -2  -4   1   33.00    3.20
  -2  -4   1   26.20    4.50
  -2  -4   1   26.00    2.70
  -2  -4   1   23.40    2.30
  -2  -4   1   24.90    2.70
   1   4  -1    0.00    1.20
   1   4  -1    1.70    1.00
   1   4  -1    1.30    1.30
  -1  -4   1   -1.60    1.40
  -1  -4   1    0.10    1.40
  -1  -4   1    0.40    2.50
  -1  -4   1    4.50    1.60
   0   4  -1   26.20    2.20
   0   4  -1   23.60    2.70
   0   4  -1   24.50    3.80
   0   4  -1   25.20    2.80
   0   4  -1   28.00    2.60
   0  -4   1   30.80    2.90
   0  -4   1   23.70    2.80
   0  -4   1   31.90    2.90
   0  -4   1   27.50    4.50
  -1   4  -1  381.56   19.30
  -1   4  -1  383.26   17.90
  -1   4  -1  360.46   18.10
  -1   4  -1  385.36   18.00
   1  -4   1  376.06   19.60
   1  -4   1  355.16   18.00
   1  -4   1  373.96   18.00
   1  -4   1  417.26   18.10
  -2   4  -1   98.79    6.00
  -2   4  -1   98.09    5.50
  -2   4  -1  107.99    5.80
  -2   4  -1  106.59    7.80
   2  -4   1  100.19    5.90
   2  -4   1   90.99    7.80
   2  -4   1  101.99    5.70
  -3   4  -1  658.83   29.80
  -3   4  -1  666.23   30.20
  -3   4  -1  605.84   30.20
   3  -4   1  682.33   30.00
   3  -4   1  632.24   30.00
  -4   4  -1    0.40    2.00
  -4   4  -1    1.00    1.50
  -4   4  -1    2.80    1.60
  -4   4  -1    1.10    1.30
   4  -4   1    1.10    1.10
   4  -4   1    0.20    2.20
  -5   4  -1    1.60    2.60
  -5   4  -1   -0.80    1.40
  -5   4  -1    1.70    1.70
  -5   4  -1    1.90    1.70
  -6   4  -1 1421.16   61.39
  -6   4  -1 1333.67   61.59
  -6   4  -1 1341.87   63.39
  -6   4  -1 1277.17   60.79
  -7   4  -1   13.20    4.50
  -7   4  -1    9.80    2.60
  -7   4  -1   10.80    2.50
  -8   4  -1   32.80    6.40
  -8   4  -1   34.40    3.90
  -9   4  -1    7.90    3.60
  -7  -3   1    6.90    2.50
  -7  -3   1   13.30    3.60
  -7  -3   1   16.40    5.50
  -7  -3   1   32.10    7.80
  -6  -3   1   79.59    6.80
  -6  -3   1   90.49   10.90
  -6  -3   1   74.79    6.80
  -6  -3   1   72.49    5.40
  -5  -3   1    4.20    1.70
  -5  -3   1    3.10    1.80
  -5  -3   1    4.60    4.60
  -5  -3   1    4.60    2.50
  -5  -3   1    6.80    2.70
   4   3  -1  101.49    6.20
  -4  -3   1  126.59    6.50
  -4  -3   1  120.29    7.00
  -4  -3   1  112.89    9.90
  -4  -3   1  117.99    7.40
  -4  -3   1  121.59    6.60
   3   3  -1   93.99    5.30
   3   3  -1   81.99    5.10
  -3  -3   1   94.09    5.30
  -3  -3   1   98.69    5.30
  -3  -3   1   91.39    5.80
  -3  -3   1   97.69    5.50
  -3  -3   1   89.49    7.70
   2   3  -1   27.80    2.50
   2   3  -1   24.70    2.20
  -2  -3   1   26.50    2.70
  -2  -3   1   26.30    2.40
  -2  -3   1   20.20    4.10
  -2  -3   1   24.80    2.60
  -2  -3   1   24.10    2.60
   1   3  -1  628.74   29.80
   1   3  -1  654.93   30.20
   1   3  -1  669.93   30.10
   1   3  -1  636.04   30.40
   1   3  -1  653.43   31.70
   1   3  -1  637.84   30.20
  -1  -3   1  635.44   31.70
  -1  -3   1  677.23   30.30
  -1  -3   1  662.93   30.30
  -1  -3   1  652.73   30.20
  -1  -3   1  714.73   30.20
   0   3  -1    0.40    1.10
   0   3  -1    1.30    1.60
   0   3  -1    2.50    1.10
   0   3  -1    1.20    1.10
   0   3  -1    2.80    1.10
   0  -3   1    1.80    1.80
   0  -3   1    1.90    1.10
   0  -3   1    3.00    1.10
   0  -3   1    2.60    1.00
   0  -3   1    0.30    1.00
  -1   3  -1   28.80    2.20
  -1   3  -1   29.90    3.60
  -1   3  -1   26.90    2.30
  -1   3  -1   29.30    2.60
  -1   3  -1   28.60    2.20
   1  -3   1   29.00    4.00
   1  -3   1   26.00    2.20
   1  -3   1   29.10    2.20
   1  -3   1   26.40    2.30
   1  -3   1   31.50    2.40
  -2   3  -1  350.36   16.80
  -2   3  -1  342.37   16.90
  -2   3  -1  361.96   16.60
  -2   3  -1  356.86   18.30
   2  -3   1  367.66   16.80
   2  -3   1  378.56   16.60
   2  -3   1  340.67   18.30
  -3   3  -1  109.99    5.60
  -3   3  -1  111.79    8.90
  -3   3  -1  107.49    6.00
  -3   3  -1  108.89    6.90
  -3   3  -1  106.19    6.10
   3  -3   1  112.29    5.70
   3  -3   1  104.89    5.80
  -4   3  -1 2024.30   91.39
  -4   3  -1 1967.60   92.49
  -4   3  -1 2065.49   90.99
  -4   3  -1 1995.10   91.49
   4  -3   1 2066.99   91.09
  -5   3  -1    9.00    3.10
  -5   3  -1    8.60    1.80
  -5   3  -1    9.10    1.90
  -5   3  -1    8.60    1.60
  -6   3  -1  147.49    7.90
  -6   3  -1  159.48    8.50
  -6   3  -1  159.58    8.60
  -6   3  -1  158.68   10.70
  -7   3  -1    3.90    1.90
  -7   3  -1    4.90    3.80
  -7   3  -1    2.70    1.80
  -8   3  -1    1.50    2.90
  -8   3  -1    0.90    4.50
  -8   3  -1    0.30    2.00
  -9   3  -1   -0.70    3.40
  -9   3  -1    0.10    2.20
  -9   3  -1    4.00    5.20
  -8  -2   1    9.20    6.20
  -8  -2   1    6.60    2.20
  -8  -2   1   12.40    4.00
  -7  -2   1   12.50    2.30
  -7  -2   1   21.30    4.30
  -7  -2   1   17.00    4.30
  -6  -2   1   -0.20    2.10
  -6  -2   1    1.00    2.60
  -6  -2   1   -1.40    1.50
  -6  -2   1    2.80    4.20
  -6  -2   1    0.50    1.50
  -5  -2   1   28.40    3.80
  -5  -2   1   28.10    3.70
  -5  -2   1   25.10    2.70
  -5  -2   1   22.40    2.60
  -5  -2   1   13.80    4.30
  -4  -2   1    0.50    1.20
  -4  -2   1    1.40    2.40
  -4  -2   1    0.30    1.70
  -4  -2   1    1.90    1.50
  -4  -2   1    2.00    1.10
   3   2  -1   41.90    2.80
   3   2  -1   43.20    3.20
  -3  -2   1   41.90    3.40
  -3  -2   1   46.00    3.00
  -3  -2   1   45.00    3.00
  -3  -2   1   45.60    3.50
  -3  -2   1   34.20    4.90
   2   2  -1  128.09    6.30
   2   2  -1  104.39    5.70
   2   2  -1  108.69    6.10
   2   2  -1  107.39    5.70
  -2  -2   1  110.29    7.60
  -2  -2   1  120.89    6.20
  -2  -2   1  109.79    5.80
  -2  -2   1  113.49    5.80
  -2  -2   1  116.39    5.80
  -2  -2   1  113.69    6.00
   1   2  -1  102.79    5.00
   1   2  -1   97.69    5.10
   1   2  -1   97.39    4.80
   1   2  -1   97.59    6.20
  -1  -2   1   97.39    5.10
  -1  -2   1  103.29    5.20
  -1  -2   1  100.79    5.10
  -1  -2   1  100.19    4.80
  -1  -2   1  102.99    5.20
  -1  -2   1   95.79    6.20
   0   2  -1   99.19    4.80
   0   2  -1   97.69    4.90
   0   2  -1   87.59    4.80
   0   2  -1   90.49    5.00
   0   2  -1   93.99    5.60
   0  -2   1   86.39    4.90
   0  -2   1   99.09    5.00
   0  -2   1   90.59    5.80
   0  -2   1   94.89    4.80
   0  -2   1   92.79    4.80
  -1   2  -1 2764.12  120.79
  -1   2  -1 2546.15  119.79
  -1   2  -1 2674.53  119.59
  -1   2  -1 2702.73  119.79
  -1   2  -1 2669.43  119.69
   1  -2   1 2545.25  119.69
   1  -2   1 2744.03  119.59
   1  -2   1 2800.32  119.79
   1  -2   1 2580.14  120.69
  -2   2  -1  167.98    8.40
  -2   2  -1  170.08    9.80
  -2   2  -1  167.08    8.50
  -2   2  -1  171.68    8.90
  -2   2  -1  175.88    8.10
   2  -2   1  177.28    8.10
   2  -2   1  168.48    8.30
   2  -2   1  176.68    8.40
  -3   2  -1   80.99    5.80
  -3   2  -1   90.49    4.40
  -3   2  -1   81.69    4.90
  -3   2  -1   82.49    4.70
   3  -2   1   88.69    4.50
  -4   2  -1 1362.96   60.59
  -4   2  -1 1345.37   60.09
  -4   2  -1 1291.87   60.39
   4  -2   1 1343.67   60.09
  -5   2  -1  104.49    6.00
  -5   2  -1  109.69    5.70
  -5   2  -1  116.09    6.20
  -5   2  -1  106.49    8.10
  -6   2  -1    3.80    1.60
  -6   2  -1    0.60    1.50
  -6   2  -1    2.10    1.40
  -6   2  -1    3.40    3.50
  -7   2  -1    1.60    2.70
  -7   2  -1    2.20    4.00
  -7   2  -1    0.80    1.70
  -7   2  -1   -0.50    1.60
  -8   2  -1    2.90    3.10
  -8   2  -1   -0.50    3.80
  -8   2  -1    0.70    1.90
  -8  -1   1   33.90    5.70
  -8  -1   1   37.20    5.40
  -8  -1   1   40.90    3.70
  -7  -1   1   30.50    4.50
  -7  -1   1   32.30    3.20
  -7  -1   1   35.90    5.30
  -6  -1   1   11.60    3.50
  -6  -1   1   14.10    3.20
  -6  -1   1   14.10    1.80
  -5  -1   1   53.79    3.40
  -5  -1   1   58.89    4.70
  -5  -1   1   51.89    5.00
  -4  -1   1   22.40    2.90
  -4  -1   1   22.60    2.90
  -4  -1   1   21.90    1.90
   3   1  -1  103.29    5.20
  -3  -1   1  118.29    5.40
  -3  -1   1  107.09    6.20
  -3  -1   1  104.69    6.20
   2   1  -1   68.89    4.10
   2   1  -1   69.99    3.60
   2   1  -1   73.09    3.50
  -2  -1   1   68.79    3.70
  -2  -1   1   74.59    4.10
  -2  -1   1   74.59    3.70
  -2  -1   1   76.69    4.20
   1   1  -1  953.30   44.80
   1   1  -1  983.20   44.00
   1   1  -1  942.41   43.90
   1   1  -1 1005.80   43.80
  -1  -1   1  954.20   44.80
  -1  -1   1  972.30   44.00
  -1  -1   1  969.10   43.80
  -1  -1   1  974.00   43.80
  -1  -1   1 1023.60   43.90
   0   1  -1  351.46   16.20
   0   1  -1  352.76   16.30
   0   1  -1  355.56   16.20
   0   1  -1  366.16   16.90
   0   1  -1  343.27   16.30
   0  -1   1  359.76   16.20
   0  -1   1  376.26   16.20
   0  -1   1  341.27   16.30
   0  -1   1  367.86   16.30
   0  -1   1  364.96   16.20
   0  -1   1  350.46   16.90
  -1   1  -1 1741.63   82.19
  -1   1  -1 1793.12   83.09
  -1   1  -1 1863.41   81.99
  -1   1  -1 1827.52   82.49
  -1   1  -1 1789.22   82.29
   1  -1   1 1758.12   83.19
   1  -1   1 1943.01   82.49
   1  -1   1 1860.41   82.29
   1  -1   1 1922.01   81.99
  -2   1  -1 6041.10  274.57
  -2   1  -1 6201.48  273.77
  -2   1  -1 5864.51  273.97
  -2   1  -1 5924.91  274.07
   2  -1   1 6480.55  274.57
   2  -1   1 6392.56  273.87
   2  -1   1 5984.70  273.97
  -3   1  -1  165.08    7.50
  -3   1  -1  155.68    8.90
  -3   1  -1  149.59    7.80
  -3   1  -1  161.88    7.90
   3  -1   1  164.28    7.60
  -4   1  -1   -0.70    1.00
  -4   1  -1   -0.60    1.00
  -4   1  -1   -1.10    1.00
  -4   1  -1   -0.90    1.90
   4  -1   1    0.00    0.60
  -5   1  -1   74.79    6.30
  -5   1  -1   78.09    4.60
  -5   1  -1   73.99    4.30
  -5   1  -1   78.39    5.90
  -5   1  -1   76.39    4.60
  -6   1  -1   -2.70    2.40
  -6   1  -1    4.00    1.50
  -6   1  -1    2.80    1.60
  -6   1  -1    3.50    3.10
  -6   1  -1    3.90    1.60
  -7   1  -1    9.50    2.10
  -7   1  -1   12.90    4.50
  -7   1  -1    7.20    2.00
  -7   1  -1    6.10    3.40
  -8   1  -1   12.40    5.10
  -8   1  -1   10.80    2.40
  -8   1  -1   10.20    4.20
  -8   0   1   21.10    5.00
  -8   0   1   13.50    3.80
  -8   0   1   12.00    2.00
  -7   0   1   23.50    2.60
  -7   0   1   22.90    4.30
  -7   0   1   23.10    3.90
  -6   0   1   46.30    5.60
  -6   0   1   44.90    5.10
  -6   0   1   39.60    3.00
  -6   0   1   49.40    3.00
  -5   0   1   -0.70    1.60
  -5   0   1    0.30    0.70
  -5   0   1    0.20    2.10
  -5   0   1    0.20    0.90
  -4   0   1  162.88    7.50
  -4   0   1  154.88    8.80
  -4   0   1  161.48    7.50
  -4   0   1  159.48    9.00
  -3   0   1   19.20    1.20
  -3   0   1   19.20    2.50
  -3   0   1   16.40    2.20
  -3   0   1   22.80    1.30
  -1   0   1   66.39    3.90
  -1   0   1   70.79    3.20
  -1   0   1   66.99    3.20
   0   0  -1  120.89    5.80
   0   0  -1  122.99    5.70
   0   0  -1  122.89    5.80
   0   0  -1  128.69    6.10
   0   0  -1  127.29    5.90
   0   0   1  121.09    5.80
   0   0   1  127.69    5.80
   0   0   1  122.19    6.10
   0   0   1  117.59    5.70
   0   0   1  124.39    5.90
   0   0   1  117.69    5.70
  -1   0  -1   10.00    1.10
  -1   0  -1    8.70    1.00
  -1   0  -1    7.30    1.40
  -1   0  -1    8.50    1.20
  -1   0  -1    8.00    0.70
   1   0   1    8.10    0.90
   1   0   1    8.80    1.30
  -2   0  -1   90.59    5.40
  -2   0  -1   96.09    4.70
  -2   0  -1   98.39    4.50
  -2   0  -1   88.39    4.70
  -2   0  -1   91.19    5.20
   2   0   1   88.49    4.70
   2   0   1   98.19    4.60
   2   0   1   88.69    5.30
  -3   0  -1   29.20    2.30
  -3   0  -1   28.80    3.50
  -3   0  -1   27.30    2.20
  -3   0  -1   24.00    3.00
   3   0   1   30.40    1.90
  -4   0  -1   63.39    3.70
  -4   0  -1   57.69    5.00
  -4   0  -1   62.19    4.90
  -4   0  -1   55.79    3.60
  -4   0  -1   62.49    3.50
   4   0   1   59.49    3.20
  -5   0  -1    3.90    1.40
  -5   0  -1    3.60    1.40
  -5   0  -1    1.70    2.00
  -5   0  -1    3.80    1.30
  -5   0  -1    2.00    2.50
  -6   0  -1    2.10    1.50
  -6   0  -1    2.20    1.70
  -6   0  -1    1.70    2.50
  -6   0  -1    0.80    3.40
  -7   0  -1   19.10    4.60
  -7   0  -1   28.60    3.20
  -7   0  -1   20.10    4.10
  -8   0  -1    0.00    4.60
  -8   0  -1    4.20    2.00
  -8   0  -1    0.30    3.60
  -9   1   1   28.80    6.50
  -9   1   1   34.00    5.70
  -9   1   1   29.70    3.20
  -8   1   1    0.60    3.40
  -8   1   1    2.60    1.50
  -8   1   1    8.60    3.60
  -7   1   1   87.49    7.30
  -7   1   1   75.59    4.80
  -7   1   1   81.99    5.80
  -7   1   1   94.19    4.70
  -7   1   1   94.29    8.30
  -6   1   1  103.89    7.20
  -6   1   1   92.89    5.30
  -6   1   1  109.89    5.30
  -6   1   1  100.89    8.00
  -6   1   1  102.99    6.10
  -5   1   1   60.49    5.40
  -5   1   1   56.59    3.10
  -5   1   1   58.69    4.10
  -5   1   1   54.59    3.10
  -4   1   1    1.90    1.50
  -4   1   1    2.20    0.70
  -4   1   1   -0.20    1.80
  -4   1   1    1.60    0.70
  -3   1   1   59.79    2.90
  -3   1   1   54.89    2.80
  -3   1   1   56.39    3.50
  -2   1   1 2396.66  102.19
  -2   1   1 2315.17  102.19
  -2   1   1 2139.19  102.39
   1  -1  -1  612.54   27.00
   1  -1  -1  584.94   27.20
   1  -1  -1  631.94   27.10
  -1   1   1  581.04   27.10
  -1   1   1  599.64   27.10
  -1   1   1  600.34   27.00
  -1   1   1  593.54   27.20
   0  -1  -1 3022.40  133.09
   0  -1  -1 2988.90  133.19
   0  -1  -1 2849.01  132.99
   0  -1  -1 3010.40  133.09
   0  -1  -1 3117.89  132.99
   0   1   1 2920.11  133.29
   0   1   1 2993.70  133.09
   0   1   1 2914.51  133.09
   0   1   1 3004.40  132.99
   0   1   1 2909.31  133.19
  -1  -1  -1   95.29    5.20
  -1  -1  -1   96.09    4.70
  -1  -1  -1   97.89    4.70
  -1  -1  -1   98.89    4.70
  -1  -1  -1   94.09    5.00
   1   1   1   89.89    5.00
   1   1   1   91.89    4.70
   1   1   1   88.29    5.00
   1   1   1   94.49    4.60
  -2  -1  -1   13.90    1.50
  -2  -1  -1   13.20    1.50
  -2  -1  -1   12.70    1.40
  -2  -1  -1   12.70    2.00
  -2  -1  -1   10.60    1.70
   2   1   1    9.00    1.50
   2   1   1   14.40    2.00
   2   1   1   12.00    1.40
   2   1   1   11.30    1.30
  -3  -1  -1   59.79    4.60
  -3  -1  -1   63.99    3.80
  -3  -1  -1   63.79    3.80
  -3  -1  -1   67.69    3.90
  -3  -1  -1   69.79    5.00
   3   1   1   69.39    3.70
  -4  -1  -1    0.20    1.50
  -4  -1  -1   -0.30    1.20
  -4  -1  -1    0.10    1.10
  -4  -1  -1    0.40    1.00
  -4  -1  -1    2.20    2.20
   4   1   1   -0.20    0.70
  -5  -1  -1    1.40    2.20
  -5  -1  -1   -0.80    2.70
  -5  -1  -1    1.20    1.50
  -5  -1  -1   -1.10    1.20
  -6  -1  -1   -0.20    1.60
  -6  -1  -1    0.10    2.60
  -6  -1  -1   -1.30    3.30
  -6  -1  -1   -2.30    1.60
  -7  -1  -1   25.90    4.90
  -7  -1  -1   27.50    5.70
  -7  -1  -1   19.70    2.70
  -8  -1  -1  290.57   17.50
  -9   2   1   76.79    8.00
  -9   2   1   62.09    4.10
  -9   2   1   76.69    9.20
  -8   2   1   -0.40    1.30
  -8   2   1    3.00    2.80
  -8   2   1    0.30    1.30
  -8   2   1   -1.00    3.60
  -7   2   1   28.20    5.30
  -7   2   1   29.20    3.30
  -7   2   1   28.50    2.70
  -7   2   1   28.90    2.60
  -6   2   1    1.50    1.10
  -6   2   1    1.00    1.80
  -6   2   1    0.60    1.10
  -6   2   1   -0.50    2.70
  -5   2   1   37.40    2.60
  -5   2   1   37.50    3.20
  -5   2   1   34.60    4.40
  -5   2   1   35.50    2.50
  -4   2   1   89.89    4.70
  -4   2   1   87.89    4.70
  -4   2   1   91.39    5.00
   3  -2  -1  132.79    6.80
   3  -2  -1  144.69    7.40
  -3   2   1  152.18    7.40
  -3   2   1  150.98    7.10
  -3   2   1  148.19    7.00
   2  -2  -1  771.22   36.50
   2  -2  -1  885.41   36.40
   2  -2  -1  792.72   36.70
  -2   2   1  822.42   36.60
  -2   2   1  794.62   36.50
  -2   2   1  817.32   36.70
  -2   2   1  772.82   37.10
   1  -2  -1  126.29    6.60
   1  -2  -1  121.69    6.70
   1  -2  -1  140.79    6.70
   1  -2  -1  145.79    6.60
  -1   2   1  139.09    6.70
  -1   2   1  138.89    6.60
  -1   2   1  131.59    6.60
  -1   2   1  132.59    6.60
  -1   2   1  139.79    6.60
   0  -2  -1   -0.40    0.90
   0  -2  -1    2.80    1.00
   0  -2  -1    0.40    1.10
   0  -2  -1   -0.20    0.80
   0  -2  -1    1.30    1.00
   0  -2  -1   -0.40    0.70
   0   2   1    1.20    0.90
   0   2   1    0.20    0.80
   0   2   1    0.40    0.80
   0   2   1    0.40    0.80
   0   2   1    0.20    0.70
  -1  -2  -1  291.27   13.10
  -1  -2  -1  269.57   13.00
  -1  -2  -1  280.27   13.30
  -1  -2  -1  286.57   13.40
   1   2   1  276.17   13.00
   1   2   1  277.27   13.00
   1   2   1  270.87   13.30
   1   2   1  286.07   13.10
   1   2   1  261.27   13.30
  -2  -2  -1  205.18    9.80
  -2  -2  -1  203.38   10.50
  -2  -2  -1  196.18    9.80
  -2  -2  -1  223.58    9.90
  -2  -2  -1  200.08   10.30
   2   2   1  187.58   10.10
   2   2   1  201.58    9.80
   2   2   1  193.98    9.80
  -3  -2  -1   73.09    5.10
  -3  -2  -1   70.69    4.20
  -3  -2  -1   75.29    5.30
  -3  -2  -1   75.29    4.30
  -3  -2  -1   70.29    4.30
   3   2   1   66.59    4.10
  -4  -2  -1    0.20    2.20
  -4  -2  -1    2.10    1.30
  -4  -2  -1    1.40    1.70
  -4  -2  -1    0.60    1.30
   4   2   1    0.40    1.00
  -5  -2  -1   49.99    3.80
  -5  -2  -1   52.69    5.30
  -5  -2  -1   48.00    4.10
  -5  -2  -1   50.09    5.80
  -6  -2  -1  107.29    8.70
  -6  -2  -1  102.69    8.00
  -7  -2  -1  205.68   13.20
  -7  -2  -1  216.88   13.90
  -9   3   1    6.50    5.20
  -9   3   1    7.20    3.80
  -9   3   1    3.30    1.50
  -9   3   1    1.10    1.50
  -8   3   1   64.89    8.30
  -8   3   1   56.59    4.00
  -8   3   1   58.99    4.10
  -7   3   1   48.60    3.60
  -7   3   1   48.10    4.30
  -7   3   1   52.69    6.90
  -7   3   1   48.60    3.70
  -6   3   1    9.80    1.70
  -6   3   1    7.30    2.10
  -6   3   1   10.30    1.80
  -6   3   1    8.00    3.60
  -5   3   1   68.99    4.00
  -5   3   1   62.99    4.20
  -5   3   1   56.89    3.90
   4  -3  -1  435.56   21.40
  -4   3   1  434.96   21.80
  -4   3   1  500.65   22.00
  -4   3   1  532.55   21.90
  -4   3   1  453.85   23.60
   3  -3  -1   21.10    2.70
   3  -3  -1   17.70    2.00
  -3   3   1   21.80    2.30
  -3   3   1   22.80    3.30
  -3   3   1   20.00    2.10
  -3   3   1   20.80    2.20
   2  -3  -1  131.99    6.90
   2  -3  -1  128.89    7.50
   2  -3  -1  141.29    6.80
   2  -3  -1  136.99    7.10
  -2   3   1  145.39    7.00
  -2   3   1  136.79    6.90
  -2   3   1  133.89    7.00
  -2   3   1  136.39    7.00
  -2   3   1  139.69    7.60
   1  -3  -1    8.70    1.60
   1  -3  -1    9.10    1.40
   1  -3  -1    8.40    1.50
   1  -3  -1    8.80    1.80
   1  -3  -1    9.70    1.40
  -1   3   1    6.80    1.30
  -1   3   1    9.20    1.50
  -1   3   1    6.50    1.40
  -1   3   1    8.40    1.60
  -1   3   1    7.20    1.30
   0  -3  -1  194.38   10.60
   0  -3  -1  217.88    9.90
   0  -3  -1  205.08    9.90
   0  -3  -1  203.98   10.00
   0  -3  -1  204.08    9.90
   0   3   1  197.78    9.80
   0   3   1  198.28    9.90
   0   3   1  190.38    9.90
   0   3   1  197.88    9.80
  -1  -3  -1  164.18    7.80
  -1  -3  -1  154.48    8.10
  -1  -3  -1  136.79    9.10
  -1  -3  -1  156.68    7.80
  -1  -3  -1  148.29    7.90
   1   3   1  148.49    7.70
   1   3   1  141.69    7.80
   1   3   1  157.28    7.70
   1   3   1  147.19    7.70
  -2  -3  -1  112.89    6.00
  -2  -3  -1  101.49    6.30
  -2  -3  -1  105.19    6.40
   2   3   1  108.69    6.60
   2   3   1  103.99    5.90
  -3  -3  -1  263.07   14.10
  -3  -3  -1  279.07   14.10
  -3  -3  -1  283.27   13.50
  -4  -3  -1    3.40    2.00
  -4  -3  -1    5.20    2.80
  -4  -3  -1    1.80    1.70
   4   3   1    1.30    1.90
  -5  -3  -1   -0.30    2.60
  -5  -3  -1    3.60    3.20
  -6  -3  -1  920.51   44.30
  -6  -3  -1  917.71   42.70
  -6  -3  -1  903.51   44.00
  -7  -3  -1    5.70    3.00
  -7  -3  -1    3.70    4.20
  -7  -3  -1    7.40    3.60
  -9   4   1   41.40    3.70
  -9   4   1   44.90    7.40
  -8   4   1   63.09    4.50
  -8   4   1   61.69    4.70
  -8   4   1   64.89    8.30
  -7   4   1   20.50    2.80
  -7   4   1   21.60    3.00
  -7   4   1   28.40    3.10
  -7   4   1   22.80    5.40
  -6   4   1  288.07   13.20
  -6   4   1  270.67   13.30
  -6   4   1  250.57   13.20
  -6   4   1  256.57   15.20
  -5   4   1   15.90    2.20
  -5   4   1   17.40    2.40
  -5   4   1   18.30    2.30
   4  -4  -1  424.86   20.10
  -4   4   1  415.36   20.30
  -4   4   1  446.36   20.40
  -4   4   1  427.66   21.80
  -4   4   1  443.26   20.30
   3  -4  -1   -0.10    1.00
  -3   4   1    2.90    2.40
  -3   4   1   -0.60    1.30
  -3   4   1    2.30    1.40
  -3   4   1    0.90    1.40
   2  -4  -1    2.70    2.30
   2  -4  -1    0.00    1.50
  -2   4   1    4.90    1.70
  -2   4   1    5.90    1.50
  -2   4   1    4.70    1.60
  -2   4   1    5.70    2.00
   1  -4  -1  166.18    9.70
   1  -4  -1  175.08    9.00
   1  -4  -1  176.18    9.10
   1  -4  -1  186.08    8.90
  -1   4   1  172.48    9.40
  -1   4   1  180.98    8.90
  -1   4   1  168.58    8.80
  -1   4   1  162.68    8.80
   0  -4  -1    7.60    1.80
   0  -4  -1    6.70    1.70
   0  -4  -1    8.10    2.60
   0  -4  -1    9.00    1.90
   0   4   1    8.10    1.70
   0   4   1    6.90    1.70
   0   4   1    7.60    1.60
  -1  -4  -1   36.60    3.30
  -1  -4  -1   33.90    3.40
  -1  -4  -1   38.70    3.30
  -1  -4  -1   38.40    3.40
  -1  -4  -1   31.30    4.50
   1   4   1   33.40    3.10
   1   4   1   35.20    3.00
  -2  -4  -1   65.39    4.60
  -2  -4  -1   65.49    4.30
  -2  -4  -1   64.59    6.20
  -2  -4  -1   61.79    4.60
  -2  -4  -1   56.89    4.50
   2   4   1   56.79    4.40
   2   4   1   65.89    4.40
  -3  -4  -1    0.30    1.80
  -3  -4  -1    3.90    3.40
  -3  -4  -1    0.30    1.90
  -3  -4  -1    2.40    1.80
  -3  -4  -1   -0.10    2.20
   3   4   1    2.60    1.60
  -4  -4  -1 1032.70   49.10
  -4  -4  -1 1077.19   48.80
  -4  -4  -1 1079.59   49.70
  -4  -4  -1 1020.20   52.79
  -5  -4  -1   56.49    9.00
  -5  -4  -1   45.00    5.60
  -5  -4  -1   51.09    5.00
  -5  -4  -1   45.80    5.50
  -6  -4  -1   51.29    6.10
  -6  -4  -1   51.49    5.30
  -6  -4  -1   38.60    5.70
  -9   5   1    7.90    2.40
  -9   5   1    9.60    5.60
  -8   5   1   -0.50    2.10
  -8   5   1   -2.80    3.90
  -7   5   1    9.10    2.50
  -7   5   1   11.50    2.60
  -7   5   1   10.20    2.30
  -7   5   1    4.40    4.10
  -6   5   1    6.40    2.30
  -6   5   1   -4.50    1.90
  -6   5   1   -0.70    2.10
  -5   5   1    4.80    1.90
  -5   5   1    2.50    1.80
  -5   5   1    6.50    2.10
   4  -5  -1    2.30    1.30
  -4   5   1    0.30    1.60
  -4   5   1    0.50    2.90
  -4   5   1    0.80    1.60
  -4   5   1    3.40    1.60
   3  -5  -1   37.80    3.30
   3  -5  -1   46.60    4.60
  -3   5   1   37.90    4.60
  -3   5   1   41.30    3.50
  -3   5   1   40.80    3.40
  -3   5   1   43.30    3.70
   2  -5  -1   78.49    5.00
   2  -5  -1   80.69    6.30
   2  -5  -1   76.99    5.20
  -2   5   1   82.89    5.60
  -2   5   1   83.29    5.20
  -2   5   1   73.99    5.10
  -2   5   1   78.19    4.90
   1  -5  -1    4.10    1.80
   1  -5  -1    1.90    2.40
   1  -5  -1    1.40    1.60
  -1   5   1    1.50    1.50
  -1   5   1    3.40    1.50
  -1   5   1    6.70    1.90
  -1   5   1    1.90    1.50
   0  -5  -1   10.50    1.90
   0  -5  -1   11.10    2.20
   0  -5  -1   12.60    3.10
   0  -5  -1   10.50    2.30
   0   5   1   13.40    2.30
   0   5   1    7.70    1.80
  -1  -5  -1  183.88    8.90
  -1  -5  -1  157.78   10.70
  -1  -5  -1  157.38    9.20
  -1  -5  -1  161.98    8.90
   1   5   1  155.48    8.70
   1   5   1  150.48    8.70
  -2  -5  -1  140.19    8.50
  -2  -5  -1  135.89    8.20
  -2  -5  -1  147.09   10.80
  -2  -5  -1  137.79    8.00
  -2  -5  -1  144.59    8.00
   2   5   1  126.39    7.80
   2   5   1  133.59    7.90
  -3  -5  -1    2.20    2.50
  -3  -5  -1    5.20    4.20
  -3  -5  -1    2.70    2.60
  -3  -5  -1    3.30    2.20
  -4  -5  -1  386.46   19.00
  -4  -5  -1  384.76   23.40
  -4  -5  -1  346.37   18.90
  -4  -5  -1  380.26   19.70
  -5  -5  -1   83.59   11.00
  -5  -5  -1   71.19    6.70
  -5  -5  -1   62.89    6.10
  -5  -5  -1   58.39    6.30
  -6  -5  -1   17.70    6.80
  -6  -5  -1    0.50    3.10
  -6  -5  -1    4.10    3.10
  -8   6   1   67.29    7.80
  -8   6   1   81.99    9.40
  -8   6   1   73.39    6.10
  -7   6   1   17.30    5.40
  -7   6   1   12.30    3.10
  -7   6   1   13.40    3.00
  -6   6   1   36.10    4.40
  -6   6   1   50.09    4.60
  -5   6   1    2.50    2.20
  -5   6   1    4.60    2.10
  -5   6   1    2.70    2.20
   4  -6  -1   -0.10    1.30
  -4   6   1    0.70    1.90
  -4   6   1    1.60    1.80
  -4   6   1   -3.80    2.90
  -4   6   1   -1.30    1.80
   3  -6  -1    0.80    2.40
  -3   6   1    1.50    1.60
  -3   6   1    1.30    1.80
  -3   6   1   -0.30    1.60
  -3   6   1    1.20    2.10
   2  -6  -1    4.40    3.10
   2  -6  -1    3.60    1.80
   2  -6  -1    4.30    1.80
  -2   6   1    3.00    1.80
  -2   6   1    4.50    1.80
  -2   6   1    2.40    1.80
  -2   6   1    6.80    1.90
   1  -6  -1   87.29    5.90
   1  -6  -1   98.19    6.00
   1  -6  -1   80.69    7.40
  -1   6   1   88.09    5.80
  -1   6   1  101.59    6.10
  -1   6   1   85.59    5.60
   0  -6  -1   40.50    5.80
   0  -6  -1   45.60    4.10
   0  -6  -1   41.10    4.20
   0   6   1   42.10    4.20
   0   6   1   41.70    4.00
  -1  -6  -1  240.68   13.30
  -1  -6  -1  249.58   13.20
  -1  -6  -1  252.57   15.40
   1   6   1  260.57   13.10
   1   6   1  235.38   12.90
  -2  -6  -1  964.10   44.10
  -2  -6  -1  943.51   47.10
  -2  -6  -1  914.31   44.40
  -2  -6  -1  945.41   43.60
   2   6   1  932.31   43.80
  -3  -6  -1   11.10    5.20
  -3  -6  -1   10.30    3.20
  -3  -6  -1    6.00    3.50
  -3  -6  -1    3.50    2.60
  -4  -6  -1    5.50    3.20
  -4  -6  -1    4.10    4.60
  -4  -6  -1   -0.60    2.90
  -4  -6  -1    1.50    2.60
  -5  -6  -1    3.00    3.20
  -5  -6  -1    2.80    3.30
  -5  -6  -1   18.80    7.00
  -8   7   1   31.50    7.00
  -8   7   1   23.90    4.20
  -7   7   1    5.30    2.70
  -7   7   1   -3.60    2.50
  -6   7   1   15.20    3.20
  -6   7   1   14.80    3.10
  -5   7   1   -1.90    2.10
  -5   7   1    2.30    2.40
  -4   7   1   60.49    5.00
  -4   7   1   49.99    5.10
   3  -7  -1    1.00    2.80
   3  -7  -1   -1.00    2.30
  -3   7   1    0.40    2.10
  -3   7   1   -1.80    1.90
  -3   7   1    0.50    2.20
   2  -7  -1   95.79    8.60
   2  -7  -1   95.69    6.90
   2  -7  -1   99.79    6.80
  -2   7   1  111.19    7.00
  -2   7   1  112.89    6.80
  -2   7   1  102.99    7.00
   1  -7  -1   84.59    8.20
   1  -7  -1   77.59    5.80
   1  -7  -1   73.59    5.90
  -1   7   1   77.79    6.10
  -1   7   1   72.39    5.60
   0  -7  -1  127.79    8.20
   0  -7  -1  124.99    8.50
   0  -7  -1  127.99   10.30
   0   7   1  134.59    8.10
   0   7   1  120.09    7.90
  -1  -7  -1   17.70    3.50
  -1  -7  -1   12.40    3.30
  -1  -7  -1   14.90    4.80
   1   7   1   16.40    3.20
  -2  -7  -1    6.50    3.40
  -2  -7  -1   15.00    3.40
  -2  -7  -1   12.70    5.20
   2   7   1    9.50    3.10
  -3  -7  -1    5.00    2.80
  -3  -7  -1    5.30    5.30
  -3  -7  -1   -4.30    3.10
  -4  -7  -1   10.40    6.40
  -4  -7  -1   -0.10    4.20
  -4  -7  -1    3.70    3.00
  -8   8   1    4.20    3.20
  -8   8   1   12.10    5.30
  -7   8   1   28.50    4.00
  -7   8   1   24.20    4.20
  -6   8   1   67.39    6.30
  -6   8   1   73.39    6.20
  -5   8   1    3.60    2.80
  -5   8   1    4.20    3.00
  -4   8   1    0.30    2.60
  -4   8   1    2.80    2.80
   3  -8  -1    3.70    3.20
  -3   8   1    1.70    2.40
  -3   8   1   -2.60    2.40
   2  -8  -1   68.39    5.60
   2  -8  -1   59.79    8.20
  -2   8   1   60.09    5.70
  -2   8   1   73.99    5.80
   1  -8  -1   29.80    6.60
   1  -8  -1   36.80    4.50
   1  -8  -1   28.40    4.10
  -1   8   1   24.10    3.60
  -1   8   1   28.60    4.00
   0  -8  -1  233.28   13.40
   0  -8  -1  240.38   16.30
   0  -8  -1  249.28   13.60
   0   8   1  233.28   13.20
  -1  -8  -1   12.70    5.40
  -1  -8  -1    7.30    3.30
  -1  -8  -1    4.40    3.20
   1   8   1   14.70    3.20
  -2  -8  -1    0.90    3.30
  -2  -8  -1    3.60    4.60
  -2  -8  -1   -4.20    3.60
   2   8   1   -2.80    2.70
  -3  -8  -1  -11.10    3.80
  -3  -8  -1    0.70    3.30
  -3  -8  -1    1.70    5.00
  -7   9   1    1.90    3.50
  -7   9   1    6.50    3.60
  -6   9   1   -5.90    3.00
  -6   9   1    1.60    3.10
  -5   9   1    1.20    3.20
  -5   9   1    6.00    3.20
  -4   9   1   15.10    3.50
  -4   9   1   10.10    3.50
   3  -9  -1   67.09    6.00
  -3   9   1   66.79    6.30
  -3   9   1   68.29    6.30
   2  -9  -1  172.98   10.60
  -2   9   1  172.48   10.60
  -2   9   1  171.78   10.70
   1  -9  -1   15.40    6.40
   1  -9  -1   18.80    4.00
  -1   9   1   19.60    3.90
   0  -9  -1   -7.30    4.90
   0  -9  -1   -1.00    2.90
   0   9   1    1.60    3.20
  -1  -9  -1   -1.30    3.10
  -1  -9  -1   -1.10    4.90
  -1  -9  -1   -1.80    3.40
   1   9   1    5.80    3.40
  -2  -9  -1   10.50    4.20
  -2  -9  -1    1.30    4.30
  -2  -9  -1   15.50    6.40
   2   9   1   12.00    3.70
  -6  10   1    6.40    3.80
  -6  10   1    9.90    3.60
  -5  10   1   -1.60    3.40
  -5  10   1    0.60    3.30
  -4  10   1   20.00    4.40
  -4  10   1   19.80    3.90
  -3  10   1    7.90    3.70
  -3  10   1   10.60    3.70
   2 -10  -1   13.60    3.40
  -2  10   1   17.10    4.20
   1 -10  -1   -1.60    3.10
  -1  10   1    2.30    3.70
   0 -10  -1    5.10    3.40
   0  10   1   10.80    3.70
  -1 -10  -1    4.00    4.00
   1  10   1    2.30    3.80
  -3  11   1    0.00    3.90
  -1  11  -2   14.00    4.20
   1 -11   2   16.60    4.00
  -2  11  -2    3.50    4.00
  -3  11  -2    4.70    3.70
  -4  11  -2    5.20    3.90
  -4  11  -2    3.90    3.70
  -4  11  -2    5.00    4.30
  -2 -10   2   -4.20    3.30
  -2 -10   2    4.60    3.70
  -1 -10   2   30.30   10.00
  -1 -10   2   51.49    6.30
   0  10  -2    4.60    3.50
   0 -10   2    5.50    3.40
   0 -10   2   -9.50    6.10
  -1  10  -2    1.50    3.30
   1 -10   2   -2.50    6.50
   1 -10   2    1.80    2.80
  -2  10  -2    2.70    3.40
   2 -10   2    0.70    6.20
   2 -10   2    6.70    2.70
  -3  10  -2    8.10    4.00
  -3  10  -2   11.30    4.10
   3 -10   2   17.90    5.80
  -4  10  -2   -2.30    3.00
  -4  10  -2    4.40    3.50
  -5  10  -2   14.40    3.90
  -5  10  -2    8.40    3.80
  -5  10  -2   12.40    4.70
  -6  10  -2   -4.50    3.60
  -6  10  -2    8.60    4.70
  -6  10  -2    7.10    3.40
  -3  -9   2  128.49   10.20
  -3  -9   2  125.09   14.80
  -2  -9   2   12.50    7.60
  -2  -9   2    4.50    3.70
  -2  -9   2   10.40    4.00
  -1  -9   2   10.90    7.10
  -1  -9   2   19.40    4.20
  -1  -9   2   13.60    3.50
   0   9  -2    0.70    2.90
   0  -9   2    4.50    2.90
   0  -9   2    4.40    2.70
   0  -9   2   -1.50    6.10
  -1   9  -2    0.20    2.90
   1  -9   2    5.50    2.40
   1  -9   2    0.40    6.10
  -2   9  -2   -1.40    2.60
  -2   9  -2    0.70    2.90
   2  -9   2   -2.50    5.60
   2  -9   2    3.50    2.60
  -3   9  -2   23.80    4.20
  -3   9  -2   21.20    3.80
   3  -9   2   28.30    6.40
  -4   9  -2   17.30    3.50
  -4   9  -2    9.80    3.50
   4  -9   2   28.10    6.50
  -5   9  -2   38.90    5.90
  -5   9  -2   29.30    4.10
  -5   9  -2   23.50    4.50
  -6   9  -2    8.80    3.10
  -6   9  -2    4.70    4.40
  -6   9  -2    7.90    3.60
  -7   9  -2   11.30    5.70
  -7   9  -2    6.40    3.70
  -4  -8   2    0.90    6.40
  -4  -8   2   -8.00    4.00
  -4  -8   2    5.10    3.50
  -3  -8   2   22.40    4.90
  -3  -8   2   26.90    8.10
  -3  -8   2   30.90    4.70
  -2  -8   2   24.30    4.10
  -2  -8   2   40.70    8.90
  -2  -8   2   32.50    4.90
   1   8  -2   88.99    7.00
  -1  -8   2   85.69    7.00
  -1  -8   2   81.99   11.10
  -1  -8   2   85.39    7.10
   0   8  -2   11.40    3.00
   0   8  -2   17.30    3.40
   0  -8   2   17.40    6.70
   0  -8   2   16.90    3.40
   0  -8   2   13.40    3.00
  -1   8  -2    6.10    2.70
  -1   8  -2   10.90    3.10
   1  -8   2    6.70    2.60
   1  -8   2    2.90    5.50
   1  -8   2    4.60    2.70
  -2   8  -2   16.30    3.20
  -2   8  -2   13.20    3.30
   2  -8   2   14.80    3.10
   2  -8   2   13.30    2.80
   2  -8   2   12.60    6.10
  -3   8  -2    3.10    2.50
  -3   8  -2    0.60    2.50
   3  -8   2    2.10    4.10
  -4   8  -2   -4.20    2.50
  -4   8  -2   -1.70    2.40
   4  -8   2    3.00    4.50
  -5   8  -2   -3.20    2.60
  -5   8  -2    0.50    3.40
  -5   8  -2    0.90    2.30
  -6   8  -2    4.30    3.80
  -6   8  -2    1.20    2.50
  -6   8  -2   -1.40    2.70
  -7   8  -2   10.60    4.80
  -7   8  -2    7.20    3.70
  -5  -7   2   39.20    8.80
  -5  -7   2   29.30    5.30
  -4  -7   2    7.70    3.80
  -4  -7   2    5.90    3.40
  -4  -7   2    8.50    6.30
  -3  -7   2   15.30    3.70
  -3  -7   2   13.50    3.40
  -3  -7   2   23.00    7.50
  -2  -7   2   81.09    7.00
  -2  -7   2   87.59   10.40
  -2  -7   2   91.29    6.60
   1   7  -2   52.59    5.00
   1   7  -2   49.99    5.20
  -1  -7   2   53.69    8.70
  -1  -7   2   56.39    5.40
  -1  -7   2   53.19    5.00
   0   7  -2    5.00    2.40
   0   7  -2    7.50    2.50
   0  -7   2    5.50    2.30
   0  -7   2    4.20    2.40
   0  -7   2    3.60    4.80
  -1   7  -2    4.00    2.10
  -1   7  -2    2.60    2.10
   1  -7   2    1.40    2.20
   1  -7   2    1.00    1.90
   1  -7   2    0.10    4.60
  -2   7  -2   14.40    2.70
  -2   7  -2   15.90    2.80
  -2   7  -2   14.90    3.10
   2  -7   2   11.10    2.60
   2  -7   2   13.90    5.60
  -3   7  -2  150.88    8.60
  -3   7  -2  138.99    7.90
  -3   7  -2  122.89    8.50
   3  -7   2  139.29   11.10
   3  -7   2  120.79    8.00
  -4   7  -2   13.40    2.70
  -4   7  -2   15.50    4.00
  -4   7  -2   12.30    3.00
   4  -7   2   19.00    5.80
  -5   7  -2    7.00    4.10
  -5   7  -2    8.60    2.90
  -5   7  -2   13.90    2.60
  -6   7  -2   23.40    4.00
  -6   7  -2   22.80    3.00
  -6   7  -2   25.90    5.20
  -7   7  -2   11.60    3.60
  -7   7  -2   13.20    4.90
  -8   7  -2   -1.10    3.20
  -8   7  -2    0.20    4.90
  -6  -6   2    6.30    3.20
  -6  -6   2   25.80    8.60
  -6  -6   2    5.70    4.10
  -5  -6   2    1.50    2.70
  -5  -6   2    1.20    5.50
  -5  -6   2   -2.10    2.90
  -4  -6   2   18.10    6.50
  -4  -6   2   19.30    4.10
  -4  -6   2   11.00    3.20
  -3  -6   2    2.50    2.40
  -3  -6   2   -1.20    4.30
  -3  -6   2   -1.30    2.70
  -2  -6   2    3.00    3.80
  -2  -6   2    1.70    1.90
  -2  -6   2    3.30    2.60
  -2  -6   2    1.20    2.10
   1   6  -2    2.80    2.00
   1   6  -2    1.90    1.70
   1   6  -2    2.50    1.20
  -1  -6   2    1.50    2.10
  -1  -6   2    0.80    1.90
  -1  -6   2    1.60    2.10
  -1  -6   2    3.70    3.90
   0   6  -2    1.30    1.50
   0   6  -2    0.30    1.80
   0   6  -2    0.20    1.00
   0  -6   2    1.40    1.90
   0  -6   2    1.20    1.60
   0  -6   2    0.00    3.10
   0  -6   2    0.30    1.70
  -1   6  -2  179.68   10.30
  -1   6  -2  187.08    9.90
  -1   6  -2  198.98   11.20
   1  -6   2  189.78   10.20
   1  -6   2  185.88   12.90
   1  -6   2  191.68   10.10
  -2   6  -2   31.20    3.30
  -2   6  -2   26.20    3.00
  -2   6  -2   19.70    3.00
   2  -6   2   22.90    2.90
   2  -6   2   23.20    5.50
  -3   6  -2   26.80    3.20
  -3   6  -2   28.00    3.70
  -3   6  -2   30.70    3.50
   3  -6   2   30.70    5.90
   3  -6   2   24.40    3.00
  -4   6  -2    7.30    2.00
  -4   6  -2    4.50    3.20
  -4   6  -2    5.70    2.10
  -4   6  -2    3.50    2.40
   4  -6   2    5.00    2.00
  -5   6  -2    7.50    2.70
  -5   6  -2   15.50    3.90
  -5   6  -2   13.80    2.30
  -6   6  -2   10.80    4.00
  -6   6  -2   16.00    2.40
  -6   6  -2   10.00    3.10
  -7   6  -2  180.58   10.80
  -7   6  -2  177.98   12.80
  -8   6  -2   53.19    8.10
  -8   6  -2   46.80    5.50
  -6  -5   2   14.80    7.50
  -6  -5   2    2.00    2.60
  -6  -5   2    7.40    3.20
  -5  -5   2    7.40    5.60
  -5  -5   2    7.10    2.60
  -5  -5   2    6.00    2.80
  -4  -5   2    3.90    1.60
  -4  -5   2    3.10    2.20
  -4  -5   2    5.10    5.10
  -4  -5   2    3.40    2.40
   3   5  -2   37.60    3.70
   3   5  -2   37.40    3.30
  -3  -5   2   35.40    4.00
  -3  -5   2   32.60    3.70
  -3  -5   2   39.20    4.10
  -3  -5   2   35.80    6.90
   2   5  -2    4.80    1.00
  -2  -5   2    2.90    2.10
  -2  -5   2    3.70    3.10
  -2  -5   2    3.90    1.70
  -2  -5   2    4.20    1.70
   1   5  -2   23.20    2.10
   1   5  -2   29.90    3.30
   1   5  -2   23.80    2.90
  -1  -5   2   25.70    3.00
  -1  -5   2   27.90    3.10
  -1  -5   2   29.80    5.30
  -1  -5   2   26.00    3.10
   0   5  -2   25.20    3.00
   0   5  -2   29.00    2.80
   0  -5   2   28.90    5.30
   0  -5   2   29.20    3.40
   0  -5   2   29.30    3.10
   0  -5   2   30.60    3.20
  -1   5  -2  103.19    6.60
  -1   5  -2  115.19    6.60
  -1   5  -2  113.69    6.30
   1  -5   2  110.99    9.10
   1  -5   2  116.19    6.60
   1  -5   2  107.09    6.50
   1  -5   2  113.19    6.50
  -2   5  -2   75.59    5.00
  -2   5  -2   66.19    5.10
  -2   5  -2   73.09    4.60
   2  -5   2   76.49    7.50
   2  -5   2   74.69    4.90
  -3   5  -2    1.90    1.40
  -3   5  -2    4.20    1.80
  -3   5  -2    0.60    2.20
  -3   5  -2    1.80    1.70
   3  -5   2    2.40    3.10
  -4   5  -2   53.89    4.80
  -4   5  -2   58.89    5.60
  -4   5  -2   62.09    4.10
  -4   5  -2   66.19    4.80
   4  -5   2   64.19    4.40
  -5   5  -2  250.67   13.40
  -5   5  -2  264.77   13.20
  -5   5  -2  242.68   12.30
  -5   5  -2  255.77   14.60
  -6   5  -2   10.70    2.90
  -6   5  -2    6.20    1.90
  -6   5  -2    9.10    4.30
  -7   5  -2   52.99    7.40
  -7   5  -2   51.39    5.50
  -8   5  -2   30.10    4.30
  -8   5  -2   23.50    6.10
  -7  -4   2   17.90    7.20
  -7  -4   2    5.90    3.30
  -7  -4   2    1.60    2.40
  -6  -4   2    9.90    3.20
  -6  -4   2    7.70    2.50
  -6  -4   2   17.40    7.40
  -5  -4   2   10.20    2.40
  -5  -4   2   18.60    2.60
  -5  -4   2   22.30    3.40
  -5  -4   2   20.40    6.60
  -5  -4   2   16.40    2.80
  -4  -4   2   20.20    3.00
  -4  -4   2   17.50    2.30
  -4  -4   2   21.90    5.60
  -4  -4   2   19.80    2.50
  -4  -4   2   15.70    2.50
   3   4  -2   36.20    3.30
   3   4  -2   41.40    2.80
  -3  -4   2   40.40    2.90
  -3  -4   2   41.30    6.30
  -3  -4   2   43.00    3.90
  -3  -4   2   50.79    3.60
  -3  -4   2   40.60    3.60
   2   4  -2    2.80    0.80
   2   4  -2    1.30    1.20
  -2  -4   2    2.50    2.90
  -2  -4   2    4.10    1.70
  -2  -4   2    3.40    1.60
  -2  -4   2    2.00    1.60
   1   4  -2  813.52   41.30
   1   4  -2  895.81   40.70
  -1  -4   2  974.30   41.50
  -1  -4   2  952.80   41.50
  -1  -4   2  888.81   43.50
  -1  -4   2  885.81   41.40
   0   4  -2  448.56   23.50
   0   4  -2  511.75   23.50
   0   4  -2  509.95   23.40
   0  -4   2  496.05   25.50
   0  -4   2  536.55   23.70
   0  -4   2  478.85   23.50
   0  -4   2  528.25   23.50
  -1   4  -2   45.90    3.40
  -1   4  -2   49.10    3.80
  -1   4  -2   45.90    3.80
   1  -4   2   42.10    3.50
   1  -4   2   54.09    6.60
   1  -4   2   43.70    3.60
   1  -4   2   50.69    3.70
  -2   4  -2    8.80    1.50
  -2   4  -2    9.10    2.00
  -2   4  -2    7.70    1.80
  -2   4  -2    8.40    2.20
   2  -4   2    3.80    3.40
   2  -4   2    6.40    1.50
   2  -4   2    9.20    1.90
  -3   4  -2    3.80    2.10
  -3   4  -2    4.00    1.30
  -3   4  -2    4.60    1.70
  -3   4  -2    2.70    1.80
   3  -4   2    3.00    1.40
   3  -4   2    4.70    3.50
   3  -4   2    4.10    1.50
  -4   4  -2   -0.40    1.30
  -4   4  -2   -0.50    2.10
  -4   4  -2   -0.40    1.20
  -4   4  -2    2.70    1.70
   4  -4   2   -1.30    1.10
   4  -4   2    1.80    1.30
  -5   4  -2    5.30    1.90
  -5   4  -2    1.40    2.80
  -5   4  -2    3.50    2.00
  -5   4  -2    5.90    1.40
   5  -4   2    1.90    1.30
  -6   4  -2    6.00    1.50
  -6   4  -2    6.80    4.50
  -6   4  -2    4.00    2.30
  -6   4  -2    9.70    2.30
  -7   4  -2   10.60    5.20
  -7   4  -2   13.80    3.00
  -8   4  -2   27.90    3.80
  -8   4  -2   31.50    6.70
  -7  -3   2    1.30    2.00
  -7  -3   2    9.90    6.10
  -7  -3   2    3.10    2.60
  -6  -3   2   23.80    2.70
  -6  -3   2   34.00    8.00
  -6  -3   2   29.40    4.00
  -6  -3   2   27.30    4.00
  -5  -3   2    9.90    2.40
  -5  -3   2    6.30    1.80
  -5  -3   2    7.70    4.70
  -5  -3   2    4.60    2.20
  -5  -3   2    8.10    1.70
  -4  -3   2    8.70    1.70
  -4  -3   2    9.10    2.10
  -4  -3   2   12.10    4.20
  -4  -3   2    9.40    1.70
  -4  -3   2    8.40    2.00
   3   3  -2  214.98   10.90
  -3  -3   2  240.28   11.10
  -3  -3   2  228.88   11.50
  -3  -3   2  212.98   13.60
  -3  -3   2  223.18   10.80
  -3  -3   2  221.38   11.10
   2   3  -2   36.80    3.00
  -2  -3   2   35.70    3.10
  -2  -3   2   42.00    3.20
  -2  -3   2   36.50    3.20
  -2  -3   2   42.50    5.40
  -2  -3   2   39.30    2.30
   1   3  -2  316.07   14.70
   1   3  -2  311.87   14.80
   1   3  -2  323.17   17.30
   1   3  -2  305.07   14.10
  -1  -3   2  299.47   14.80
  -1  -3   2  317.37   14.80
  -1  -3   2  321.07   14.90
  -1  -3   2  297.27   16.50
   0   3  -2  133.09    6.60
   0   3  -2  129.09    6.70
   0   3  -2  126.69    6.90
   0   3  -2  132.59    6.70
   0   3  -2  123.79    7.90
   0  -3   2  137.99    6.70
   0  -3   2  120.99    8.20
   0  -3   2  140.79    6.90
   0  -3   2  121.09    6.80
   0  -3   2  139.89    6.70
  -1   3  -2   80.79    4.70
  -1   3  -2   81.39    6.30
  -1   3  -2   74.49    4.70
  -1   3  -2   81.69    4.50
  -1   3  -2   79.69    4.40
  -1   3  -2   81.09    4.70
   1  -3   2   75.09    4.70
   1  -3   2   86.69    4.80
   1  -3   2   77.09    6.30
   1  -3   2   83.99    4.40
  -2   3  -2   27.30    2.80
  -2   3  -2   33.30    5.00
  -2   3  -2   29.90    2.30
  -2   3  -2   26.70    2.60
  -2   3  -2   29.60    3.30
   2  -3   2   35.50    2.90
   2  -3   2   32.60    2.30
   2  -3   2   28.90    4.70
  -3   3  -2  287.97   14.20
  -3   3  -2  271.27   14.80
  -3   3  -2  293.47   13.50
  -3   3  -2  291.27   14.00
   3  -3   2  281.07   13.90
   3  -3   2  307.97   13.50
  -4   3  -2   53.09    3.90
  -4   3  -2   54.49    3.10
  -4   3  -2   56.79    4.30
  -4   3  -2   49.60    5.10
   4  -3   2   60.59    3.60
  -5   3  -2   39.90    3.70
  -5   3  -2   35.40    3.40
  -5   3  -2   32.90    4.70
  -5   3  -2   28.20    2.30
  -6   3  -2    4.70    2.00
  -6   3  -2    4.30    2.10
  -6   3  -2    2.50    1.10
  -6   3  -2    7.60    3.80
  -7   3  -2   27.80    3.60
  -7   3  -2   30.40    5.80
  -8   3  -2   11.10    5.30
  -8   3  -2    1.10    2.40
  -8   3  -2    3.60    3.30
  -8  -2   2   -1.30    2.90
  -8  -2   2   21.80    7.10
  -8  -2   2   -0.30    1.80
  -7  -2   2    6.10    4.70
  -7  -2   2    0.80    3.00
  -7  -2   2    0.90    1.60
  -7  -2   2    1.40    2.50
  -7  -2   2    2.20    1.60
  -6  -2   2    5.40    1.60
  -6  -2   2    1.10    1.30
  -6  -2   2    1.80    2.60
  -6  -2   2    5.80    4.80
  -6  -2   2    2.30    2.00
  -5  -2   2   26.00    5.70
  -5  -2   2   31.60    3.80
  -5  -2   2   31.40    3.90
  -5  -2   2   34.60    2.70
  -5  -2   2   33.00    2.80
  -4  -2   2   18.50    2.60
  -4  -2   2   12.50    1.50
  -4  -2   2   11.30    1.50
  -4  -2   2   10.80    3.40
  -4  -2   2   13.90    2.20
   3   2  -2 1057.89   52.09
  -3  -2   2 1261.17   52.29
  -3  -2   2 1114.79   52.19
  -3  -2   2 1168.58   52.39
  -3  -2   2 1124.39   54.79
  -3  -2   2 1207.48   52.89
   2   2  -2   87.69    5.00
   2   2  -2   92.79    4.80
  -2  -2   2   89.59    6.70
  -2  -2   2   94.09    5.00
  -2  -2   2   85.69    4.80
  -2  -2   2   93.59    4.90
  -2  -2   2   89.89    4.50
   1   2  -2   95.69    6.10
   1   2  -2   93.79    4.80
   1   2  -2   94.99    4.80
  -1  -2   2   97.89    4.80
  -1  -2   2   91.09    4.90
  -1  -2   2   86.69    4.90
  -1  -2   2   89.19    6.20
   0   2  -2   57.49    3.50
   0   2  -2   62.59    4.70
   0   2  -2   54.49    3.60
   0   2  -2   58.49    3.20
   0   2  -2   62.09    3.30
   0  -2   2   64.99    3.40
   0  -2   2   55.19    3.50
   0  -2   2   60.89    3.20
   0  -2   2   57.99    5.00
   0  -2   2   59.69    3.60
  -1   2  -2   10.40    1.50
  -1   2  -2   12.90    1.80
  -1   2  -2   10.50    1.40
  -1   2  -2   11.30    1.30
  -1   2  -2   14.50    3.00
   1  -2   2   10.70    2.70
   1  -2   2   14.60    1.70
   1  -2   2   10.40    1.50
   1  -2   2   10.50    1.60
   1  -2   2   12.70    1.30
  -2   2  -2  360.46   15.70
  -2   2  -2  331.27   16.30
  -2   2  -2  341.57   16.20
  -2   2  -2  335.97   16.70
  -2   2  -2  321.37   17.80
   2  -2   2  336.97   16.20
   2  -2   2  363.16   15.70
   2  -2   2  364.26   16.80
  -3   2  -2  164.58    7.70
  -3   2  -2  164.58    9.50
  -3   2  -2  164.48    8.40
  -3   2  -2  170.48    8.70
   3  -2   2  169.38    8.30
  -4   2  -2   29.70    2.70
  -4   2  -2   21.80    3.60
  -4   2  -2   29.70    2.90
  -4   2  -2   31.40    1.80
   4  -2   2   25.70    2.30
  -5   2  -2   70.39    4.60
  -5   2  -2   69.69    3.70
  -5   2  -2   74.69    4.80
  -5   2  -2   71.29    6.40
  -6   2  -2   12.70    2.30
  -6   2  -2    7.90    4.20
  -6   2  -2    7.80    2.10
  -6   2  -2    9.10    1.70
  -7   2  -2   20.40    5.20
  -7   2  -2   21.50    3.00
  -7   2  -2   19.40    4.70
  -8   2  -2    1.50    2.30
  -8   2  -2    6.40    4.70
  -8   2  -2    2.10    3.10
  -8  -1   2    4.70    1.60
  -8  -1   2    5.30    1.60
  -8  -1   2    7.90    3.30
  -8  -1   2    6.80    4.00
  -7  -1   2   10.80    1.70
  -7  -1   2    7.90    3.40
  -7  -1   2   11.40    1.70
  -7  -1   2   15.50    5.20
  -7  -1   2    8.90    2.90
  -6  -1   2    8.00    2.90
  -6  -1   2    6.20    4.60
  -6  -1   2    5.20    2.50
  -6  -1   2    4.30    1.30
  -6  -1   2    6.80    1.30
  -5  -1   2  605.04   26.10
  -5  -1   2  562.74   27.50
  -5  -1   2  565.74   26.20
  -5  -1   2  557.84   27.50
  -4  -1   2   45.90    4.00
  -4  -1   2   38.30    3.70
  -4  -1   2   44.30    2.60
  -4  -1   2   43.60    2.60
  -4  -1   2   44.70    5.50
  -3  -1   2  122.99    6.70
  -3  -1   2  125.59    5.90
  -3  -1   2  104.79    8.20
  -3  -1   2  121.89    6.70
  -3  -1   2  132.19    6.00
   2   1  -2  489.65   23.70
   2   1  -2  502.75   24.00
  -2  -1   2  539.95   25.40
  -2  -1   2  553.64   23.80
  -2  -1   2  542.75   24.10
  -2  -1   2  514.25   23.70
   1   1  -2 1475.25   67.09
   1   1  -2 1436.36   66.09
   1   1  -2 1534.55   66.09
   1   1  -2 1390.66   66.19
  -1  -1   2 1567.24   66.09
  -1  -1   2 1545.05   65.99
  -1  -1   2 1376.76   66.19
  -1  -1   2 1514.25   67.19
  -1  -1   2 1413.56   66.19
   0   1  -2  547.45   25.40
   0   1  -2  542.35   24.40
   0   1  -2  555.24   24.40
   0   1  -2  533.95   24.50
   0  -1   2  547.15   24.40
   0  -1   2  534.75   24.50
   0  -1   2  533.85   25.50
   0  -1   2  496.75   24.40
  -1   1  -2  146.39    7.20
  -1   1  -2  143.69    7.40
  -1   1  -2  146.69    8.50
  -1   1  -2  153.88    7.70
   1  -1   2  148.39    7.20
   1  -1   2  144.39    7.30
   1  -1   2  152.18    7.60
   1  -1   2  157.18    8.80
  -2   1  -2  346.17   16.30
  -2   1  -2  339.57   16.20
  -2   1  -2  349.57   16.90
   2  -1   2  339.37   16.30
   2  -1   2  352.66   16.80
   2  -1   2  358.56   16.10
  -3   1  -2   -2.00    1.20
  -3   1  -2    1.30    1.20
  -3   1  -2   -0.50    2.20
   3  -1   2    0.30    0.90
  -4   1  -2   22.40    1.50
  -4   1  -2   21.60    3.40
  -4   1  -2   21.90    2.30
  -4   1  -2   18.00    1.50
  -4   1  -2   20.20    2.20
   4  -1   2   20.70    1.80
  -5   1  -2    4.40    1.00
  -5   1  -2    2.90    2.10
  -5   1  -2    3.70    1.00
  -5   1  -2    3.30    1.60
  -5   1  -2    1.40    2.60
  -5   1  -2    4.60    1.70
  -6   1  -2   25.20    3.00
  -6   1  -2   31.30    5.40
  -6   1  -2   28.40    3.30
  -6   1  -2   20.70    4.00
  -7   1  -2   12.90    3.70
  -7   1  -2   10.60    2.50
  -7   1  -2   10.40    4.30
  -8   1  -2    2.70    3.20
  -8   1  -2    2.60    2.40
  -8   1  -2    4.20    5.10
  -9   0   2    5.10    3.70
  -9   0   2    2.90    4.20
  -8   0   2    7.70    1.40
  -8   0   2    9.10    3.40
  -8   0   2    6.40    1.30
  -8   0   2   12.60    3.60
  -8   0   2   11.70    4.00
  -7   0   2  100.09    5.40
  -7   0   2  100.09    7.60
  -7   0   2  127.09    8.80
  -6   0   2   68.29    5.80
  -6   0   2   72.49    6.40
  -6   0   2   66.99    3.60
  -5   0   2  157.38    9.30
  -5   0   2  154.18    7.30
  -5   0   2  160.18    9.10
  -4   0   2   84.09    5.80
  -4   0   2  103.89    4.50
  -4   0   2   98.49    6.20
  -3   0   2  245.28   11.10
  -2   0   2  941.81   42.40
  -2   0   2  911.31   42.40
  -2   0   2  986.70   43.80
   1   0  -2 1572.64   66.29
   1   0  -2 1344.17   66.79
   1   0  -2 1381.36   66.29
  -1   0   2 1462.45   66.29
  -1   0   2 1429.06   66.29
  -1   0   2 1546.95   66.99
  -1   0   2 1619.54   66.49
   0   0  -2 1189.78   55.89
   0   0  -2 1266.37   55.39
   0   0  -2 1190.58   55.19
   0   0  -2 1254.87   55.29
   0   0  -2 1216.28   55.09
   0   0   2 1275.97   55.39
   0   0   2 1248.58   55.19
   0   0   2 1176.68   55.89
   0   0   2 1225.28   55.29
   0   0   2 1231.48   55.09
  -1   0  -2   25.40    1.90
  -1   0  -2   23.30    2.50
  -1   0  -2   23.20    2.00
  -1   0  -2   25.90    1.50
  -1   0  -2   26.40    2.10
   1   0   2   23.20    2.30
   1   0   2   26.30    1.50
   1   0   2   25.20    1.90
   1   0   2   23.00    1.90
  -2   0  -2   11.90    1.50
  -2   0  -2   14.70    1.50
  -2   0  -2   11.80    1.00
  -2   0  -2   13.60    2.00
  -2   0  -2    8.00    2.00
   2   0   2   12.40    1.90
   2   0   2    8.60    1.30
   2   0   2   10.20    1.20
  -3   0  -2  256.87   12.30
  -3   0  -2  257.87   11.80
  -3   0  -2  255.77   12.40
  -3   0  -2  241.38   13.00
  -3   0  -2  254.37   13.40
   3   0   2  265.07   12.10
  -4   0  -2    1.00    1.10
  -4   0  -2    0.40    0.90
  -4   0  -2    0.00    2.30
  -4   0  -2    0.70    1.20
  -4   0  -2    0.20    1.80
   4   0   2    0.70    0.80
  -5   0  -2   27.90    2.30
  -5   0  -2   32.40    3.10
  -5   0  -2   34.10    4.30
  -5   0  -2   31.50    3.20
  -5   0  -2   25.00    4.30
  -6   0  -2   16.40    3.60
  -6   0  -2   16.70    4.40
  -6   0  -2   21.30    2.80
  -6   0  -2   22.30    2.80
  -7   0  -2   29.50    5.20
  -7   0  -2   28.60    3.30
  -7   0  -2   17.90    5.50
  -8   0  -2    6.80    3.80
  -8   0  -2   11.80    5.50
  -8   0  -2    6.80    2.70
  -9   1   2   32.50    5.30
  -9   1   2   33.50    6.50
  -8   1   2   53.79    6.20
  -8   1   2   52.89    7.10
  -8   1   2   47.40    4.90
  -7   1   2  138.49    9.90
  -7   1   2  134.59    7.80
  -7   1   2  119.09    6.20
  -7   1   2  134.79    8.80
  -6   1   2   26.50    3.80
  -6   1   2   24.70    3.30
  -6   1   2   23.70    1.50
  -6   1   2   21.50    1.70
  -6   1   2   17.60    3.90
  -5   1   2    0.60    0.40
  -5   1   2   -0.90    1.70
  -5   1   2    3.00    2.40
  -5   1   2    0.20    0.50
  -4   1   2   38.50    3.30
  -4   1   2   44.20    2.10
  -3   1   2    0.40    0.40
  -3   1   2   -0.30    0.40
  -3   1   2   -1.90    1.30
   2  -1  -2  141.49    6.20
   2  -1  -2  119.29    6.10
  -2   1   2  138.79    6.70
  -2   1   2  133.89    6.20
   1  -1  -2   33.90    2.00
   1  -1  -2   36.40    2.30
   1  -1  -2   34.90    2.00
   1  -1  -2   32.10    2.00
  -1   1   2   32.50    2.00
  -1   1   2   35.60    2.10
  -1   1   2   32.50    2.20
  -1   1   2   36.90    2.00
  -1   1   2   34.00    2.30
  -1   1   2   37.70    2.40
   0  -1  -2   30.10    2.40
   0  -1  -2   26.80    1.90
   0  -1  -2   28.40    2.00
   0  -1  -2   27.40    1.90
   0  -1  -2   26.20    1.90
   0   1   2   25.40    1.90
   0   1   2   27.10    1.80
   0   1   2   28.70    1.90
   0   1   2   27.60    2.30
   0   1   2   28.10    2.00
  -1  -1  -2  380.56   17.30
  -1  -1  -2  396.66   17.50
  -1  -1  -2  376.96   17.70
  -1  -1  -2  375.06   17.90
  -1  -1  -2  377.16   17.50
   1   1   2  359.16   17.70
   1   1   2  363.56   17.50
   1   1   2  398.36   17.50
   1   1   2  354.96   17.80
   1   1   2  393.86   17.30
  -2  -1  -2  115.59    6.00
  -2  -1  -2  127.49    6.30
  -2  -1  -2  117.29    7.30
  -2  -1  -2  128.19    6.90
  -2  -1  -2  118.49    6.30
   2   1   2  133.49    7.60
   2   1   2  117.59    6.00
  -3  -1  -2  137.49    7.90
  -3  -1  -2  127.49    6.70
  -3  -1  -2  134.39    8.10
  -3  -1  -2  136.09    7.10
  -3  -1  -2  138.39    7.10
   3   1   2  138.79    6.90
  -4  -1  -2   -1.00    1.10
  -4  -1  -2    0.50    1.30
  -4  -1  -2    0.40    2.10
  -4  -1  -2   -1.00    1.70
  -4  -1  -2    0.40    1.10
   4   1   2   -0.50    0.90
  -5  -1  -2    4.40    2.40
  -5  -1  -2    7.10    1.90
  -5  -1  -2    7.50    2.00
  -5  -1  -2    1.30    2.90
  -6  -1  -2   15.10    2.60
  -6  -1  -2   10.50    3.40
  -6  -1  -2   14.10    4.40
  -7  -1  -2  144.49   11.60
  -7  -1  -2  147.69   10.50
  -8  -1  -2  106.99    9.40
  -8  -1  -2  108.59   10.90
  -9   2   2   33.90    6.60
  -9   2   2   26.90    4.70
  -8   2   2   -2.30    3.90
  -8   2   2    1.90    2.60
  -8   2   2   -4.80    2.30
  -7   2   2    4.20    1.00
  -7   2   2    5.90    2.50
  -7   2   2    3.70    1.00
  -7   2   2    4.30    3.80
  -6   2   2   17.70    1.70
  -6   2   2   18.20    2.80
  -6   2   2   15.20    3.50
  -6   2   2   13.90    1.70
  -5   2   2   30.60    2.20
  -5   2   2   32.00    3.10
  -5   2   2   32.00    2.10
  -4   2   2   35.40    2.20
  -4   2   2   35.80    3.10
  -4   2   2   31.50    2.10
   3  -2  -2  277.57   13.70
   3  -2  -2  291.67   14.40
  -3   2   2  327.27   14.00
  -3   2   2  303.47   14.40
  -3   2   2  305.67   13.90
   2  -2  -2  199.98    9.80
   2  -2  -2  193.48    9.40
   2  -2  -2  203.48    9.50
  -2   2   2  206.98    9.60
  -2   2   2  202.78    9.50
  -2   2   2  198.68    9.80
   1  -2  -2   24.40    1.60
   1  -2  -2   23.90    2.10
   1  -2  -2   29.50    2.10
   1  -2  -2   22.90    1.90
   1  -2  -2   29.30    1.90
  -1   2   2   29.00    2.20
  -1   2   2   27.50    2.20
  -1   2   2   26.00    1.90
  -1   2   2   25.50    1.90
  -1   2   2   25.40    1.90
   0   2   2   10.60    1.40
  -1  -2  -2   12.60    1.60
  -1  -2  -2   14.90    2.20
  -1  -2  -2   11.70    1.70
  -1  -2  -2   13.50    1.80
  -1  -2  -2   14.40    1.70
   1   2   2    9.80    1.50
   1   2   2   13.70    1.60
   1   2   2   11.30    1.90
   1   2   2   15.10    1.70
   1   2   2   15.40    1.70
  -2  -2  -2   17.70    2.00
  -2  -2  -2   16.90    2.40
  -2  -2  -2   19.80    3.00
  -2  -2  -2   15.40    1.90
  -2  -2  -2   14.50    1.80
   2   2   2   17.30    2.00
  -3  -2  -2    5.50    1.90
  -3  -2  -2    3.80    1.40
  -3  -2  -2    4.10    1.40
  -3  -2  -2    7.20    2.50
  -3  -2  -2    6.30    1.50
   3   2   2    5.40    1.20
  -4  -2  -2   26.70    3.10
  -4  -2  -2   32.30    3.90
  -4  -2  -2   29.50    3.00
  -4  -2  -2   30.60    4.20
   4   2   2   29.00    2.60
  -5  -2  -2  281.57   14.60
  -5  -2  -2  295.57   14.70
  -5  -2  -2  292.87   16.40
  -5  -2  -2  300.17   16.00
  -6  -2  -2   12.90    4.60
  -6  -2  -2    6.90    2.40
  -6  -2  -2   12.90    3.90
  -7  -2  -2   66.49    7.00
  -7  -2  -2   55.49    7.70
  -9   3   2   12.10    3.40
  -9   3   2    8.80    5.00
  -8   3   2    4.50    2.70
  -8   3   2    7.70    1.50
  -8   3   2    5.90    1.20
  -8   3   2    9.10    4.60
  -7   3   2    1.50    1.30
  -7   3   2    3.10    1.20
  -7   3   2    0.40    3.20
  -7   3   2   -2.20    2.10
  -6   3   2   19.90    2.20
  -6   3   2   18.70    2.00
  -6   3   2   18.00    2.80
  -5   3   2   76.39    4.60
  -5   3   2   90.19    4.60
  -5   3   2   81.79    5.20
  -4   3   2   24.60    2.30
  -4   3   2   24.00    2.40
  -4   3   2   31.30    3.00
   3  -3  -2   62.89    3.70
  -3   3   2   66.09    4.20
  -3   3   2   67.89    3.90
  -3   3   2   61.49    3.80
  -3   3   2   60.89    4.50
   2  -3  -2    3.60    1.30
   2  -3  -2    5.10    1.40
  -2   3   2    8.00    1.40
  -2   3   2    7.10    1.80
  -2   3   2    6.90    1.40
  -2   3   2    6.70    1.50
  -2   3   2    6.80    1.40
   1  -3  -2  823.52   36.50
   1  -3  -2  750.62   36.40
   1  -3  -2  783.02   36.50
   1  -3  -2  850.71   36.40
  -1   3   2  819.72   36.50
  -1   3   2  784.42   36.70
  -1   3   2  797.62   36.50
  -1   3   2  793.82   36.40
  -1   3   2  780.32   36.50
   0  -3  -2  544.95   24.60
   0  -3  -2  531.45   24.70
   0  -3  -2  566.84   24.50
   0  -3  -2  514.25   25.30
   0  -3  -2  538.55   24.70
   0   3   2  533.45   24.50
   0   3   2  516.25   24.50
   0   3   2  487.35   24.70
   0   3   2  525.45   24.50
  -1  -3  -2   40.20    3.20
  -1  -3  -2   36.80    3.50
  -1  -3  -2   30.70    3.30
   1   3   2   35.40    2.90
   1   3   2   34.50    2.90
  -2  -3  -2    4.50    1.50
  -2  -3  -2    5.10    2.20
  -2  -3  -2    6.90    2.00
   2   3   2    5.30    1.50
   2   3   2    2.40    1.30
  -3  -3  -2    2.70    1.80
  -3  -3  -2    3.10    2.40
  -3  -3  -2    0.60    1.50
   3   3   2   -0.40    1.00
  -4  -3  -2   -0.40    2.90
  -4  -3  -2   -0.90    1.90
  -4  -3  -2   -0.80    1.80
  -5  -3  -2   32.60    4.70
  -5  -3  -2   25.80    4.80
  -6  -3  -2   60.59    6.40
  -6  -3  -2   48.90    6.70
  -7  -3  -2   -8.30    4.20
  -7  -3  -2    0.30    2.90
  -7  -3  -2   -4.00    3.10
  -9   4   2   13.20    5.30
  -9   4   2   16.20    2.10
  -9   4   2    9.50    1.70
  -8   4   2   10.00    2.10
  -8   4   2   10.30    1.80
  -8   4   2    8.90    2.90
  -8   4   2    6.00    4.40
  -7   4   2    1.40    1.40
  -7   4   2    2.60    3.50
  -7   4   2   -0.10    1.50
  -7   4   2   -0.30    2.20
  -6   4   2    9.90    2.00
  -6   4   2   14.40    2.60
  -6   4   2   12.10    2.00
  -5   4   2    1.20    1.30
  -5   4   2    2.90    1.80
  -5   4   2   -0.10    1.30
   4  -4  -2    1.00    1.00
  -4   4   2    1.30    1.60
  -4   4   2   -0.50    1.20
  -4   4   2    1.30    1.30
  -4   4   2    3.40    2.00
   3  -4  -2  191.38   10.00
  -3   4   2  192.18   10.10
  -3   4   2  226.18   10.30
  -3   4   2  200.98   10.50
  -3   4   2  204.08   10.20
   2  -4  -2  107.89    6.30
   2  -4  -2  116.49    6.40
  -2   4   2  119.19    6.40
  -2   4   2  103.09    6.00
  -2   4   2  107.89    6.10
  -2   4   2  130.39    6.40
   1  -4  -2   58.69    4.30
   1  -4  -2   58.79    4.50
   1  -4  -2   56.39    4.00
   1  -4  -2   67.89    4.40
  -1   4   2   60.19    4.10
  -1   4   2   57.79    4.00
   0  -4  -2  149.79    8.40
   0  -4  -2  155.38    8.30
   0  -4  -2  164.58    8.00
   0  -4  -2  148.39    9.00
   0   4   2  146.29    7.90
   0   4   2  147.59    7.90
   0   4   2  149.99    8.00
  -1  -4  -2   26.60    2.80
  -1  -4  -2   23.70    2.60
  -1  -4  -2   14.00    2.50
  -1  -4  -2   16.20    2.50
  -1  -4  -2   21.30    3.90
   1   4   2   21.30    2.50
   1   4   2   22.30    2.50
  -2  -4  -2    1.70    2.70
  -2  -4  -2    2.40    1.60
  -2  -4  -2    5.30    1.90
  -2  -4  -2    3.30    1.90
  -2  -4  -2    6.00    2.40
   2   4   2    4.00    1.80
   2   4   2    2.40    1.40
  -3  -4  -2   90.99    6.50
  -3  -4  -2   91.59    6.80
  -3  -4  -2   86.39    6.20
  -3  -4  -2   92.79    6.00
   3   4   2   91.79    5.80
  -4  -4  -2    7.00    2.70
  -4  -4  -2    2.20    3.40
  -4  -4  -2    6.50    2.70
  -5  -4  -2   13.60    3.20
  -5  -4  -2   18.10    5.50
  -5  -4  -2    8.00    3.00
  -5  -4  -2    4.50    4.00
  -6  -4  -2   18.20    3.70
  -6  -4  -2   15.90    3.80
  -6  -4  -2   19.80    5.10
  -9   5   2    3.20    2.00
  -9   5   2    3.90    5.30
  -8   5   2    1.20    2.60
  -8   5   2   -0.10    2.00
  -8   5   2    2.80    4.60
  -7   5   2   14.50    2.90
  -7   5   2   12.50    2.30
  -7   5   2   12.40    2.60
  -6   5   2   18.20    3.00
  -6   5   2    7.30    2.10
  -6   5   2    7.20    2.30
  -5   5   2   37.40    3.80
  -5   5   2   49.99    6.30
  -5   5   2   44.40    4.10
  -5   5   2   45.70    3.90
   4  -5  -2    4.40    1.50
  -4   5   2    2.10    2.50
  -4   5   2    3.10    1.70
  -4   5   2    3.90    1.70
  -4   5   2    5.20    1.80
   3  -5  -2  440.86   21.70
  -3   5   2  497.55   22.00
  -3   5   2  470.45   21.80
  -3   5   2  430.96   21.70
  -3   5   2  454.75   21.90
   2  -5  -2   -0.70    1.20
   2  -5  -2   -0.90    1.90
   2  -5  -2    0.60    1.40
  -2   5   2   -1.60    1.40
  -2   5   2    0.40    1.30
  -2   5   2   -1.20    1.40
   1  -5  -2   19.10    3.50
   1  -5  -2   15.70    2.40
   1  -5  -2   21.70    2.60
  -1   5   2   18.00    2.60
  -1   5   2   20.50    2.50
   0  -5  -2    0.00    2.00
   0  -5  -2    0.60    1.50
   0  -5  -2    1.20    1.60
   0  -5  -2   -0.10    1.90
   0   5   2    0.80    1.40
   0   5   2   -0.60    1.50
  -1  -5  -2   14.20    3.90
  -1  -5  -2   12.90    2.40
  -1  -5  -2   12.20    2.60
  -1  -5  -2   13.00    2.60
  -1  -5  -2   14.90    2.50
   1   5   2   12.80    2.40
   1   5   2   15.50    2.60
  -2  -5  -2   96.19    7.20
  -2  -5  -2  105.29    6.70
  -2  -5  -2  104.09    9.10
  -2  -5  -2  105.29    6.60
  -2  -5  -2   97.79    6.80
   2   5   2   86.29    6.20
   2   5   2  102.19    6.40
  -3  -5  -2   84.69    7.10
  -3  -5  -2   95.09    7.30
  -3  -5  -2   97.59    6.90
  -3  -5  -2  102.89   10.00
   3   5   2   88.69    6.30
  -4  -5  -2   15.50    3.50
  -4  -5  -2   12.60    3.20
  -4  -5  -2   10.00    3.70
  -4  -5  -2   20.70    6.10
  -5  -5  -2    9.40    3.50
  -5  -5  -2    7.60    3.20
  -5  -5  -2   13.20    5.50
  -5  -5  -2    1.70    3.60
  -8   6   2   -1.80    2.30
  -8   6   2   -1.30    4.20
  -8   6   2    7.30    2.90
  -7   6   2    9.10    2.70
  -7   6   2   21.20    3.40
  -6   6   2    8.70    2.50
  -6   6   2    7.80    2.70
  -5   6   2  282.27   15.80
  -5   6   2  351.86   16.00
  -5   6   2  316.47   15.90
   4  -6  -2   10.60    3.00
  -4   6   2   18.80    2.70
  -4   6   2   19.90    2.90
  -4   6   2   14.40    3.10
  -4   6   2   16.80    2.90
   3  -6  -2   14.60    2.90
  -3   6   2   17.40    2.80
  -3   6   2   13.60    2.40
  -3   6   2   21.90    2.80
  -3   6   2   15.70    2.60
   2  -6  -2  102.29    6.50
   2  -6  -2  107.59    6.70
   2  -6  -2  105.89    7.50
  -2   6   2  100.19    6.60
  -2   6   2  105.69    6.40
   1  -6  -2  107.69    6.90
   1  -6  -2  117.79    7.00
   1  -6  -2  113.99    8.20
  -1   6   2  115.19    7.00
  -1   6   2  101.79    6.70
   0  -6  -2   82.59    6.00
   0  -6  -2   81.59    7.20
   0  -6  -2   82.19    6.00
   0   6   2   77.49    5.40
   0   6   2   78.69    5.80
  -1  -6  -2   -0.30    2.30
  -1  -6  -2    4.90    3.80
  -1  -6  -2    5.40    3.60
  -1  -6  -2    2.80    2.60
   1   6   2    2.00    2.10
   1   6   2    3.70    2.10
  -2  -6  -2    4.00    2.90
  -2  -6  -2    7.60    4.30
  -2  -6  -2    8.60    2.80
  -2  -6  -2    7.20    2.90
   2   6   2    6.90    2.50
  -3  -6  -2   10.00    5.20
  -3  -6  -2   10.20    3.40
  -3  -6  -2    6.80    3.30
  -3  -6  -2    6.50    2.90
   3   6   2    8.40    2.70
  -4  -6  -2    9.80    3.50
  -4  -6  -2    6.70    3.30
  -4  -6  -2   17.60    6.20
  -4  -6  -2    9.40    3.70
  -5  -6  -2   14.80    6.20
  -5  -6  -2    3.00    3.40
  -5  -6  -2   -2.10    3.30
  -8   7   2   -4.20    2.50
  -8   7   2    7.70    3.20
  -8   7   2   -1.00    4.30
  -7   7   2   99.19    7.10
  -7   7   2   94.39    7.10
  -6   7   2   16.70    3.50
  -6   7   2   12.90    3.20
  -5   7   2   36.60    4.30
  -5   7   2   39.40    4.60
  -4   7   2   72.99    5.40
  -4   7   2   66.09    5.60
   3  -7  -2   38.70    4.60
   3  -7  -2   49.99    5.00
  -3   7   2   43.20    4.40
  -3   7   2   44.20    4.30
   2  -7  -2  106.49    8.40
   2  -7  -2  102.79    7.00
   2  -7  -2  100.69    7.10
  -2   7   2  108.89    7.20
  -2   7   2   98.29    6.90
   1  -7  -2  159.78    9.10
   1  -7  -2  145.99   10.80
   1  -7  -2  151.08    9.10
  -1   7   2  141.29    8.90
  -1   7   2  152.58    8.90
   0  -7  -2  128.89   10.20
   0  -7  -2  121.89    8.30
   0  -7  -2  119.09    8.40
   0   7   2  127.39    8.00
   0   7   2  116.19    8.00
  -1  -7  -2    2.90    2.80
  -1  -7  -2    5.90    4.10
  -1  -7  -2    1.70    3.40
   1   7   2    5.00    2.70
  -2  -7  -2   11.00    3.40
  -2  -7  -2   10.20    4.90
  -2  -7  -2    5.20    3.50
   2   7   2    6.00    2.70
  -3  -7  -2   19.20    3.50
  -3  -7  -2    1.70    3.70
  -3  -7  -2   19.30    6.20
  -3  -7  -2   10.80    3.50
  -4  -7  -2    2.60    3.50
  -4  -7  -2   16.10    6.50
  -4  -7  -2   -3.30    4.10
  -8   8   2   11.60    5.50
  -8   8   2   20.50    3.90
  -8   8   2   18.20    4.10
  -7   8   2   56.99    5.50
  -7   8   2   48.90    5.80
  -6   8   2    3.30    2.90
  -6   8   2    8.00    3.10
  -5   8   2   -1.10    2.70
  -5   8   2    4.60    2.90
  -4   8   2   12.20    3.20
  -4   8   2   18.20    3.60
   3  -8  -2   13.90    3.20
  -3   8   2   12.20    3.30
  -3   8   2   10.40    3.30
   2  -8  -2   49.80    4.90
  -2   8   2   48.50    5.10
  -2   8   2   47.40    4.80
   1  -8  -2   11.80    3.10
   1  -8  -2   12.50    5.00
  -1   8   2   15.90    3.50
  -1   8   2   13.00    3.20
   0  -8  -2   -3.00    3.80
   0  -8  -2    2.50    3.00
   0  -8  -2    0.00    2.80
   0   8   2    5.40    3.00
  -1  -8  -2    1.20    4.20
  -1  -8  -2   -3.30    3.20
  -1  -8  -2    0.80    3.10
   1   8   2   -5.00    2.60
  -2  -8  -2    0.30    3.60
  -2  -8  -2    5.20    3.30
  -2  -8  -2   10.40    5.10
   2   8   2    7.40    3.00
  -3  -8  -2    7.60    5.00
  -3  -8  -2   23.90    6.80
  -3  -8  -2   24.70    4.90
  -7   9   2   -6.60    2.80
  -7   9   2    5.30    3.50
  -6   9   2   12.20    3.50
  -6   9   2    6.00    3.30
  -5   9   2    2.70    3.10
  -5   9   2    0.10    3.10
  -4   9   2   11.40    3.80
  -4   9   2   12.10    3.90
   3  -9  -2   47.60    5.50
  -3   9   2   44.90    5.10
  -3   9   2   47.50    5.60
   2  -9  -2   31.20    4.50
  -2   9   2   26.40    4.00
  -2   9   2   28.20    4.50
   1  -9  -2    1.60    2.70
  -1   9   2    2.40    3.10
   0  -9  -2    0.80    2.90
   0   9   2    4.40    3.20
  -1  -9  -2    2.50    3.50
   1   9   2    4.20    3.40
  -2  -9  -2    0.90    5.40
  -2  -9  -2   -5.30    3.60
   2   9   2    1.80    3.40
  -6  10   2    9.20    4.30
  -6  10   2    6.30    4.00
  -5  10   2   41.10    5.40
  -5  10   2   43.40    6.00
  -4  10   2   27.90    5.00
  -4  10   2   28.50    4.60
   3 -10  -2   16.50    4.00
  -3  10   2   13.00    4.20
  -3  10   2   13.30    3.80
   2 -10  -2    8.60    3.20
  -2  10   2    5.10    3.50
   1 -10  -2    3.90    3.20
  -1  10   2    6.60    3.90
   0 -10  -2   28.10    5.00
   0  10   2   21.80    4.50
   0 -11   3    8.90    9.30
  -1  11  -3   11.50    4.40
   1 -11   3    9.50    3.60
   1 -11   3   -3.80    7.90
  -2  11  -3   -0.90    3.90
   2 -11   3    3.90    7.20
  -3  11  -3    1.90    3.60
  -4  11  -3   16.50    4.30
  -2 -10   3   30.30    5.20
  -2 -10   3   23.40   10.50
  -2 -10   3   31.50    5.00
  -1 -10   3   55.49    6.20
  -1 -10   3   41.50    6.50
  -1 -10   3   36.60   10.40
   0 -10   3    1.90    2.90
   0 -10   3   -7.20    6.70
  -1  10  -3    4.60    3.80
   1 -10   3    5.70    2.80
   1 -10   3    1.10    7.10
  -2  10  -3   -2.00    3.30
   2 -10   3    0.10    6.50
  -3  10  -3    2.50    3.00
  -3  10  -3    1.70    3.20
  -3  10  -3   -6.30    2.80
   3 -10   3   11.00    5.40
  -4  10  -3    2.50    3.20
  -4  10  -3   -0.80    3.30
  -4  10  -3   -1.60    3.50
   4 -10   3   11.20    5.00
  -5  10  -3    4.70    4.00
  -5  10  -3    1.30    3.70
  -5  10  -3    3.50    3.50
  -6  10  -3    4.40    4.00
  -6  10  -3   -1.10    3.50
  -3  -9   3   30.60    9.80
  -3  -9   3   28.20    5.20
  -3  -9   3   24.90    4.20
  -2  -9   3    9.80    3.60
  -2  -9   3   10.80    3.70
  -2  -9   3    6.70    7.40
  -1  -9   3    1.00    2.80
  -1  -9   3    1.20    2.80
  -1  -9   3   -6.90    6.20
   0   9  -3    2.90    3.20
   0  -9   3    1.90    2.70
   0  -9   3   -1.30    2.90
   0  -9   3    0.50    6.60
  -1   9  -3   -0.20    2.90
   1  -9   3   -2.00    5.80
   1  -9   3    3.90    2.60
  -2   9  -3    8.60    3.50
  -2   9  -3   15.00    3.60
   2  -9   3   14.60    6.80
  -3   9  -3    3.10    2.80
  -3   9  -3    2.40    2.90
  -3   9  -3   -2.10    2.80
   3  -9   3    0.50    4.70
  -4   9  -3   36.90    5.40
  -4   9  -3   30.30    4.90
  -4   9  -3   42.90    5.00
   4  -9   3   52.69    9.30
  -5   9  -3   19.70    4.90
  -5   9  -3   12.60    3.80
  -5   9  -3   18.40    3.60
  -6   9  -3   -2.00    3.30
  -6   9  -3    0.30    3.70
  -4  -8   3   60.09    7.30
  -4  -8   3   84.69   12.80
  -4  -8   3   72.69    7.10
  -3  -8   3    1.90    2.90
  -3  -8   3    0.40    5.50
  -3  -8   3   -3.60    3.20
  -2  -8   3   12.40    7.20
  -2  -8   3   13.50    3.30
  -2  -8   3   14.40    3.30
  -1  -8   3   21.10    3.40
  -1  -8   3   16.50    3.30
  -1  -8   3   22.70    8.00
   0   8  -3    1.60    2.80
   0   8  -3   -1.80    2.50
   0  -8   3   -3.80    5.40
   0  -8   3    0.20    2.10
   0  -8   3    0.20    2.40
  -1   8  -3    0.00    2.50
  -1   8  -3    0.10    2.60
   1  -8   3   -2.50    2.40
   1  -8   3   -1.20    1.90
   1  -8   3   -0.20    5.60
  -2   8  -3   61.39    6.20
  -2   8  -3   65.39    5.50
   2  -8   3   64.79   10.40
   2  -8   3   64.89    5.90
  -3   8  -3    5.50    2.70
  -3   8  -3   10.50    3.40
  -3   8  -3    5.80    3.20
   3  -8   3   13.60    5.50
  -4   8  -3    5.40    3.20
  -4   8  -3    7.30    2.80
  -4   8  -3   11.30    3.60
   4  -8   3   12.40    5.50
  -5   8  -3  102.49    7.80
  -5   8  -3  102.19    6.80
  -5   8  -3  108.79    8.70
  -6   8  -3   35.60    6.00
  -6   8  -3   31.50    4.70
  -7   8  -3   11.80    3.90
  -7   8  -3    6.80    5.30
  -5  -7   3    1.20    3.20
  -5  -7   3    4.10    7.10
  -5  -7   3   -6.20    3.70
  -4  -7   3   18.60    4.50
  -4  -7   3   24.70    4.10
  -4  -7   3   37.20    9.30
  -3  -7   3   12.10    3.10
  -3  -7   3   19.60    7.10
  -3  -7   3   15.40    3.90
  -2  -7   3   20.70    3.40
  -2  -7   3   27.00    7.30
  -2  -7   3   18.50    3.60
   1   7  -3    1.70    2.10
  -1  -7   3    5.00    2.30
  -1  -7   3    3.50    5.20
  -1  -7   3    1.70    2.30
   0   7  -3    0.60    2.00
   0   7  -3   -1.40    1.80
   0  -7   3   -0.90    2.00
   0  -7   3    0.40    2.00
   0  -7   3   -2.50    4.60
  -1   7  -3   30.10    3.90
  -1   7  -3   36.80    4.10
   1  -7   3   42.10    7.90
   1  -7   3   37.80    4.10
   1  -7   3   42.20    4.30
  -2   7  -3   20.10    3.40
  -2   7  -3   20.30    3.40
  -2   7  -3   20.80    3.10
   2  -7   3   18.60    3.20
   2  -7   3   22.30    6.50
  -3   7  -3  186.88   12.30
  -3   7  -3  147.49    9.70
  -3   7  -3  158.58   10.10
  -3   7  -3  165.18    9.20
   3  -7   3  175.08   13.20
   3  -7   3  168.28    9.70
  -4   7  -3   20.60    4.00
  -4   7  -3   25.90    3.20
  -4   7  -3   17.90    3.80
   4  -7   3   26.90    6.90
  -5   7  -3    7.60    2.40
  -5   7  -3   11.40    3.50
  -5   7  -3   10.00    3.90
  -6   7  -3   12.40    4.90
  -6   7  -3   11.60    3.40
  -7   7  -3    1.70    3.00
  -7   7  -3    3.50    5.00
  -8   7  -3    8.20    3.80
  -8   7  -3   20.20    6.40
  -6  -6   3   -3.30    3.30
  -6  -6   3    0.10    2.90
  -6  -6   3   10.40    6.80
  -5  -6   3   -2.20    2.50
  -5  -6   3   -3.60    2.60
  -5  -6   3    1.60    6.20
  -4  -6   3   12.60    6.70
  -4  -6   3    3.60    2.80
  -4  -6   3   13.50    3.60
  -3  -6   3    2.70    5.20
  -3  -6   3   -0.70    2.30
  -3  -6   3   -1.30    2.20
  -2  -6   3   13.10    3.00
  -2  -6   3   14.90    2.90
  -2  -6   3   13.80    5.40
  -2  -6   3   12.10    2.60
   1   6  -3   23.30    3.10
   1   6  -3   19.40    1.90
  -1  -6   3   29.00    3.50
  -1  -6   3   27.90    6.10
  -1  -6   3   24.90    3.20
  -1  -6   3   24.80    3.20
   0   6  -3  133.99    8.40
   0   6  -3  143.39    8.10
   0  -6   3  166.78    8.70
   0  -6   3  142.49    8.10
   0  -6   3  137.69    8.40
   0  -6   3  144.69   11.60
  -1   6  -3    9.10    2.10
  -1   6  -3    7.70    2.40
   1  -6   3    9.70    4.60
   1  -6   3    8.00    1.90
   1  -6   3    6.60    2.10
  -2   6  -3    0.60    1.90
  -2   6  -3    0.30    1.90
  -2   6  -3    1.20    1.70
  -2   6  -3    2.40    2.10
   2  -6   3    0.80    3.80
   2  -6   3    0.80    1.70
  -3   6  -3  271.37   14.60
  -3   6  -3  278.97   13.40
  -3   6  -3  270.27   14.30
  -3   6  -3  272.37   14.10
   3  -6   3  272.67   17.20
   3  -6   3  258.07   13.90
  -4   6  -3   16.80    2.50
  -4   6  -3   18.70    3.40
  -4   6  -3   20.80    3.10
  -4   6  -3   12.90    3.50
  -5   6  -3   52.49    6.30
  -5   6  -3   54.29    4.10
  -5   6  -3   55.09    5.50
  -6   6  -3    3.10    2.60
  -6   6  -3    0.60    3.70
  -7   6  -3   -0.10    2.80
  -7   6  -3    2.50    4.20
  -8   6  -3   11.00    5.60
  -8   6  -3    8.50    3.50
  -7  -5   3    5.90    3.20
  -7  -5   3   13.10    7.40
  -7  -5   3   -0.10    2.60
  -6  -5   3   12.30    2.90
  -6  -5   3   17.60    3.70
  -6  -5   3   18.30    8.00
  -5  -5   3    2.30    2.30
  -5  -5   3    5.10    6.00
  -5  -5   3    6.10    2.50
  -4  -5   3   -0.60    2.10
  -4  -5   3   -1.10    2.00
  -4  -5   3   -0.30    4.10
   3   5  -3    0.70    1.50
  -3  -5   3    1.10    2.00
  -3  -5   3    2.70    2.20
  -3  -5   3    2.00    3.60
  -3  -5   3    1.20    1.70
  -2  -5   3   24.60    5.20
  -2  -5   3   31.80    3.70
  -2  -5   3   35.60    3.60
  -2  -5   3   25.40    3.20
   1   5  -3    6.80    1.80
   1   5  -3    6.80    0.90
  -1  -5   3    7.70    2.00
  -1  -5   3    8.00    3.90
  -1  -5   3    9.10    2.10
  -1  -5   3    8.80    2.00
   0   5  -3    7.10    2.00
   0   5  -3    6.50    2.00
   0  -5   3    7.80    2.10
   0  -5   3    7.40    1.80
   0  -5   3    7.30    1.90
   0  -5   3    8.20    4.10
  -1   5  -3 1226.68   54.69
  -1   5  -3 1156.98   54.29
  -1   5  -3 1115.19   54.69
  -1   5  -3 1182.28   54.39
   1  -5   3 1168.08   57.09
   1  -5   3 1155.88   54.69
   1  -5   3 1309.77   54.99
   1  -5   3 1219.48   54.49
  -2   5  -3   11.10    1.90
  -2   5  -3    6.80    2.10
  -2   5  -3    9.90    2.10
  -2   5  -3    8.70    2.30
   2  -5   3    6.30    3.60
   2  -5   3    9.90    2.10
  -3   5  -3   57.09    4.30
  -3   5  -3   49.50    4.40
  -3   5  -3   56.49    3.80
  -3   5  -3   49.20    4.80
   3  -5   3   52.29    4.40
   3  -5   3   59.99    7.30
  -4   5  -3    5.80    2.90
  -4   5  -3    9.60    2.30
  -4   5  -3    8.40    1.80
  -4   5  -3    7.30    2.40
   4  -5   3   12.00    2.10
  -5   5  -3   48.40    3.50
  -5   5  -3   56.19    5.10
  -5   5  -3   48.10    6.10
  -5   5  -3   54.69    4.80
  -6   5  -3  100.99    7.50
  -6   5  -3  103.99    9.40
  -7   5  -3    4.20    2.90
  -7   5  -3    0.60    4.10
  -8   5  -3   -0.70    4.70
  -8   5  -3   -2.00    2.80
  -7  -4   3    1.50    2.20
  -7  -4   3    1.00    2.60
  -7  -4   3   17.20    7.70
  -6  -4   3   17.80    7.40
  -6  -4   3    0.30    2.10
  -6  -4   3    3.60    2.30
  -5  -4   3    1.30    1.60
  -5  -4   3    2.50    1.80
  -5  -4   3    2.60    2.00
  -5  -4   3    3.00    2.20
  -5  -4   3    3.40    4.70
  -4  -4   3   17.80    2.80
  -4  -4   3   10.60    2.20
  -4  -4   3   11.70    4.60
  -4  -4   3   16.80    1.90
  -4  -4   3   13.60    2.20
   3   4  -3   37.80    3.30
  -3  -4   3   41.30    3.70
  -3  -4   3   49.80    3.80
  -3  -4   3   47.90    3.90
  -3  -4   3   41.50    6.40
   2   4  -3  177.58    9.80
  -2  -4   3  203.68   10.00
  -2  -4   3  199.18   12.70
  -2  -4   3  202.08   10.00
  -2  -4   3  178.08    9.80
   1   4  -3  453.15   22.60
  -1  -4   3  523.05   22.50
  -1  -4   3  447.16   24.70
  -1  -4   3  513.65   22.80
  -1  -4   3  451.85   22.60
   0   4  -3   84.79    5.80
   0   4  -3   99.09    5.30
   0   4  -3   97.59    5.70
   0  -4   3   88.19    5.90
   0  -4   3  102.09    8.70
   0  -4   3  108.49    6.20
   0  -4   3  108.09    5.70
  -1   4  -3   85.49    5.10
  -1   4  -3   76.59    4.70
  -1   4  -3   78.39    5.20
  -1   4  -3   78.19    5.00
   1  -4   3   82.59    5.20
   1  -4   3   69.99    5.00
   1  -4   3   86.69    7.80
  -2   4  -3   10.90    2.20
  -2   4  -3   10.30    2.50
  -2   4  -3   13.10    2.20
  -2   4  -3   14.10    1.80
   2  -4   3   13.30    1.70
   2  -4   3   10.40    3.90
   2  -4   3   13.70    2.30
  -3   4  -3    3.70    2.00
  -3   4  -3    4.20    1.30
  -3   4  -3    5.70    2.30
  -3   4  -3    2.80    1.70
   3  -4   3    3.50    3.60
   3  -4   3    5.70    1.30
  -4   4  -3  103.89    7.50
  -4   4  -3   97.39    5.30
  -4   4  -3  102.29    6.30
  -4   4  -3  101.59    6.60
   4  -4   3  104.09    6.00
   4  -4   3  103.49    5.30
  -5   4  -3   16.20    2.90
  -5   4  -3   16.50    1.90
  -5   4  -3   19.80    2.80
  -5   4  -3   18.00    4.10
  -6   4  -3    0.80    2.30
  -6   4  -3    2.00    3.50
  -7   4  -3    3.40    2.60
  -7   4  -3    0.00    4.20
  -8   4  -3    6.30    5.00
  -8   4  -3    4.60    2.90
  -8  -3   3    4.70    2.30
  -8  -3   3   31.70    8.40
  -8  -3   3    5.30    3.10
  -7  -3   3    1.20    2.50
  -7  -3   3   -0.30    1.80
  -7  -3   3    7.80    6.90
  -6  -3   3   19.10    2.60
  -6  -3   3   24.30    3.80
  -6  -3   3   28.40    3.70
  -6  -3   3   20.30    2.40
  -6  -3   3   32.90    8.00
  -5  -3   3   -1.50    1.50
  -5  -3   3   -1.10    3.40
  -5  -3   3    0.70    1.80
  -5  -3   3    0.80    1.70
  -5  -3   3   -0.50    1.30
  -4  -3   3   88.79    5.20
  -4  -3   3  102.89    5.40
  -4  -3   3   81.19    5.30
  -4  -3   3   95.89    8.80
  -4  -3   3   86.99    5.80
   3   3  -3   10.40    1.50
  -3  -3   3   10.20    3.70
  -3  -3   3    9.90    1.70
  -3  -3   3   14.00    1.50
  -3  -3   3    7.50    1.60
  -3  -3   3   10.10    1.80
   2   3  -3  256.87   13.00
   2   3  -3  275.67   13.10
  -2  -3   3  283.27   13.20
  -2  -3   3  271.97   15.50
  -2  -3   3  243.18   13.00
  -2  -3   3  285.57   13.10
   1   3  -3  760.12   33.90
   1   3  -3  760.72   34.10
  -1  -3   3  754.72   34.20
  -1  -3   3  688.33   34.10
  -1  -3   3  687.43   35.90
  -1  -3   3  801.42   34.00
   0   3  -3   18.40    1.90
   0   3  -3   13.00    3.10
   0   3  -3   17.00    2.00
   0   3  -3   20.30    2.40
   0   3  -3   20.70    1.90
   0  -3   3   13.50    3.40
   0  -3   3   15.40    2.10
   0  -3   3   15.30    1.80
   0  -3   3   17.20    2.20
   0  -3   3   21.90    2.20
  -1   3  -3   50.89    3.70
  -1   3  -3   52.59    3.90
  -1   3  -3   55.19    3.40
  -1   3  -3   53.49    3.90
   1  -3   3   58.09    6.50
   1  -3   3   50.89    3.90
   1  -3   3   52.99    3.80
   1  -3   3   50.79    3.20
  -2   3  -3    4.10    2.00
  -2   3  -3    5.50    1.30
  -2   3  -3    4.80    1.70
  -2   3  -3    5.80    1.60
   2  -3   3    5.90    1.10
   2  -3   3    4.10    1.50
   2  -3   3    1.60    3.10
  -3   3  -3   32.60    3.30
  -3   3  -3   33.00    4.00
  -3   3  -3   25.00    2.60
  -3   3  -3   31.60    2.00
   3  -3   3   22.60    1.90
   3  -3   3   26.50    2.60
  -4   3  -3   14.40    2.50
  -4   3  -3   17.50    2.40
  -4   3  -3   12.50    3.10
   4  -3   3   15.00    2.00
  -5   3  -3   -1.60    1.70
  -5   3  -3   -2.90    2.80
  -5   3  -3    1.50    1.90
   5  -3   3   -0.70    1.20
  -6   3  -3   58.99    6.90
  -6   3  -3   41.30    4.80
  -6   3  -3   67.09    5.20
  -7   3  -3  101.99    9.50
  -7   3  -3  112.89    7.40
  -8   3  -3   12.20    3.20
  -8   3  -3    3.80    4.70
  -8   3  -3   10.80    4.00
  -8  -2   3   -0.50    2.70
  -8  -2   3   27.00    7.60
  -7  -2   3    4.70    1.70
  -7  -2   3    3.90    2.30
  -7  -2   3    6.30    5.10
  -7  -2   3    5.90    1.50
  -7  -2   3    4.60    2.90
  -6  -2   3   -2.60    1.00
  -6  -2   3    1.40    4.50
  -6  -2   3   -0.20    2.00
  -6  -2   3    1.70    2.30
  -6  -2   3    0.70    1.40
  -5  -2   3   11.50    1.70
  -5  -2   3   11.60    4.60
  -5  -2   3   17.10    2.80
  -5  -2   3   18.40    2.10
  -5  -2   3   20.50    2.80
  -4  -2   3    3.50    3.10
  -4  -2   3    2.80    1.10
  -4  -2   3    4.20    1.60
  -4  -2   3    3.40    1.10
  -4  -2   3    4.60    1.60
   3   2  -3  514.95   25.10
  -3  -2   3  539.85   25.30
  -3  -2   3  578.04   25.40
  -3  -2   3  570.04   25.40
  -3  -2   3  532.45   27.80
  -3  -2   3  570.14   25.70
   2   2  -3   26.60    2.20
   2   2  -3   24.30    2.10
  -2  -2   3   20.80    3.90
  -2  -2   3   27.20    2.40
  -2  -2   3   28.90    2.20
  -2  -2   3   28.10    2.60
   1   2  -3    2.00    1.00
   1   2  -3    1.70    0.50
   1   2  -3    1.20    0.70
   1   2  -3    2.40    1.70
  -1  -2   3    1.60    1.10
  -1  -2   3    1.80    1.90
  -1  -2   3    1.40    0.80
  -1  -2   3    0.80    1.10
  -1  -2   3    1.80    0.60
   0   2  -3   65.79    4.20
   0   2  -3   70.59    3.80
   0   2  -3   67.59    5.30
   0   2  -3   62.49    3.90
   0   2  -3   69.39    3.60
   0  -2   3   64.49    4.00
   0  -2   3   72.69    6.00
   0  -2   3   68.79    3.80
   0  -2   3   66.49    4.10
  -1   2  -3   73.79    4.50
  -1   2  -3   71.99    4.30
  -1   2  -3   73.29    4.60
  -1   2  -3   68.99    5.80
   1  -2   3   75.39    3.80
   1  -2   3   69.79    4.20
   1  -2   3   74.19    4.50
   1  -2   3   71.19    6.20
   1  -2   3   73.19    4.30
  -2   2  -3  162.18    8.60
  -2   2  -3  175.08    9.20
  -2   2  -3  155.48    8.40
   2  -2   3  154.38    8.70
   2  -2   3  174.28    7.60
  -3   2  -3   11.10    2.00
  -3   2  -3   13.50    2.00
  -3   2  -3   14.00    3.10
   3  -2   3   16.40    1.90
  -4   2  -3   28.90    3.00
  -4   2  -3   36.90    3.50
  -4   2  -3   28.40    4.10
   4  -2   3   37.20    2.80
  -5   2  -3   63.09    6.20
  -5   2  -3   57.19    4.60
  -5   2  -3   50.79    4.20
  -6   2  -3    2.90    3.10
  -6   2  -3   -1.50    3.30
  -6   2  -3   -0.90    1.90
  -6   2  -3    4.50    2.10
  -7   2  -3   -0.40    2.20
  -7   2  -3   -1.00    3.00
  -7   2  -3    3.80    4.20
  -8   2  -3   26.10    3.80
  -8   2  -3   22.90    4.90
  -8   2  -3   17.10    5.90
  -8  -1   3    4.20    1.30
  -8  -1   3    4.90    1.30
  -8  -1   3    7.40    3.20
  -8  -1   3    4.90    3.50
  -7  -1   3   13.00    3.10
  -7  -1   3   19.50    3.90
  -7  -1   3   19.40    2.00
  -7  -1   3   24.90    7.00
  -7  -1   3   18.90    2.20
  -6  -1   3    5.20    1.00
  -6  -1   3    4.90    1.20
  -6  -1   3    1.90    3.60
  -6  -1   3    4.60    2.80
  -6  -1   3    2.00    1.90
  -5  -1   3   -2.00    1.90
  -5  -1   3    1.10    0.80
  -5  -1   3    1.00    0.90
  -5  -1   3    2.50    3.10
  -5  -1   3    1.80    1.60
  -4  -1   3  242.98   11.30
  -4  -1   3  228.98   11.30
  -4  -1   3  247.48   12.20
  -4  -1   3  257.57   12.40
  -4  -1   3  237.88   14.40
  -3  -1   3   11.30    1.40
  -3  -1   3   11.20    1.30
  -3  -1   3   13.70    3.40
  -3  -1   3   12.70    1.70
   2   1  -3  114.69    5.70
   2   1  -3  117.59    7.30
   2   1  -3  119.19    5.80
  -2  -1   3  123.79    5.80
  -2  -1   3  111.09    5.90
  -2  -1   3  121.19    6.00
  -2  -1   3  121.29    7.60
   1   1  -3  163.68    7.70
   1   1  -3  154.68    7.80
   1   1  -3  158.58    9.00
   1   1  -3  168.58    7.50
  -1  -1   3  170.28    9.30
  -1  -1   3  153.58    7.90
  -1  -1   3  160.68    7.90
  -1  -1   3  167.98    7.50
  -1  -1   3  164.78    7.80
   0   1  -3   16.80    3.30
   0   1  -3   15.50    1.80
   0   1  -3   18.40    2.10
   0   1  -3   14.70    1.80
   0  -1   3   17.50    1.90
   0  -1   3   17.20    1.80
   0  -1   3   17.40    2.00
   0  -1   3   17.10    3.30
  -1   1  -3    3.00    1.50
  -1   1  -3    5.10    1.20
  -1   1  -3    3.60    1.10
  -1   1  -3    5.40    2.40
   1  -1   3    4.30    1.10
   1  -1   3    4.50    1.10
   1  -1   3    4.30    2.50
   1  -1   3    3.50    1.40
  -2   1  -3  175.68    8.70
  -2   1  -3  177.58    9.50
  -2   1  -3  180.58    8.90
   2  -1   3  160.18    8.70
  -3   1  -3   27.20    3.70
  -3   1  -3   29.10    2.90
  -3   1  -3   25.70    2.80
   3  -1   3   26.90    2.50
  -4   1  -3   37.80    4.40
  -4   1  -3   37.40    3.40
  -4   1  -3   45.10    4.90
  -4   1  -3   42.20    3.60
   4  -1   3   42.60    2.90
  -5   1  -3  209.28   10.90
  -5   1  -3  211.28   12.30
  -5   1  -3  193.98   10.70
  -5   1  -3  214.88   12.70
  -6   1  -3   57.39    4.80
  -6   1  -3   50.69    6.70
  -6   1  -3   51.99    5.80
  -7   1  -3   18.20    3.10
  -7   1  -3   11.70    3.70
  -7   1  -3   10.10    5.30
  -8   1  -3   14.30    3.40
  -8   1  -3    9.70    5.30
  -8   1  -3   16.70    4.50
  -8   0   3   16.00    5.80
  -8   0   3    7.40    3.00
  -8   0   3    8.10    3.60
  -8   0   3    7.20    3.80
  -7   0   3   42.80    4.70
  -7   0   3   42.80    5.60
  -7   0   3   60.19    8.50
  -6   0   3   48.80    4.60
  -6   0   3   49.50    7.00
  -6   0   3   49.30    5.30
  -5   0   3   54.59    2.80
  -5   0   3   54.29    4.90
  -5   0   3   60.89    6.40
  -5   0   3   55.49    4.40
  -4   0   3  130.89    7.50
  -4   0   3  153.68    9.50
  -4   0   3  132.69    6.50
  -4   0   3  140.89    6.50
  -3   0   3  173.88    9.90
  -3   0   3  164.48    7.90
  -3   0   3  165.68    7.90
   2   0  -3  355.06   17.60
   2   0  -3  383.36   16.40
   2   0  -3  337.97   16.40
  -2   0   3  382.76   17.70
  -2   0   3  350.36   16.50
  -2   0   3  356.36   16.50
   1   0  -3  165.48    8.40
   1   0  -3  183.58    9.20
   1   0  -3  179.18    8.50
  -1   0   3  177.08    9.40
  -1   0   3  169.68    8.40
  -1   0   3  172.28    8.40
  -1   0   3  182.48    8.60
   0   0  -3    4.70    0.80
   0   0  -3    4.50    1.00
   0   0  -3    6.00    1.40
   0   0  -3    3.90    1.00
   0   0  -3    4.10    1.80
   0   0   3    6.20    1.00
   0   0   3    4.50    1.00
   0   0   3    4.30    1.90
   0   0   3    6.10    1.30
   0   0   3    6.10    1.00
  -1   0  -3   47.80    3.00
  -1   0  -3   45.70    3.70
  -1   0  -3   47.00    3.20
  -1   0  -3   45.00    3.00
  -1   0  -3   45.30    4.20
   1   0   3   44.50    3.00
   1   0   3   49.80    2.60
   1   0   3   52.99    3.10
   1   0   3   45.80    3.40
  -2   0  -3    5.70    1.40
  -2   0  -3    7.20    0.90
  -2   0  -3    4.20    1.70
  -2   0  -3    5.60    2.30
  -2   0  -3    6.10    1.50
   2   0   3    6.10    0.80
  -3   0  -3  526.55   24.90
  -3   0  -3  493.85   23.30
  -3   0  -3  515.45   25.20
  -3   0  -3  524.65   24.20
  -3   0  -3  504.65   24.00
   3   0   3  537.05   23.90
  -4   0  -3  127.69    7.00
  -4   0  -3  111.89    6.00
  -4   0  -3  140.19    7.20
  -4   0  -3  129.89    8.80
  -4   0  -3  135.89    8.30
   4   0   3  129.69    6.70
  -5   0  -3    6.10    2.10
  -5   0  -3    7.40    3.50
  -5   0  -3    8.50    3.10
  -5   0  -3   11.00    2.30
  -6   0  -3   20.20    5.20
  -6   0  -3   21.20    3.10
  -6   0  -3   14.30    3.60
  -7   0  -3    1.10    2.50
  -7   0  -3    4.10    3.60
  -7   0  -3    3.30    4.80
  -8   0  -3   14.70    6.40
  -8   0  -3   15.60    4.50
  -8   0  -3   12.10    3.30
  -9   1   3   14.90    3.90
  -9   1   3   15.30    5.00
  -8   1   3    1.10    3.00
  -8   1   3   17.10    5.30
  -8   1   3    5.00    3.90
  -8   1   3    4.40    2.70
  -7   1   3   -1.30    3.10
  -7   1   3    3.10    3.50
  -7   1   3    4.70    2.80
  -7   1   3   -1.30    2.00
  -6   1   3   -0.20    2.40
  -6   1   3   -3.40    2.20
  -6   1   3   -1.30    1.80
  -5   1   3   -0.30    1.70
  -4   1   3   56.49    4.20
  -4   1   3   59.29    2.90
  -4   1   3   57.69    5.20
  -4   1   3   61.59    2.90
  -3   1   3   28.10    3.50
  -3   1   3   32.50    1.90
  -3   1   3   31.00    1.90
  -3   1   3   29.90    2.90
   2  -1  -3   49.70    2.90
  -2   1   3   55.39    3.60
  -2   1   3   54.69    3.00
  -2   1   3   54.59    3.00
  -2   1   3   57.09    3.00
  -2   1   3   57.69    3.70
   1  -1  -3   25.10    1.80
   1  -1  -3   26.70    2.30
   1  -1  -3   25.70    1.70
   1  -1  -3   25.30    2.40
   1  -1  -3   27.40    2.30
  -1   1   3   26.10    2.20
  -1   1   3   23.00    1.90
  -1   1   3   27.20    1.70
  -1   1   3   24.10    2.30
  -1   1   3   26.40    2.00
  -1   1   3   28.50    2.30
   0  -1  -3  312.27   15.80
   0  -1  -3  322.67   14.90
   0  -1  -3  332.17   15.40
   0  -1  -3  314.77   14.90
   0  -1  -3  314.57   14.80
   0  -1  -3  331.87   15.00
   0   1   3  305.07   14.80
   0   1   3  312.27   15.00
   0   1   3  329.17   14.90
   0   1   3  329.57   14.80
   0   1   3  311.57   15.30
  -1  -1  -3   84.69    4.40
  -1  -1  -3   86.39    4.70
  -1  -1  -3   88.69    4.80
  -1  -1  -3   85.79    4.90
  -1  -1  -3   94.79    5.80
   1   1   3   81.89    4.40
   1   1   3   78.69    4.80
   1   1   3   83.19    4.80
   1   1   3   90.59    4.70
   1   1   3   78.59    5.20
  -2  -1  -3    4.50    1.40
  -2  -1  -3    3.10    2.30
  -2  -1  -3    4.50    1.70
  -2  -1  -3    3.40    1.10
  -2  -1  -3    5.30    1.60
   2   1   3    5.50    1.10
  -3  -1  -3  401.76   19.70
  -3  -1  -3  401.86   19.40
  -3  -1  -3  398.66   18.60
  -3  -1  -3  383.86   18.50
  -3  -1  -3  365.76   17.90
  -4  -1  -3   14.10    3.40
  -4  -1  -3   14.60    2.30
  -4  -1  -3   15.10    2.30
  -4  -1  -3   10.20    1.50
  -4  -1  -3   12.90    2.80
   4   1   3    6.90    1.50
  -5  -1  -3   73.09    5.00
  -5  -1  -3   61.89    7.30
  -5  -1  -3   69.59    6.10
  -5  -1  -3   60.19    5.00
  -6  -1  -3    3.80    3.90
  -6  -1  -3   -2.70    2.70
  -6  -1  -3   -0.80    2.00
  -7  -1  -3    5.40    5.00
  -7  -1  -3    7.30    3.70
  -7  -1  -3    5.10    2.60
  -9   2   3   44.10    7.10
  -9   2   3   23.90    4.30
  -8   2   3   17.30    4.90
  -8   2   3   18.90    4.00
  -8   2   3   11.90    3.30
  -7   2   3    5.00    3.60
  -7   2   3    1.50    2.60
  -6   2   3   16.70    2.90
  -6   2   3   16.60    1.50
  -5   2   3    9.00    1.10
  -5   2   3    9.70    2.20
  -4   2   3    2.70    1.60
  -4   2   3    2.60    0.80
   3  -2  -3   14.70    1.40
  -3   2   3   14.90    2.20
  -3   2   3   12.80    1.60
  -3   2   3   15.20    1.50
  -3   2   3   15.50    1.60
  -3   2   3   12.10    2.10
   2  -2  -3  100.59    5.10
  -2   2   3  103.49    5.10
  -2   2   3  100.29    5.10
  -2   2   3  102.49    5.20
  -2   2   3   88.09    5.40
   1  -2  -3   -0.10    1.00
   1  -2  -3   -0.50    1.10
   1  -2  -3    1.30    1.00
   1  -2  -3    0.80    0.90
  -1   2   3    1.00    1.20
  -1   2   3    1.20    1.20
  -1   2   3    0.60    0.80
  -1   2   3    1.20    0.90
  -1   2   3    0.40    0.80
   0  -2  -3   27.30    2.30
   0  -2  -3   20.90    2.10
   0  -2  -3   21.40    2.30
   0  -2  -3   22.30    2.80
   0  -2  -3   21.50    2.30
   0   2   3   19.90    2.00
   0   2   3   21.60    2.30
   0   2   3   21.90    2.10
   0   2   3   22.90    2.90
   0   2   3   21.20    2.00
  -1  -2  -3 2771.72  121.49
  -1  -2  -3 2790.02  121.79
  -1  -2  -3 2725.63  121.59
  -1  -2  -3 2668.23  121.99
  -1  -2  -3 2584.24  121.29
   1   2   3 2530.45  121.49
   1   2   3 2797.52  121.49
   1   2   3 2742.23  121.29
  -2  -2  -3   39.10    3.20
  -2  -2  -3   38.90    3.50
  -2  -2  -3   44.20    4.20
  -2  -2  -3   32.90    2.70
  -2  -2  -3   37.20    3.00
   2   2   3   33.10    2.70
   2   2   3   39.30    2.90
  -3  -2  -3   58.89    3.80
  -3  -2  -3   65.49    4.20
  -3  -2  -3   62.59    5.70
  -3  -2  -3   57.89    4.70
  -3  -2  -3   57.59    4.20
   3   2   3   53.59    3.80
  -4  -2  -3   11.10    3.00
  -4  -2  -3    9.00    2.10
  -4  -2  -3    7.80    3.20
  -4  -2  -3    8.60    2.00
  -5  -2  -3   46.60    4.30
  -5  -2  -3   40.30    6.00
  -5  -2  -3   51.99    6.00
  -6  -2  -3  139.89    9.90
  -6  -2  -3  134.69   11.00
  -7  -2  -3    6.10    3.90
  -7  -2  -3    4.20    4.70
  -9   3   3    9.40    4.70
  -9   3   3   15.40    3.90
  -8   3   3   17.30    5.00
  -8   3   3    9.60    3.10
  -7   3   3    1.30    3.20
  -7   3   3   -1.40    2.40
  -7   3   3    0.00    1.20
  -6   3   3   25.60    3.40
  -6   3   3   33.90    2.60
  -5   3   3   11.50    1.50
  -5   3   3   16.60    2.60
  -4   3   3   -1.00    1.40
  -4   3   3    0.10    1.00
   3  -3  -3   28.90    2.30
  -3   3   3   30.00    2.40
  -3   3   3   25.30    2.40
  -3   3   3   29.80    2.80
   2  -3  -3  172.98    8.70
  -2   3   3  165.68    8.80
  -2   3   3  173.18    8.70
  -2   3   3  172.78    8.60
  -2   3   3  178.38    8.60
   1  -3  -3 1364.46   58.79
   1  -3  -3 1215.68   58.59
   1  -3  -3 1292.27   58.69
  -1   3   3 1318.07   58.69
  -1   3   3 1250.57   58.69
  -1   3   3 1259.27   58.69
  -1   3   3 1358.96   58.69
   0  -3  -3   55.09    4.30
   0  -3  -3   57.89    4.10
   0  -3  -3   49.80    3.80
   0   3   3   70.49    4.10
   0   3   3   56.79    3.80
   0   3   3   66.39    4.10
  -1  -3  -3   30.90    3.00
  -1  -3  -3   26.80    3.00
  -1  -3  -3   33.00    2.90
  -1  -3  -3   32.10    3.90
   1   3   3   35.90    2.80
   1   3   3   33.70    3.00
  -2  -3  -3   19.90    2.80
  -2  -3  -3   14.90    2.10
  -2  -3  -3   17.30    3.20
  -2  -3  -3   16.40    2.30
   2   3   3   18.60    2.20
   2   3   3   12.10    1.80
  -3  -3  -3   11.80    2.30
  -3  -3  -3   11.10    2.20
  -3  -3  -3   12.30    2.80
  -3  -3  -3   12.30    3.40
   3   3   3   12.90    2.10
  -4  -3  -3   80.19    6.60
  -4  -3  -3   76.49    5.60
  -4  -3  -3   74.29    6.90
  -5  -3  -3   42.60    5.40
  -5  -3  -3   51.29    6.60
  -6  -3  -3   -2.90    3.10
  -6  -3  -3   -3.00    4.30
  -9   4   3    6.10    1.30
  -9   4   3   11.10    5.00
  -8   4   3    2.50    2.80
  -8   4   3   -0.20    1.50
  -8   4   3    2.30    4.00
  -7   4   3    3.30    2.50
  -7   4   3    0.20    1.50
  -6   4   3    8.70    1.90
  -6   4   3   11.60    2.80
  -6   4   3   11.70    1.90
  -5   4   3    0.50    1.30
  -5   4   3   -2.70    1.80
  -5   4   3    2.20    1.40
  -5   4   3    4.20    2.00
   4  -4  -3   77.89    4.50
  -4   4   3   76.09    4.70
  -4   4   3   80.59    5.30
  -4   4   3   80.89    5.10
   3  -4  -3   46.00    3.30
  -3   4   3   47.20    3.80
  -3   4   3   44.40    3.40
   2  -4  -3  149.69    8.00
   2  -4  -3  151.38    8.10
  -2   4   3  161.18    8.00
  -2   4   3  155.18    8.00
  -2   4   3  142.79    8.00
   1  -4  -3  607.04   30.20
   1  -4  -3  680.63   30.20
   1  -4  -3  652.93   30.20
  -1   4   3  660.83   30.10
  -1   4   3  640.94   30.10
  -1   4   3  645.14   30.00
   0  -4  -3    0.80    1.70
   0  -4  -3    2.10    1.80
   0  -4  -3    0.40    1.60
   0  -4  -3    0.80    1.30
   0  -4  -3    1.40    1.70
   0   4   3    0.60    1.40
   0   4   3    0.60    1.10
   0   4   3    2.00    1.30
  -1  -4  -3   18.80    3.00
  -1  -4  -3   24.00    2.80
  -1  -4  -3   18.20    2.80
  -1  -4  -3   15.60    2.30
   1   4   3   21.90    2.60
   1   4   3   22.10    2.50
  -2  -4  -3   12.30    3.10
  -2  -4  -3    6.30    2.10
  -2  -4  -3    7.60    2.20
   2   4   3    5.10    1.70
   2   4   3   10.50    2.10
  -3  -4  -3    5.30    2.90
  -3  -4  -3   -0.50    2.00
   3   4   3    1.40    1.70
  -4  -4  -3   58.09    5.80
  -4  -4  -3   56.79    6.80
  -5  -4  -3   -9.40    3.70
  -5  -4  -3    1.40    3.00
  -6  -4  -3   11.40    4.00
  -6  -4  -3   11.40    3.60
  -6  -4  -3    0.20    4.70
  -9   5   3    8.80    5.40
  -8   5   3    2.50    2.90
  -8   5   3   -1.30    1.80
  -8   5   3    4.50    4.20
  -7   5   3    1.90    2.60
  -7   5   3    3.30    1.70
  -7   5   3    1.10    1.80
  -6   5   3    8.80    2.10
  -6   5   3    7.90    2.70
  -6   5   3    3.50    2.00
  -5   5   3   14.70    2.40
  -5   5   3   21.40    3.00
  -5   5   3   17.20    2.50
  -5   5   3   15.40    3.50
   4  -5  -3   14.30    2.00
  -4   5   3   17.90    2.80
  -4   5   3   13.70    1.90
  -4   5   3   16.60    2.40
   3  -5  -3  492.95   24.80
  -3   5   3  538.45   24.90
  -3   5   3  548.35   25.00
   2  -5  -3   -0.40    1.40
   2  -5  -3    1.00    1.70
   2  -5  -3    0.90    1.50
  -2   5   3    1.60    1.40
  -2   5   3   -0.20    1.30
  -2   5   3    0.80    1.50
   1  -5  -3    5.00    2.00
   1  -5  -3    3.70    1.80
   1  -5  -3    2.60    1.60
  -1   5   3    2.70    1.70
  -1   5   3    3.90    1.60
  -1   5   3    5.90    1.70
   0  -5  -3    1.50    2.00
   0  -5  -3    0.30    1.80
   0  -5  -3   -2.80    2.00
   0   5   3    1.80    1.50
   0   5   3   -0.60    1.40
  -1  -5  -3   17.20    3.30
  -1  -5  -3   12.60    2.40
  -1  -5  -3   17.90    2.90
  -1  -5  -3   13.50    2.70
  -1  -5  -3   19.60    4.20
   1   5   3   14.50    2.50
   1   5   3   16.20    2.60
  -2  -5  -3   66.69    6.10
  -2  -5  -3   75.29    6.40
  -2  -5  -3   77.49    7.90
  -2  -5  -3   68.19    5.90
   2   5   3   67.99    5.20
  -3  -5  -3   14.70    3.60
  -3  -5  -3   16.30    5.10
  -3  -5  -3   13.30    3.10
  -3  -5  -3   13.70    3.40
   3   5   3   14.40    2.80
  -4  -5  -3    3.00    2.60
  -4  -5  -3    9.50    4.50
  -4  -5  -3   -6.40    3.20
  -4  -5  -3   -1.50    2.80
  -5  -5  -3   14.30    3.80
  -5  -5  -3   14.80    4.20
  -5  -5  -3    7.50    4.50
  -8   6   3    1.70    3.00
  -8   6   3   -4.80    2.00
  -7   6   3    5.30    2.50
  -7   6   3    9.30    3.20
  -6   6   3    0.30    2.00
  -6   6   3    6.10    2.80
  -5   6   3   19.40    3.30
  -5   6   3    9.30    2.50
  -5   6   3   18.20    3.00
  -4   6   3   64.19    5.20
  -4   6   3   63.99    5.00
   3  -6  -3    0.90    1.90
  -3   6   3    1.50    2.10
  -3   6   3   -2.20    1.50
   2  -6  -3    6.20    2.20
   2  -6  -3    7.50    2.40
   2  -6  -3    8.20    2.70
  -2   6   3    8.50    2.40
  -2   6   3    7.70    1.90
  -2   6   3    7.90    2.40
   1  -6  -3   10.10    2.50
   1  -6  -3   14.20    2.80
   1  -6  -3   15.90    3.40
  -1   6   3   11.70    2.70
  -1   6   3   10.50    2.50
   0  -6  -3    6.20    3.10
   0  -6  -3   10.40    3.10
   0  -6  -3    3.70    2.60
   0   6   3    5.50    2.20
   0   6   3    3.80    2.10
  -1  -6  -3   29.70    5.40
  -1  -6  -3   17.80    3.70
  -1  -6  -3   24.80    3.60
   1   6   3   25.90    3.60
   1   6   3   28.00    3.60
  -2  -6  -3    5.80    4.00
  -2  -6  -3   -2.60    2.60
  -2  -6  -3    1.20    2.70
  -2  -6  -3    0.70    2.70
   2   6   3   -1.20    2.10
  -3  -6  -3    1.70    2.80
  -3  -6  -3    0.10    3.00
  -3  -6  -3    5.90    4.50
  -3  -6  -3    3.50    3.10
   3   6   3    2.10    2.30
  -4  -6  -3    3.20    3.40
  -4  -6  -3    8.30    3.70
  -4  -6  -3    7.90    3.80
  -8   7   3    6.00    3.40
  -8   7   3   -1.50    2.60
  -7   7   3   14.30    3.40
  -7   7   3   11.60    3.10
  -6   7   3   23.50    3.60
  -6   7   3   23.20    3.70
  -5   7   3   49.20    4.90
  -5   7   3   49.40    5.10
  -4   7   3   49.20    4.90
  -4   7   3   41.60    4.70
   3  -7  -3   34.80    4.40
  -3   7   3   37.70    4.50
  -3   7   3   35.90    4.20
   2  -7  -3   15.10    3.70
   2  -7  -3   16.60    3.20
  -2   7   3   16.70    3.10
  -2   7   3   14.20    3.00
   1  -7  -3    2.10    3.30
   1  -7  -3    3.70    2.70
   1  -7  -3    5.40    2.50
  -1   7   3    2.60    2.20
  -1   7   3    4.50    2.70
   0  -7  -3   13.00    3.20
   0  -7  -3    9.00    2.90
   0  -7  -3   12.30    4.20
   0   7   3    7.70    2.90
   0   7   3   12.40    3.00
  -1  -7  -3    3.90    3.10
  -1  -7  -3    0.40    3.00
  -1  -7  -3    2.30    3.60
   1   7   3    1.30    2.40
  -2  -7  -3    8.30    4.70
  -2  -7  -3   -0.80    3.80
  -2  -7  -3   -0.60    2.80
   2   7   3    3.20    2.60
  -3  -7  -3   46.40    6.50
  -3  -7  -3   57.29    6.80
  -3  -7  -3   63.79    6.20
   3   7   3   60.99    5.90
  -4  -7  -3   40.20    5.40
  -4  -7  -3   38.20    6.90
  -7   8   3    9.10    3.30
  -7   8   3   14.90    3.80
  -6   8   3   -0.30    2.70
  -6   8   3    6.70    3.00
  -5   8   3    2.80    2.80
  -5   8   3   -3.30    2.50
  -4   8   3   21.90    3.90
  -4   8   3   16.60    3.60
   3  -8  -3   11.70    3.10
  -3   8   3   10.40    3.40
  -3   8   3    2.20    2.70
   2  -8  -3    6.80    2.70
  -2   8   3    1.50    2.60
  -2   8   3    5.60    2.90
   1  -8  -3    2.30    2.60
  -1   8   3    4.30    2.80
  -1   8   3   -1.80    2.60
   0  -8  -3    2.30    3.00
   0  -8  -3    0.80    4.70
   0   8   3   -2.20    2.60
  -1  -8  -3    4.00    3.00
  -1  -8  -3    6.80    4.50
  -1  -8  -3   -0.20    3.40
   1   8   3    3.20    3.00
  -2  -8  -3   15.60    4.00
  -2  -8  -3    3.80    4.10
  -2  -8  -3   16.40    5.60
   2   8   3   16.40    3.60
  -3  -8  -3   11.60    5.10
  -3  -8  -3   22.50    4.50
  -7   9   3   -0.20    3.20
  -7   9   3    9.20    3.50
  -6   9   3    6.90    3.50
  -6   9   3   -3.60    2.90
  -5   9   3    5.90    3.50
  -5   9   3    0.20    2.90
  -4   9   3    2.60    2.90
  -4   9   3   -1.90    2.70
   3  -9  -3    4.80    3.00
  -3   9   3    1.20    3.00
  -3   9   3    2.10    3.00
   2  -9  -3   -0.70    2.40
  -2   9   3    3.30    2.70
  -2   9   3    0.60    2.70
   1  -9  -3    1.30    3.20
  -1   9   3    3.60    3.20
   0  -9  -3    2.90    3.60
   0   9   3    8.40    3.50
   1   9   3  191.28   11.90
  -5  10   3    4.70    3.60
  -5  10   3    1.80    3.50
  -4  10   3    2.90    3.40
  -4  10   3   -5.00    3.40
   3 -10  -3    5.40    2.90
  -3  10   3    4.20    3.30
  -3  10   3   -1.90    3.50
   2 -10  -3    9.40    3.50
  -2  10   3   10.20    3.70
   1 -10  -3  126.29    9.60
  -1  10   3  119.79    9.40
   1 -11   4   14.90    3.60
   1 -11   4    2.20    8.50
   2 -11   4   12.90    7.80
  -3  11  -4    3.70    3.90
  -2 -10   4  -13.50    7.50
  -2 -10   4    1.70    3.30
  -2 -10   4   -0.80    2.90
  -1 -10   4   -0.40    3.10
  -1 -10   4  -13.40    7.20
  -1 -10   4    0.10    2.70
   0 -10   4    1.10    2.40
   0 -10   4  -10.70    6.80
   1 -10   4    7.40    7.90
   1 -10   4   19.50    3.70
  -2  10  -4    1.30    3.80
   2 -10   4    4.90    6.60
  -3  10  -4   10.00    5.10
  -3  10  -4    5.70    3.90
  -3  10  -4   11.40    3.70
   3 -10   4   19.90    6.60
  -4  10  -4    4.70    3.50
  -4  10  -4    1.20    3.30
  -4  10  -4    1.30    3.20
   4 -10   4   14.40    6.10
  -5  10  -4    1.10    3.40
  -5  10  -4   11.90    3.60
  -5  10  -4    8.40    4.40
  -3  -9   4   30.90   10.50
  -3  -9   4   28.50    5.00
  -3  -9   4   36.50    5.40
  -2  -9   4    5.40    3.30
  -2  -9   4   -4.20    7.40
  -2  -9   4    0.00    2.50
  -1  -9   4    2.70    3.30
  -1  -9   4    3.20    2.40
  -1  -9   4   -8.40    6.60
   0  -9   4   14.10    3.20
   0  -9   4    7.70    7.40
   0  -9   4   12.70    3.50
   1  -9   4   -0.30    6.50
   1  -9   4    4.00    2.30
  -2   9  -4    1.10    3.10
  -2   9  -4    1.30    3.00
  -2   9  -4   -0.60    2.30
   2  -9   4   -1.90    5.80
  -3   9  -4    6.80    3.40
  -3   9  -4   10.00    3.40
  -3   9  -4    5.90    3.20
   3  -9   4   14.00    5.90
  -4   9  -4   -0.10    3.40
  -4   9  -4   10.40    3.20
  -4   9  -4    8.60    3.60
   4  -9   4   13.30    5.90
  -5   9  -4   -0.90    3.80
  -5   9  -4   -4.60    3.10
  -5   9  -4    3.20    2.70
  -6   9  -4    1.40    3.50
  -6   9  -4    3.30    4.10
  -4  -8   4   10.70    7.40
  -4  -8   4    3.00    4.00
  -4  -8   4   20.50    4.20
  -3  -8   4   17.20    4.00
  -3  -8   4   18.10    3.90
  -3  -8   4   21.50    9.00
  -2  -8   4    7.60    3.30
  -2  -8   4   12.10    3.40
  -2  -8   4    3.10    6.40
  -1  -8   4   30.60    4.20
  -1  -8   4   36.50    9.30
  -1  -8   4   35.70    4.20
   0  -8   4    2.30    2.50
   0  -8   4    1.80    6.20
   0  -8   4    1.70    2.10
  -1   8  -4    2.70    2.70
  -1   8  -4    1.90    2.50
  -1   8  -4    0.60    2.10
   1  -8   4    2.60    2.80
   1  -8   4   -3.60    5.00
   1  -8   4    1.80    2.10
  -2   8  -4   10.30    3.20
  -2   8  -4   14.50    3.20
  -2   8  -4   18.80    3.50
   2  -8   4   16.20    6.60
   2  -8   4   11.30    3.50
  -3   8  -4    2.40    3.00
  -3   8  -4    2.80    3.10
  -3   8  -4    6.90    2.80
   3  -8   4   10.00    5.40
  -4   8  -4   13.10    3.80
  -4   8  -4   12.70    2.90
  -4   8  -4   10.20    3.90
   4  -8   4   14.90    6.20
  -5   8  -4   57.89    6.70
  -5   8  -4   38.40    5.10
  -5   8  -4   56.79    4.70
  -6   8  -4   -1.20    4.30
  -6   8  -4   -4.90    2.90
  -7   8  -4   -1.70    3.30
  -7   8  -4   -2.50    4.20
  -5  -7   4    2.20    2.90
  -5  -7   4   -1.50    6.40
  -5  -7   4   -9.30    3.60
  -4  -7   4    8.40    3.20
  -4  -7   4    4.70    6.70
  -4  -7   4   -2.30    3.30
  -3  -7   4   48.90    9.70
  -3  -7   4   52.29    5.50
  -3  -7   4   45.70    5.70
  -2  -7   4   29.20    4.20
  -2  -7   4   31.10    7.70
  -2  -7   4   27.50    3.60
  -1  -7   4    7.60    2.30
  -1  -7   4    8.20    2.80
  -1  -7   4   13.40    6.70
   0   7  -4   46.30    5.20
   0   7  -4   56.99    3.90
   0  -7   4   55.89    9.70
   0  -7   4   54.79    5.40
   0  -7   4   57.49    4.80
  -1   7  -4    4.30    2.40
  -1   7  -4    4.00    1.90
  -1   7  -4    1.50    2.50
   1  -7   4    4.40    2.40
   1  -7   4    3.90    5.50
   1  -7   4    5.90    2.10
  -2   7  -4   39.20    4.10
  -2   7  -4   32.20    4.30
  -2   7  -4   40.80    4.50
   2  -7   4   44.10    7.80
   2  -7   4   39.20    4.60
  -3   7  -4    0.40    2.20
  -3   7  -4   -0.90    2.50
  -3   7  -4   -2.40    2.50
   3  -7   4    2.00    4.50
  -4   7  -4    2.90    2.20
  -4   7  -4   -0.40    3.20
  -4   7  -4    2.20    2.60
   4  -7   4    4.00    5.10
  -5   7  -4   75.39    5.10
  -5   7  -4   82.79    7.10
  -5   7  -4   74.09    7.50
  -6   7  -4    5.40    3.20
  -6   7  -4    5.60    4.70
  -7   7  -4    4.80    3.70
  -7   7  -4    6.20    4.60
  -6  -6   4   -4.50    3.20
  -6  -6   4    6.40    7.50
  -6  -6   4    2.90    2.80
  -5  -6   4   -6.10    2.80
  -5  -6   4    0.30    2.50
  -5  -6   4    3.90    7.00
  -4  -6   4  137.79    8.80
  -4  -6   4  145.29    9.10
  -4  -6   4  141.69   14.00
  -3  -6   4   -0.60    2.40
  -3  -6   4   -3.10    4.50
  -3  -6   4    1.80    2.10
  -2  -6   4   14.10    5.70
  -2  -6   4   19.60    3.10
  -2  -6   4   14.30    3.10
  -2  -6   4   17.10    3.10
   1   6  -4   22.70    3.10
  -1  -6   4   27.30    3.40
  -1  -6   4   24.50    3.50
  -1  -6   4   20.90    3.10
  -1  -6   4   24.40    6.30
   0   6  -4    5.40    2.30
   0   6  -4    7.90    1.60
   0  -6   4    7.20    1.80
   0  -6   4    8.40    4.50
   0  -6   4    2.80    2.10
   0  -6   4    7.40    2.30
  -1   6  -4    0.10    1.60
  -1   6  -4    1.50    2.00
   1  -6   4    0.90    4.20
   1  -6   4    2.80    2.00
  -2   6  -4    3.80    1.90
  -2   6  -4    3.20    2.20
  -2   6  -4    5.40    2.30
  -2   6  -4    4.90    2.30
   2  -6   4    8.60    4.90
   2  -6   4    2.80    2.10
  -3   6  -4  130.29    8.90
  -3   6  -4  145.39    8.50
  -3   6  -4  132.99    9.10
  -3   6  -4  146.89    7.80
   3  -6   4  151.68   12.40
   3  -6   4  142.29    8.40
  -4   6  -4   17.70    2.50
  -4   6  -4   13.60    3.70
  -4   6  -4   15.50    3.20
  -5   6  -4   25.50    4.00
  -5   6  -4   28.60    5.10
  -5   6  -4   24.10    2.60
  -6   6  -4    2.70    3.90
  -6   6  -4    2.30    2.90
  -7   6  -4    9.70    4.70
  -7   6  -4    4.70    3.20
  -8   6  -4   -3.50    3.10
  -7  -5   4   12.00    7.50
  -7  -5   4    2.20    2.50
  -7  -5   4    3.20    3.00
  -6  -5   4   59.09    6.00
  -6  -5   4   52.49    5.20
  -6  -5   4   58.79   10.00
  -5  -5   4   18.20    3.40
  -5  -5   4   14.30    6.70
  -5  -5   4   20.10    3.10
  -4  -5   4    8.50    3.30
  -4  -5   4   12.40    2.80
  -4  -5   4   13.30    6.00
  -4  -5   4    8.30    2.40
  -3  -5   4   68.69    8.80
  -3  -5   4   62.49    5.00
  -3  -5   4   58.69    5.00
  -3  -5   4   68.99    5.30
  -2  -5   4   31.60    3.50
  -2  -5   4   30.80    3.50
  -2  -5   4   22.30    2.90
  -2  -5   4   29.30    5.80
   1   5  -4   67.79    5.10
  -1  -5   4   74.89    4.90
  -1  -5   4   88.09    5.50
  -1  -5   4   71.19    8.30
  -1  -5   4   72.49    5.30
   0   5  -4    1.50    1.10
   0   5  -4    2.10    1.80
   0  -5   4   -0.60    1.20
   0  -5   4   -0.70    1.60
   0  -5   4    0.90    1.60
   0  -5   4    2.00    3.70
  -1   5  -4   -0.90    1.50
  -1   5  -4    0.60    1.60
  -1   5  -4   -3.00    1.50
   1  -5   4    0.80    3.50
   1  -5   4   -1.10    1.60
  -2   5  -4   28.50    3.60
  -2   5  -4   26.30    3.50
  -2   5  -4   32.10    3.40
   2  -5   4   33.60    6.10
   2  -5   4   29.80    3.40
  -3   5  -4    4.00    2.80
  -3   5  -4    8.50    1.80
  -3   5  -4    7.40    2.20
  -3   5  -4    6.20    2.30
   3  -5   4    8.10    2.10
   3  -5   4   10.50    4.60
  -4   5  -4    4.60    2.20
  -4   5  -4    2.20    2.10
  -4   5  -4    1.00    2.60
   4  -5   4    0.30    1.70
   4  -5   4    1.30    1.40
  -5   5  -4   81.89    7.50
  -5   5  -4   74.09    6.40
  -6   5  -4    3.30    3.80
  -6   5  -4    4.00    2.80
  -7   5  -4    7.00    3.20
  -7   5  -4    1.30    4.30
  -8   5  -4   39.00    7.70
  -8   5  -4   27.20    4.60
  -7  -4   4    0.20    2.70
  -7  -4   4    0.90    2.10
  -7  -4   4   11.00    7.10
  -6  -4   4  124.79    8.20
  -6  -4   4  104.09    7.20
  -6  -4   4  136.79   13.50
  -5  -4   4   47.80    4.60
  -5  -4   4   48.10    8.90
  -5  -4   4   45.90    4.10
  -5  -4   4   45.80    4.30
  -4  -4   4   17.70    2.50
  -4  -4   4   15.10    5.20
  -4  -4   4   17.00    2.50
  -4  -4   4   17.30    2.50
   3   4  -4    4.40    1.50
  -3  -4   4    5.70    1.80
  -3  -4   4    5.50    1.70
  -3  -4   4    4.90    3.90
  -3  -4   4    2.50    1.70
   2   4  -4    0.40    1.30
  -2  -4   4    0.20    1.40
  -2  -4   4    1.40    3.00
  -2  -4   4   -0.80    1.30
  -2  -4   4    0.50    1.50
   1   4  -4  161.08    9.20
  -1  -4   4  178.18   12.20
  -1  -4   4  179.58    8.90
  -1  -4   4  167.58    9.20
  -1  -4   4  182.48    9.50
   0   4  -4    7.40    2.30
   0   4  -4    9.70    1.60
   0   4  -4    4.50    1.90
   0  -4   4   11.20    4.60
   0  -4   4    6.50    2.00
   0  -4   4    6.90    1.50
   0  -4   4    7.70    2.10
  -1   4  -4   58.99    4.30
  -1   4  -4   59.29    4.20
  -1   4  -4   54.99    4.50
   1  -4   4   53.79    4.50
   1  -4   4   63.59    7.80
   1  -4   4   55.49    4.50
  -2   4  -4   11.60    2.30
  -2   4  -4   16.70    2.50
  -2   4  -4   10.40    2.40
   2  -4   4   13.90    2.40
   2  -4   4   11.00    1.60
   2  -4   4   12.00    4.00
  -3   4  -4    7.70    2.60
  -3   4  -4    7.00    2.20
  -3   4  -4    6.40    1.80
   3  -4   4    6.90    4.10
   3  -4   4    7.60    1.20
  -4   4  -4   53.49    4.70
  -4   4  -4   54.69    4.50
  -4   4  -4   50.59    5.60
   4  -4   4   56.69    4.20
   4  -4   4   57.39    3.20
  -5   4  -4   12.70    3.90
  -5   4  -4   17.00    3.20
  -5   4  -4   12.70    2.70
  -6   4  -4    8.30    3.00
  -6   4  -4    8.40    4.30
  -7   4  -4    2.00    2.80
  -7   4  -4    3.60    4.80
  -8   4  -4    6.30    5.00
  -8   4  -4    5.00    3.50
  -8   4  -4    0.50    3.10
  -8  -3   4  165.18   15.80
  -8  -3   4  130.69    9.90
  -7  -3   4   14.10    7.00
  -7  -3   4    0.70    2.30
  -7  -3   4    0.50    1.80
  -6  -3   4    0.30    2.10
  -6  -3   4    1.30    4.70
  -6  -3   4   -1.10    1.80
  -6  -3   4   -1.00    1.30
  -6  -3   4   -0.30    1.60
  -5  -3   4   19.50    2.80
  -5  -3   4   25.10    2.90
  -5  -3   4   23.90    6.30
  -5  -3   4   16.10    2.40
  -5  -3   4   25.00    3.00
  -4  -3   4   32.30    6.10
  -4  -3   4   27.40    2.90
  -4  -3   4   30.10    2.60
  -4  -3   4   28.80    3.10
  -4  -3   4   27.00    3.00
   3   3  -4    5.90    1.30
  -3  -3   4    6.00    0.80
  -3  -3   4    5.10    1.50
  -3  -3   4    4.60    3.30
  -3  -3   4    6.20    1.40
  -3  -3   4    4.30    1.50
   2   3  -4   -0.10    0.80
   2   3  -4   -1.30    1.00
  -2  -3   4    1.00    2.80
  -2  -3   4   -1.00    1.30
  -2  -3   4   -0.90    1.30
  -2  -3   4    2.30    1.20
   1   3  -4   16.50    1.40
   1   3  -4   14.90    1.90
  -1  -3   4   14.60    2.30
  -1  -3   4   17.70    2.10
  -1  -3   4   13.70    2.30
  -1  -3   4   14.80    4.30
   0   3  -4    1.40    1.50
   0   3  -4   -1.70    1.40
   0   3  -4    1.60    1.10
   0   3  -4    2.50    1.30
   0  -3   4    6.40    4.00
   0  -3   4    0.90    1.30
   0  -3   4    0.60    1.30
   0  -3   4    0.60    1.50
   0  -3   4    0.50    1.60
  -1   3  -4   52.49    4.40
  -1   3  -4   56.99    4.30
  -1   3  -4   56.29    4.20
  -1   3  -4   53.69    3.50
   1  -3   4   52.29    4.30
   1  -3   4   51.29    7.10
   1  -3   4   55.69    4.20
   1  -3   4   56.49    4.30
   1  -3   4   59.09    3.40
  -2   3  -4   66.69    4.50
  -2   3  -4   66.19    4.80
  -2   3  -4   64.99    5.30
   2  -3   4   70.39    3.70
   2  -3   4   67.19    7.50
   2  -3   4   71.99    4.50
  -3   3  -4   26.70    3.90
  -3   3  -4   29.40    3.20
  -3   3  -4   34.00    3.70
   3  -3   4   36.20    2.00
  -4   3  -4    5.90    2.10
  -4   3  -4    4.80    1.80
  -4   3  -4    5.10    3.10
   4  -3   4    5.20    1.70
  -5   3  -4   31.30    3.60
  -5   3  -4   26.30    4.90
  -5   3  -4   28.20    3.70
  -6   3  -4   48.10    7.00
  -6   3  -4   44.10    5.10
  -7   3  -4   12.00    3.30
  -7   3  -4   16.60    4.40
  -7   3  -4   13.80    5.10
  -8   3  -4   18.40    6.10
  -8   3  -4   20.60    3.80
  -8   3  -4   11.00    3.90
  -8  -2   4    1.10    1.40
  -8  -2   4    4.00    1.60
  -8  -2   4   19.50    7.40
  -8  -2   4    4.20    2.90
  -7  -2   4   33.60    8.10
  -7  -2   4   31.00    4.20
  -7  -2   4   22.50    2.50
  -7  -2   4   15.70    2.20
  -7  -2   4   23.30    3.90
  -6  -2   4   37.90    4.20
  -6  -2   4   36.80    4.40
  -6  -2   4   38.60    8.10
  -6  -2   4   34.80    3.10
  -6  -2   4   39.70    2.90
  -5  -2   4   11.50    4.50
  -5  -2   4    8.40    1.50
  -5  -2   4    9.70    2.10
  -5  -2   4    8.70    2.30
  -5  -2   4    8.60    1.60
  -4  -2   4    1.60    1.10
  -4  -2   4    1.30    1.10
  -4  -2   4    1.80    1.10
  -4  -2   4   -1.50    2.40
  -4  -2   4    1.10    1.40
   3   2  -4  210.78   10.30
   3   2  -4  208.28   10.70
  -3  -2   4  224.28   10.60
  -3  -2   4  216.68   10.60
  -3  -2   4  218.58   10.70
  -3  -2   4  218.78   13.20
   2   2  -4    3.40    1.00
   2   2  -4    4.50    1.20
  -2  -2   4    6.40    1.10
  -2  -2   4    3.90    1.50
  -2  -2   4    4.80    1.00
  -2  -2   4    4.30    1.40
  -2  -2   4    4.30    2.80
   1   2  -4    0.90    0.60
   1   2  -4    0.40    2.10
   1   2  -4    0.30    0.90
   1   2  -4   -0.20    1.10
  -1  -2   4    0.70    0.90
  -1  -2   4   -1.00    1.30
  -1  -2   4   -0.40    1.20
  -1  -2   4    0.40    0.70
  -1  -2   4    2.00    2.70
   0   2  -4   54.99    3.80
   0   2  -4   57.29    3.10
   0   2  -4   56.09    3.80
   0   2  -4   62.99    3.80
   0   2  -4   53.89    5.40
   0  -2   4   57.39    6.30
   0  -2   4   55.29    3.60
   0  -2   4   54.89    3.80
   0  -2   4   53.39    3.70
  -1   2  -4  107.99    6.20
  -1   2  -4   96.99    5.70
  -1   2  -4  107.19    6.00
   1  -2   4   98.29    5.80
   1  -2   4  101.19    5.80
   1  -2   4   98.39    6.00
   1  -2   4   96.49    7.90
  -2   2  -4    0.40    1.30
  -2   2  -4    1.40    1.50
  -2   2  -4    0.00    2.20
   2  -2   4    0.10    1.40
   2  -2   4    0.10    0.60
  -3   2  -4  124.59    7.90
  -3   2  -4  110.49    6.80
  -3   2  -4  107.19    6.40
  -4   2  -4   63.69    4.80
  -4   2  -4   56.69    4.40
  -4   2  -4   62.09    6.30
   4  -2   4   65.29    4.20
  -5   2  -4   -3.00    3.00
  -5   2  -4   -0.30    1.80
  -5   2  -4   -1.70    1.70
  -6   2  -4   -2.50    3.50
  -6   2  -4    0.80    2.30
  -6   2  -4    3.70    3.10
  -7   2  -4  220.98   12.00
  -7   2  -4  206.38   13.50
  -7   2  -4  196.78   14.30
  -8   2  -4   -2.20    5.30
  -8   2  -4   -2.20    2.80
  -8   2  -4    0.60    3.30
  -8  -1   4   14.30    3.40
  -8  -1   4   12.30    3.90
  -8  -1   4   26.50    7.20
  -7  -1   4    7.80    3.10
  -7  -1   4   11.70    5.80
  -7  -1   4    6.50    1.20
  -7  -1   4    4.90    1.00
  -7  -1   4    6.80    2.60
  -6  -1   4    0.00    0.80
  -6  -1   4    0.10    1.00
  -6  -1   4   -0.10    1.70
  -6  -1   4   -0.20    2.30
  -6  -1   4   -1.40    3.50
  -5  -1   4  120.99    7.20
  -5  -1   4  114.69    5.70
  -5  -1   4  108.39    9.40
  -5  -1   4  111.49    5.80
  -5  -1   4  110.09    6.70
  -4  -1   4   42.00    5.20
  -4  -1   4   48.70    3.40
  -4  -1   4   48.90    3.00
  -4  -1   4   49.10    3.00
   3   1  -4  156.58    6.90
  -3  -1   4  152.38    7.40
  -3  -1   4  139.49    7.30
  -3  -1   4  135.59    9.30
  -3  -1   4  141.59    7.30
   2   1  -4   12.80    2.80
   2   1  -4   13.30    1.40
  -2  -1   4   12.50    1.50
  -2  -1   4   12.20    1.20
  -2  -1   4   12.70    1.60
  -2  -1   4    9.90    1.60
  -2  -1   4    9.90    2.80
   1   1  -4  136.29    7.40
   1   1  -4  162.68    9.00
   1   1  -4  150.38    7.50
  -1  -1   4  146.99    7.60
  -1  -1   4  151.98    7.50
  -1  -1   4  156.28    9.30
  -1  -1   4  142.89    7.50
   0   1  -4   69.49    4.20
   0   1  -4   78.19    4.70
   0   1  -4   68.29    4.20
   0   1  -4   74.89    6.00
   0  -1   4   67.79    5.80
   0  -1   4   70.29    4.40
   0  -1   4   72.39    4.30
   0  -1   4   69.49    4.20
  -1   1  -4   15.20    3.90
  -1   1  -4   17.80    2.20
  -1   1  -4   15.20    2.50
  -1   1  -4   16.40    2.20
   1  -1   4   18.30    2.10
   1  -1   4   14.00    2.00
   1  -1   4   13.50    3.60
   1  -1   4   15.20    2.30
  -2   1  -4   39.40    3.50
  -2   1  -4   46.10    3.50
  -2   1  -4   37.50    4.30
   2  -1   4   42.50    3.40
  -3   1  -4   -0.70    2.10
  -3   1  -4    0.70    1.40
  -3   1  -4    1.10    1.80
  -3   1  -4    2.00    1.60
  -4   1  -4   46.50    4.10
  -4   1  -4   42.10    5.30
  -4   1  -4   43.50    4.50
  -4   1  -4   46.50    3.90
  -5   1  -4  191.98   11.10
  -5   1  -4  213.58   12.70
  -5   1  -4  231.38   11.50
  -5   1  -4  208.28   13.20
  -6   1  -4    0.00    2.20
  -6   1  -4    0.30    3.00
  -6   1  -4    1.70    4.40
  -7   1  -4   -0.30    2.40
  -7   1  -4    5.20    3.20
  -7   1  -4   -1.20    4.90
  -9   0   4   32.80    6.90
  -9   0   4   25.90    4.50
  -9   0   4   26.70    6.00
  -8   0   4   -1.70    2.10
  -8   0   4   -4.10    3.20
  -8   0   4    8.00    5.30
  -8   0   4   -3.20    3.20
  -7   0   4    1.70    3.10
  -7   0   4    5.10    2.30
  -7   0   4    5.10    4.80
  -6   0   4   12.70    2.60
  -6   0   4   13.50    3.40
  -6   0   4   11.30    4.60
  -5   0   4    1.30    0.70
  -5   0   4   -0.40    1.20
  -5   0   4    1.00    0.60
  -5   0   4    2.10    2.80
  -4   0   4   25.60    1.80
  -4   0   4   21.10    1.70
  -4   0   4   24.70    2.40
  -4   0   4   19.80    3.70
  -3   0   4  295.47   13.70
  -3   0   4  290.37   15.50
  -3   0   4  297.07   13.70
   2   0  -4  130.19    7.70
   2   0  -4  139.99    6.50
  -2   0   4  123.09    6.70
  -2   0   4  136.29    8.20
  -2   0   4  144.39    7.00
  -2   0   4  130.79    6.70
   1   0  -4  224.78   10.40
   1   0  -4  230.68   11.20
   1   0  -4  230.38   12.00
   1   0  -4  231.58   11.00
  -1   0   4  241.28   12.40
  -1   0   4  234.28   11.30
  -1   0   4  224.68   11.10
  -1   0   4  229.18   11.10
   0   0  -4  396.86   18.90
   0   0  -4  421.16   18.60
   0   0  -4  421.66   19.30
   0   0  -4  390.46   20.20
   0   0  -4  416.26   19.00
   0   0   4  407.26   18.70
   0   0   4  375.06   18.90
   0   0   4  387.16   19.20
   0   0   4  422.06   18.90
   0   0   4  408.46   20.30
  -1   0  -4   37.30    2.90
  -1   0  -4   37.00    3.10
  -1   0  -4   29.80    4.30
  -1   0  -4   33.70    2.90
  -1   0  -4   36.00    3.90
   1   0   4   34.60    2.90
   1   0   4   37.20    2.90
   1   0   4   36.30    2.40
  -2   0  -4  263.57   13.60
  -2   0  -4  280.27   14.00
  -2   0  -4  297.37   13.90
  -2   0  -4  283.37   14.70
   2   0   4  270.87   12.90
   2   0   4  292.57   13.60
  -3   0  -4   24.70    2.90
  -3   0  -4   26.20    3.20
  -3   0  -4   25.90    2.70
  -3   0  -4   21.30    3.60
  -4   0  -4    3.10    1.90
  -4   0  -4    1.90    2.80
  -4   0  -4    2.10    1.70
  -4   0  -4    2.60    2.00
   4   0   4    1.50    1.30
  -5   0  -4  136.89   10.10
  -5   0  -4  142.59    8.30
  -5   0  -4  135.59    9.30
  -6   0  -4    9.60    3.30
  -6   0  -4    7.50    4.90
  -6   0  -4   13.20    2.90
  -7   0  -4    1.10    2.70
  -7   0  -4    8.20    5.60
  -7   0  -4    0.60    3.20
  -9   1   4   13.70    4.70
  -9   1   4   12.00    3.60
  -9   1   4    7.10    4.00
  -8   1   4   -7.10    2.90
  -8   1   4    5.80    4.60
  -8   1   4   -2.10    2.20
  -8   1   4    0.60    3.50
  -7   1   4   43.20    4.80
  -7   1   4   37.20    4.50
  -7   1   4   37.00    5.10
  -7   1   4   45.90    7.20
  -6   1   4   -2.90    2.20
  -6   1   4   -0.50    1.60
  -6   1   4    3.00    3.20
  -5   1   4   10.70    1.00
  -5   1   4    9.80    1.00
  -5   1   4   12.50    3.30
  -5   1   4   10.80    2.60
  -4   1   4  397.86   19.60
  -4   1   4  405.86   18.70
  -4   1   4  415.76   18.80
  -4   1   4  420.76   20.80
   3  -1  -4   17.80    1.40
  -3   1   4   18.20    3.20
  -3   1   4   21.40    2.60
  -3   1   4   20.20    1.80
  -3   1   4   19.80    1.70
   2  -1  -4  136.79    7.30
   2  -1  -4  140.19    6.70
  -2   1   4  138.79    6.60
  -2   1   4  147.69    7.80
  -2   1   4  134.99    7.20
  -2   1   4  130.49    6.80
  -2   1   4  131.09    6.80
  -2   1   4  130.69    7.20
   1  -1  -4    6.20    1.20
   1  -1  -4    6.20    1.00
   1  -1  -4    5.50    1.50
   1  -1  -4    7.70    1.60
   1  -1  -4    5.20    2.00
   1  -1  -4    4.10    1.10
  -1   1   4    3.60    1.00
  -1   1   4    6.20    1.30
  -1   1   4    5.10    0.80
  -1   1   4    4.70    1.60
  -1   1   4    6.90    1.50
  -1   1   4    4.60    1.90
   0  -1  -4  100.89    5.10
   0  -1  -4   93.59    5.10
   0  -1  -4  100.79    5.30
   0  -1  -4   92.29    5.20
   0  -1  -4   85.29    6.40
   0  -1  -4   99.29    5.90
   0   1   4   97.89    5.30
   0   1   4   91.59    5.20
   0   1   4   96.69    5.10
   0   1   4   88.39    5.00
  -1  -1  -4    5.40    1.50
  -1  -1  -4    4.50    1.70
  -1  -1  -4    6.20    2.40
  -1  -1  -4    6.30    1.40
  -1  -1  -4    4.70    1.40
   1   1   4    7.00    1.50
   1   1   4    7.00    1.40
   1   1   4    6.70    1.50
   1   1   4    5.90    1.50
  -2  -1  -4    8.50    1.40
  -2  -1  -4   10.20    2.10
  -2  -1  -4    8.70    1.90
  -2  -1  -4    7.70    2.70
  -2  -1  -4    7.50    1.70
   2   1   4   10.40    1.30
   2   1   4    6.70    1.50
  -3  -1  -4  488.35   22.80
  -3  -1  -4  446.66   21.90
  -3  -1  -4  421.86   21.10
  -3  -1  -4  466.35   23.20
  -3  -1  -4  486.35   22.10
  -4  -1  -4   26.30    2.20
  -4  -1  -4   26.00    3.10
  -4  -1  -4   25.70    4.60
  -4  -1  -4   24.00    3.60
  -4  -1  -4   29.70    3.40
  -5  -1  -4   23.60    5.40
  -5  -1  -4   24.30    4.40
  -5  -1  -4   18.80    3.00
  -6  -1  -4    4.20    2.60
  -6  -1  -4    1.00    3.30
  -6  -1  -4    1.70    4.10
  -7  -1  -4    5.20    3.70
  -7  -1  -4    3.70    2.90
  -7  -1  -4   -1.40    5.40
  -9   2   4    0.20    4.30
  -8   2   4   -0.30    3.70
  -8   2   4   -0.30    3.00
  -8   2   4    6.80    3.00
  -7   2   4    4.50    3.50
  -7   2   4   -0.60    2.60
  -7   2   4   -0.50    2.90
  -6   2   4  104.39    8.50
  -6   2   4  102.39    6.80
  -6   2   4   96.89    5.00
  -6   2   4  106.49    5.00
  -5   2   4   38.10    2.40
  -5   2   4   33.40    3.80
  -5   2   4   40.20    2.40
  -5   2   4   41.00    4.70
  -4   2   4   32.00    2.20
  -4   2   4   28.10    3.30
  -4   2   4   32.70    2.20
  -4   2   4   32.20    3.60
   3  -2  -4  224.08   10.90
  -3   2   4  235.08   11.10
  -3   2   4  233.48   11.60
  -3   2   4  225.98   11.00
  -3   2   4  235.28   11.50
  -3   2   4  230.48   11.00
   2  -2  -4   28.30    2.40
  -2   2   4   32.70    2.50
  -2   2   4   32.10    2.50
  -2   2   4   25.90    2.20
  -2   2   4   30.30    3.10
   1  -2  -4  179.48    8.60
   1  -2  -4  164.98    8.50
   1  -2  -4  175.98    8.50
   1  -2  -4  156.88    8.90
   1  -2  -4  171.08    9.00
  -1   2   4  169.68    8.60
  -1   2   4  180.58    8.60
  -1   2   4  161.18    8.30
  -1   2   4  169.88    8.60
   0  -2  -4    1.10    1.20
   0  -2  -4    1.80    1.30
   0  -2  -4    2.20    1.90
   0  -2  -4    0.60    1.20
   0  -2  -4    0.60    1.60
   0   2   4    0.70    1.40
   0   2   4    1.60    1.10
   0   2   4   -0.10    0.90
   0   2   4    1.30    1.40
  -1  -2  -4   43.30    3.40
  -1  -2  -4   40.60    4.20
  -1  -2  -4   37.40    3.10
  -1  -2  -4   35.30    3.00
  -1  -2  -4   36.70    3.10
   1   2   4   35.60    3.00
   1   2   4   35.00    2.90
  -2  -2  -4   19.50    2.30
  -2  -2  -4   22.20    3.00
  -2  -2  -4   22.20    2.60
  -2  -2  -4   19.80    2.50
  -2  -2  -4   17.20    3.20
   2   2   4   22.20    2.50
   2   2   4   21.80    2.10
  -3  -2  -4   19.80    3.80
  -3  -2  -4   20.60    2.70
  -3  -2  -4   20.10    2.60
  -3  -2  -4   14.50    2.40
  -3  -2  -4   17.10    2.90
   3   2   4   21.10    2.20
  -4  -2  -4    5.90    2.00
  -4  -2  -4    3.90    2.70
  -4  -2  -4    4.40    3.90
  -5  -2  -4   37.20    5.90
  -5  -2  -4   50.09    4.80
  -5  -2  -4   47.90    5.90
  -6  -2  -4    2.00    2.50
  -6  -2  -4   -3.30    2.90
  -6  -2  -4   -3.70    3.90
  -9   3   4   13.70    3.70
  -9   3   4    8.60    3.70
  -9   3   4   17.90    5.30
  -8   3   4   12.90    3.70
  -8   3   4   14.90    4.90
  -7   3   4    5.80    2.90
  -7   3   4    6.90    1.40
  -7   3   4    7.80    1.20
  -7   3   4   14.60    3.70
  -6   3   4  179.38    8.60
  -6   3   4  191.48   11.30
  -6   3   4  162.48    8.60
  -6   3   4  173.28    9.90
  -5   3   4  130.29    6.90
  -5   3   4  128.29    7.70
  -5   3   4  153.28    8.60
  -5   3   4  133.59    6.90
   4  -3  -4   83.39    4.60
  -4   3   4   88.69    4.80
  -4   3   4   88.59    5.30
  -4   3   4   88.99    4.80
  -4   3   4   84.49    5.50
   3  -3  -4   31.20    2.50
  -3   3   4   34.80    2.60
  -3   3   4   32.60    3.30
  -3   3   4   35.00    2.60
   2  -3  -4   -0.20    1.20
  -2   3   4    0.60    1.20
  -2   3   4   -0.60    1.00
  -2   3   4    1.90    1.10
  -2   3   4   -0.10    1.50
   1  -3  -4  201.48    9.80
   1  -3  -4  191.48   10.20
  -1   3   4  188.58    9.70
  -1   3   4  187.88    9.80
  -1   3   4  196.98    9.80
   0  -3  -4   11.90    1.90
   0  -3  -4   11.80    2.40
   0  -3  -4   12.90    2.10
   0  -3  -4   11.90    2.00
   0   3   4   12.40    1.90
   0   3   4   13.30    2.00
   0   3   4   12.30    1.80
  -1  -3  -4  103.29    6.00
  -1  -3  -4   98.59    6.10
  -1  -3  -4   97.99    5.90
  -1  -3  -4   97.59    6.60
   1   3   4  105.89    5.80
   1   3   4   94.69    5.70
  -2  -3  -4    0.20    1.60
  -2  -3  -4   -4.10    1.40
  -2  -3  -4   -1.80    2.20
  -2  -3  -4    0.80    1.60
   2   3   4   -1.00    1.30
   2   3   4    1.20    1.30
  -3  -3  -4    7.30    2.40
  -3  -3  -4    4.30    3.10
  -3  -3  -4    4.40    2.50
  -3  -3  -4    9.00    2.30
   3   3   4    5.40    1.70
  -4  -3  -4   20.80    3.10
  -4  -3  -4   21.00    3.70
  -4  -3  -4   21.70    5.00
  -5  -3  -4   16.50    4.10
  -5  -3  -4   13.90    3.10
  -5  -3  -4   12.30    5.00
  -6  -3  -4   -9.70    4.40
  -6  -3  -4   -1.00    2.80
  -9   4   4    6.20    4.60
  -9   4   4   -1.60    3.20
  -8   4   4  152.98    8.40
  -8   4   4  172.68    8.10
  -7   4   4    6.40    1.70
  -7   4   4    9.00    3.00
  -6   4   4    2.50    1.50
  -6   4   4    4.70    2.50
  -5   4   4   25.30    3.20
  -5   4   4   23.40    3.40
  -5   4   4   18.60    2.30
  -5   4   4   25.90    3.10
  -5   4   4   15.80    2.20
   4  -4  -4    7.70    1.50
  -4   4   4    6.30    1.40
  -4   4   4    5.70    2.00
  -4   4   4    7.00    1.60
   3  -4  -4   11.90    1.80
  -3   4   4   19.00    2.70
  -3   4   4   13.40    1.90
  -3   4   4   11.10    1.80
   2  -4  -4   -0.70    1.30
   2  -4  -4    0.00    1.20
  -2   4   4    1.30    1.40
  -2   4   4    0.90    1.60
  -2   4   4    1.10    1.20
   1  -4  -4   71.09    4.90
   1  -4  -4   73.59    4.80
   1  -4  -4   72.89    5.00
  -1   4   4   73.19    4.90
  -1   4   4   71.89    4.70
  -1   4   4   74.89    4.70
   0  -4  -4    1.10    1.70
   0  -4  -4    0.90    1.80
   0   4   4    2.50    1.60
   0   4   4    3.10    1.60
  -1  -4  -4   25.30    3.50
  -1  -4  -4   31.10    3.70
  -1  -4  -4   35.20    3.40
   1   4   4   24.20    2.90
   1   4   4   31.40    3.10
  -2  -4  -4    6.40    2.50
  -2  -4  -4    6.30    2.20
  -2  -4  -4    8.70    3.00
   2   4   4    4.30    2.00
   2   4   4    8.00    2.00
  -3  -4  -4   -2.60    3.30
  -3  -4  -4    1.80    2.60
   3   4   4    1.30    1.80
  -4  -4  -4    1.70    2.80
  -4  -4  -4   -2.70    3.40
  -5  -4  -4    4.50    3.10
  -5  -4  -4   -8.40    4.20
  -9   5   4    1.30    3.40
  -9   5   4   -0.20    5.10
  -9   5   4    0.00    1.80
  -8   5   4    5.30    3.20
  -8   5   4    3.90    2.10
  -7   5   4   37.50    3.80
  -7   5   4   44.50    4.90
  -6   5   4   47.90    4.20
  -6   5   4   53.79    5.10
  -5   5   4    1.60    2.30
  -5   5   4    1.20    1.70
   4  -5  -4    0.00    1.20
  -4   5   4   -0.90    1.60
  -4   5   4    0.90    1.20
  -4   5   4    0.10    2.00
   3  -5  -4  102.39    6.20
   3  -5  -4   81.59    6.40
  -3   5   4  109.29    6.50
  -3   5   4  105.39    6.10
  -3   5   4   99.59    6.20
   2  -5  -4    2.40    1.90
   2  -5  -4    2.20    1.70
  -2   5   4    1.20    1.80
  -2   5   4    2.60    1.70
  -2   5   4    1.20    1.40
   1  -5  -4    1.20    2.00
   1  -5  -4    0.30    1.60
   1  -5  -4    0.40    1.60
  -1   5   4    1.20    1.80
  -1   5   4    0.90    1.30
  -1   5   4   -0.30    1.50
   0  -5  -4    1.40    2.00
   0  -5  -4   -0.50    2.00
   0  -5  -4   -0.10    2.10
   0  -5  -4   -0.20    1.90
   0   5   4   -0.30    1.80
   0   5   4    0.10    1.60
  -1  -5  -4    5.20    2.80
  -1  -5  -4    5.00    2.60
  -1  -5  -4    4.40    2.50
  -1  -5  -4    4.60    3.10
   1   5   4    4.60    2.10
   1   5   4    4.30    2.10
  -2  -5  -4    1.10    2.80
  -2  -5  -4    1.70    2.40
  -2  -5  -4    3.80    3.20
  -2  -5  -4    0.40    2.90
   2   5   4    0.30    2.00
  -3  -5  -4   33.10    4.60
  -3  -5  -4   51.39    7.30
  -3  -5  -4   40.30    5.30
  -3  -5  -4   36.20    5.30
   3   5   4   35.10    4.20
  -4  -5  -4   17.50    3.90
  -4  -5  -4   16.30    4.10
  -4  -5  -4   16.00    4.60
  -5  -5  -4    4.80    3.20
  -8   6   4   19.90    3.20
  -8   6   4   28.00    4.10
  -7   6   4    3.30    2.30
  -7   6   4    7.40    3.10
  -6   6   4    1.20    2.80
  -6   6   4    0.80    2.00
  -5   6   4  105.39    7.10
  -5   6   4   95.39    6.60
  -4   6   4    8.20    2.40
  -4   6   4    9.10    2.70
   3  -6  -4   76.19    5.70
  -3   6   4   91.09    5.80
  -3   6   4   72.49    5.80
  -3   6   4   79.89    5.80
   2  -6  -4   -2.20    1.70
   2  -6  -4    1.70    1.80
   2  -6  -4    0.80    2.20
  -2   6   4    2.20    2.00
  -2   6   4    2.90    1.90
  -2   6   4   -0.60    1.70
   1  -6  -4   17.40    3.40
   1  -6  -4   16.90    3.10
   1  -6  -4   15.30    3.20
  -1   6   4   15.50    3.10
  -1   6   4   14.20    2.70
   0  -6  -4    7.20    2.90
   0  -6  -4    9.00    3.30
   0  -6  -4    9.10    2.90
   0   6   4    6.80    2.40
   0   6   4    5.90    2.30
  -1  -6  -4   11.60    3.70
  -1  -6  -4    9.80    4.10
  -1  -6  -4   10.80    3.30
  -1  -6  -4   13.20    3.50
   1   6   4   10.40    2.70
  -2  -6  -4    5.60    3.90
  -2  -6  -4    0.80    2.70
  -2  -6  -4   -0.90    3.00
  -2  -6  -4    0.90    3.10
   2   6   4    0.50    2.20
  -3  -6  -4    1.40    3.30
  -3  -6  -4   -4.30    3.50
  -3  -6  -4    1.50    3.20
   3   6   4   -0.20    2.20
  -4  -6  -4    1.30    3.50
  -4  -6  -4    3.60    4.00
  -4  -6  -4    2.40    3.60
  -8   7   4   -5.30    2.10
  -8   7   4    0.00    3.30
  -7   7   4   -3.70    2.20
  -7   7   4    2.40    3.10
  -6   7   4    6.50    2.70
  -6   7   4   10.20    3.40
  -5   7   4    3.00    2.80
  -5   7   4    1.80    2.50
  -4   7   4    2.70    2.60
  -4   7   4    0.60    2.70
   3  -7  -4   75.59    5.90
  -3   7   4   75.99    6.20
  -3   7   4   88.89    6.40
   2  -7  -4    4.10    2.40
  -2   7   4    2.10    2.30
  -2   7   4    3.60    2.30
   1  -7  -4    1.10    2.80
  -1   7   4   -3.60    2.10
  -1   7   4    1.70    2.60
   0  -7  -4   12.40    3.20
   0  -7  -4   16.20    4.30
   0  -7  -4    7.70    3.20
   0   7   4   19.70    3.50
  -1  -7  -4    9.80    3.30
  -1  -7  -4   14.50    4.40
  -1  -7  -4    5.50    3.50
   1   7   4    6.20    2.70
  -2  -7  -4   31.90    5.80
  -2  -7  -4   34.00    5.00
  -2  -7  -4   32.20    4.60
   2   7   4   26.90    4.00
  -3  -7  -4    4.00    4.40
  -3  -7  -4   14.70    4.00
  -3  -7  -4   20.90    4.80
   3   7   4   14.60    3.40
  -7   8   4   22.80    4.40
  -7   8   4   21.50    3.90
  -6   8   4   -1.10    2.60
  -6   8   4    2.10    3.10
  -5   8   4    4.90    2.90
  -5   8   4   -0.30    3.00
  -4   8   4   36.80    4.90
  -4   8   4   45.00    5.30
   3  -8  -4    1.90    2.30
  -3   8   4    1.60    2.60
  -3   8   4    2.10    2.90
   2  -8  -4    2.20    2.80
  -2   8   4   -0.70    2.70
  -2   8   4   -2.40    2.50
   1  -8  -4    3.90    2.80
  -1   8   4   -3.80    3.60
  -1   8   4    6.40    2.90
   0  -8  -4   18.40    4.50
   0   8   4   24.60    4.10
  -1  -8  -4   -4.90    3.20
   1   8   4   -0.10    2.70
  -2  -8  -4    0.20    4.30
   2   8   4    9.40    3.30
  -6   9   4   12.80    3.80
  -6   9   4   24.60    4.50
  -5   9   4   15.80    3.90
  -5   9   4   14.50    3.90
  -4   9   4    1.80    3.00
  -4   9   4    0.40    2.60
   3  -9  -4    8.90    3.10
  -3   9   4    4.90    3.10
  -3   9   4    1.60    3.00
   2  -9  -4    1.10    3.00
  -2   9   4    0.40    2.90
   1  -9  -4   13.20    3.60
  -1   9   4   16.70    3.80
   0  -9  -4    3.00    3.70
   0   9   4    0.90    3.30
  -4  10   4    3.60    3.60
  -4  10   4    9.50    3.90
   3 -10  -4   15.10    3.80
  -3  10   4    9.70    3.80
   2 -10  -4    2.30    3.30
  -2  10   4    4.40    3.60
   1 -11   5  -12.70    7.30
   2 -11   5   14.20    7.70
   3 -11   5   76.49   11.10
  -2 -10   5    1.80    2.70
  -2 -10   5    7.80    3.90
  -2 -10   5   -9.40    8.40
  -1 -10   5   11.20    3.90
  -1 -10   5    2.10    8.50
  -1 -10   5   13.30    3.50
   0 -10   5    9.30    3.00
   0 -10   5   -6.80    7.30
   1 -10   5   -6.70    6.70
   2 -10   5   41.40    9.60
   3 -10   5   17.10    6.70
  -4  10  -5   14.00    4.50
  -4  10  -5   12.80    4.40
   4 -10   5   21.30    7.10
  -5  10  -5    6.30    4.20
  -5  10  -5   -4.30    3.70
  -3  -9   5   -1.30    8.90
  -3  -9   5    6.90    3.30
  -3  -9   5    7.10    3.30
  -2  -9   5  -11.70    6.40
  -2  -9   5    1.80    3.20
  -2  -9   5    2.40    2.70
  -1  -9   5   -6.30    6.50
  -1  -9   5   -2.40    2.30
  -1  -9   5   -0.20    2.70
   0  -9   5   97.99    7.00
   0  -9   5   75.79   13.40
   0  -9   5   96.59    8.00
   1  -9   5   48.20   10.80
  -2   9  -5   32.60    5.00
  -2   9  -5   24.20    4.30
   2  -9   5   24.50    7.60
  -3   9  -5   15.20    3.80
  -3   9  -5   12.30    3.90
   3  -9   5   19.20    6.20
  -4   9  -5   -0.80    3.50
  -4   9  -5    3.20    3.60
   4  -9   5    8.30    5.70
  -5   9  -5   -1.80    3.30
  -5   9  -5    0.20    4.00
  -6   9  -5    5.50    3.60
  -6   9  -5    8.90    5.10
  -4  -8   5    5.20    3.40
  -4  -8   5    6.80    3.30
  -4  -8   5   15.00    9.20
  -3  -8   5   60.49    6.20
  -3  -8   5   53.39    6.30
  -3  -8   5   61.09   12.40
  -2  -8   5   48.60    5.10
  -2  -8   5   40.30    9.70
  -2  -8   5   40.70    5.20
  -1  -8   5    4.00    2.20
  -1  -8   5    3.90    6.80
  -1  -8   5    3.40    2.70
   0  -8   5   90.49    6.30
   0  -8   5   91.99    7.10
   0  -8   5   88.39   11.70
  -1   8  -5   15.70    3.50
  -1   8  -5   22.40    3.20
   1  -8   5   21.50    4.00
   1  -8   5   27.00    8.60
  -2   8  -5    7.70    2.80
  -2   8  -5    3.10    2.80
   2  -8   5    9.70    6.70
  -3   8  -5    1.00    3.00
  -3   8  -5   -2.00    2.80
   3  -8   5    4.30    5.60
  -4   8  -5    1.30    3.30
  -4   8  -5    2.30    3.40
   4  -8   5    9.00    6.00
  -5   8  -5    7.80    4.10
  -5   8  -5   11.50    3.70
  -6   8  -5   -2.80    3.80
  -6   8  -5   -3.10    3.30
  -5  -7   5   15.60    3.60
  -5  -7   5   11.40    8.60
  -4  -7   5   40.50    9.60
  -4  -7   5   24.60    4.30
  -4  -7   5   29.00    4.20
  -3  -7   5   25.90    8.50
  -3  -7   5   29.40    4.30
  -3  -7   5   26.10    4.00
  -2  -7   5  188.98   11.50
  -2  -7   5  208.28   11.10
  -2  -7   5  189.48   16.00
  -1  -7   5    2.20    2.70
  -1  -7   5    0.30    6.00
  -1  -7   5    1.50    2.00
   0   7  -5    2.30    1.40
   0   7  -5   -0.60    1.90
   0  -7   5    1.70    1.90
   0  -7   5    1.30    5.30
   0  -7   5    3.40    2.50
  -1   7  -5    1.40    2.30
  -1   7  -5    4.90    2.20
   1  -7   5    2.80    5.20
   1  -7   5    3.80    2.60
  -2   7  -5   -0.30    2.30
  -2   7  -5   -0.70    2.20
   2  -7   5   -3.40    4.80
   2  -7   5   -1.60    2.00
  -3   7  -5    1.20    2.50
  -3   7  -5    0.70    2.90
   3  -7   5   -0.30    4.80
  -4   7  -5    9.40    3.50
  -4   7  -5    2.60    2.90
   4  -7   5    5.90    5.30
  -5   7  -5    2.40    3.60
  -5   7  -5   -1.60    2.80
  -6   7  -5   14.10    4.20
  -6   7  -5   16.90    5.10
  -7   7  -5   15.70    4.30
  -7   7  -5   24.10    6.50
  -6  -6   5   14.50    3.30
  -6  -6   5    9.60    4.10
  -6  -6   5   24.90    9.80
  -5  -6   5   -3.60    3.00
  -5  -6   5   -1.00    6.70
  -5  -6   5    1.60    2.60
  -4  -6   5   83.29    6.80
  -4  -6   5   81.29    6.50
  -4  -6   5   90.79   11.20
  -3  -6   5   -1.00    2.30
  -3  -6   5   -2.70    2.20
  -3  -6   5   -4.00    4.40
  -2  -6   5    0.10    2.10
  -2  -6   5   -0.70    2.30
  -2  -6   5   -2.50    4.60
  -2  -6   5   -0.90    1.70
   1   6  -5   -1.40    1.60
  -1  -6   5    2.40    2.40
  -1  -6   5   -1.00    2.10
  -1  -6   5    2.00    4.90
  -1  -6   5   -0.30    1.50
   0   6  -5    8.70    1.70
   0   6  -5   11.00    2.70
   0  -6   5    6.50    2.40
   0  -6   5   11.10    5.40
   0  -6   5   12.10    2.10
   0  -6   5    8.60    2.50
  -1   6  -5    0.50    2.00
  -1   6  -5    0.80    1.70
   1  -6   5   -0.90    4.70
   1  -6   5    1.30    2.10
  -2   6  -5   10.70    2.90
  -2   6  -5   11.20    2.80
  -2   6  -5   17.80    3.00
   2  -6   5   15.50    5.80
   2  -6   5   14.50    2.80
  -3   6  -5   72.89    6.10
  -3   6  -5   74.59    6.30
  -3   6  -5   73.59    6.00
   3  -6   5   74.59    5.60
   3  -6   5   77.39    9.90
  -4   6  -5   57.09    6.60
  -4   6  -5   48.80    5.60
  -5   6  -5    4.30    4.10
  -5   6  -5    3.00    3.00
  -6   6  -5    1.20    3.30
  -6   6  -5    5.20    4.70
  -7   6  -5   -5.20    3.00
  -7   6  -5    4.30    4.80
  -7  -5   5    4.30    2.50
  -7  -5   5   22.50    9.10
  -7  -5   5    6.00    3.30
  -6  -5   5   20.80    7.60
  -6  -5   5   14.80    3.60
  -6  -5   5   10.50    2.80
  -5  -5   5   32.00    7.80
  -5  -5   5   23.90    3.40
  -5  -5   5   41.80    4.80
  -4  -5   5   43.70    8.70
  -4  -5   5   34.30    4.40
  -4  -5   5   38.70    4.30
  -3  -5   5   -3.90    1.60
  -3  -5   5   -2.70    2.00
  -3  -5   5   -0.40    4.10
  -3  -5   5   -1.10    1.80
   2   5  -5   18.80    3.90
  -2  -5   5   18.40    3.00
  -2  -5   5   21.70    6.00
  -2  -5   5   18.60    2.90
  -2  -5   5   20.00    2.50
   1   5  -5   12.50    2.40
  -1  -5   5   11.40    2.60
  -1  -5   5   15.80    2.20
  -1  -5   5   20.70    5.60
  -1  -5   5   12.70    2.50
   0   5  -5   -2.80    1.50
   0   5  -5    0.40    1.20
   0  -5   5    2.20    1.30
   0  -5   5    0.40    3.70
   0  -5   5   -1.60    1.70
   0  -5   5   -0.70    1.80
  -1   5  -5    4.70    2.00
  -1   5  -5    7.90    2.10
   1  -5   5    8.10    4.40
   1  -5   5    6.50    2.10
  -2   5  -5   22.10    3.50
  -2   5  -5   27.90    3.30
  -2   5  -5   25.40    3.50
   2  -5   5   31.00    6.40
   2  -5   5   25.10    3.20
  -3   5  -5   79.19    5.70
  -3   5  -5   82.29    6.50
  -3   5  -5   78.79    6.10
   3  -5   5   84.79    5.80
   3  -5   5   77.09    9.60
  -4   5  -5   11.40    3.70
  -4   5  -5   14.00    3.40
  -5   5  -5   79.99    6.70
  -5   5  -5   72.09    7.50
  -6   5  -5    0.00    2.70
  -6   5  -5   -5.00    3.70
  -7   5  -5   -1.50    2.90
  -7   5  -5   -1.10    4.20
  -7  -4   5   43.90    4.50
  -7  -4   5   44.10   10.10
  -7  -4   5   48.90    5.40
  -6  -4   5   45.20    4.80
  -6  -4   5   68.29    5.50
  -6  -4   5   70.99   11.00
  -5  -4   5   10.80    2.30
  -5  -4   5   14.60    6.40
  -5  -4   5   16.50    2.80
  -5  -4   5    6.00    2.30
  -4  -4   5   -1.00    1.60
  -4  -4   5    0.80    1.60
  -4  -4   5    0.30    1.80
  -4  -4   5    0.80    4.30
   3   4  -5    4.70    1.50
  -3  -4   5    5.70    4.30
  -3  -4   5    5.50    1.80
  -3  -4   5    2.90    1.70
  -3  -4   5    5.50    2.00
   2   4  -5   27.50    2.90
  -2  -4   5   30.10    3.40
  -2  -4   5   28.70    5.90
  -2  -4   5   25.70    3.10
  -2  -4   5   30.40    2.90
   1   4  -5   38.50    2.90
   1   4  -5   34.60    3.60
   1   4  -5   37.80    2.30
  -1  -4   5   39.00    6.30
  -1  -4   5   33.30    3.60
  -1  -4   5   37.80    2.80
  -1  -4   5   34.60    3.60
   0   4  -5    1.60    1.40
   0   4  -5   -0.30    1.50
   0   4  -5    0.30    1.40
   0  -4   5   -0.20    1.80
   0  -4   5    3.40    4.10
   0  -4   5   -0.70    1.70
  -1   4  -5    5.00    1.90
  -1   4  -5    2.50    1.80
  -1   4  -5    2.00    1.50
   1  -4   5    3.20    1.90
   1  -4   5    2.00    3.70
   1  -4   5    2.80    1.90
  -2   4  -5   64.99    5.10
  -2   4  -5   66.09    4.80
  -2   4  -5   69.09    5.50
   2  -4   5   65.19    4.80
   2  -4   5   69.99    3.90
   2  -4   5   65.99    7.50
  -3   4  -5  175.18   10.60
  -3   4  -5  182.78   10.30
  -3   4  -5  174.98    9.70
   3  -4   5  180.28    8.60
   3  -4   5  185.58   13.50
   3  -4   5  177.28    9.70
  -4   4  -5    4.50    3.20
  -4   4  -5    7.30    2.60
  -4   4  -5    8.30    2.30
  -5   4  -5   11.30    4.10
  -5   4  -5   12.10    3.20
  -6   4  -5   14.50    3.50
  -6   4  -5   11.10    4.70
  -7   4  -5    1.60    2.90
  -7   4  -5   -1.80    4.30
  -8  -3   5    0.80    1.90
  -8  -3   5   15.50    7.80
  -8  -3   5    1.80    2.60
  -7  -3   5    3.80    1.90
  -7  -3   5   -1.70    2.10
  -7  -3   5    8.20    6.80
  -6  -3   5    3.20    1.90
  -6  -3   5    1.60    1.80
  -6  -3   5   -0.10    1.50
  -6  -3   5    1.90    5.70
  -5  -3   5   -2.70    1.40
  -5  -3   5   -0.40    1.60
  -5  -3   5   -1.70    1.30
  -5  -3   5   -1.30    1.40
  -5  -3   5   -3.10    4.40
  -4  -3   5    2.90    1.10
  -4  -3   5    0.40    1.50
  -4  -3   5    1.20    4.00
  -4  -3   5    2.90    1.50
  -4  -3   5    3.00    1.30
   3   3  -5   19.40    2.20
  -3  -3   5   17.60    4.40
  -3  -3   5   21.80    2.40
  -3  -3   5   17.10    2.30
  -3  -3   5   20.00    2.40
  -3  -3   5   16.90    1.40
  -3  -3   5   22.70    1.50
   2   3  -5   23.60    2.00
   2   3  -5   21.50    2.50
  -2  -3   5   24.40    1.60
  -2  -3   5   23.10    2.70
  -2  -3   5   25.20    5.10
  -2  -3   5   24.80    2.30
  -2  -3   5   21.60    2.60
   1   3  -5   22.20    2.70
   1   3  -5   24.90    2.10
   1   3  -5   30.80    2.30
  -1  -3   5   29.00    3.10
  -1  -3   5   25.70    3.00
  -1  -3   5   25.20    2.20
  -1  -3   5   32.80    5.80
  -1  -3   5   24.40    2.20
   0   3  -5   32.90    3.70
   0   3  -5   34.20    3.30
   0   3  -5   43.00    3.50
   0   3  -5   43.50    2.80
   0  -3   5   34.00    3.60
   0  -3   5   34.10    3.70
   0  -3   5   39.10    3.20
   0  -3   5   41.90    6.50
  -1   3  -5   -1.40    1.40
  -1   3  -5    1.40    1.90
  -1   3  -5   -0.90    1.50
   1  -3   5    1.60    1.10
   1  -3   5    0.00    1.70
   1  -3   5   -1.90    3.30
   1  -3   5   -0.20    1.60
  -2   3  -5  222.78   11.40
  -2   3  -5  214.48   11.70
  -2   3  -5  192.48   10.90
   2  -3   5  211.48   11.00
   2  -3   5  214.58   10.00
   2  -3   5  220.28   14.30
  -3   3  -5    3.30    1.70
  -3   3  -5    1.90    1.70
  -3   3  -5   -2.70    2.10
   3  -3   5    3.10    1.60
  -4   3  -5   60.79    4.90
  -4   3  -5   64.79    6.50
  -4   3  -5   67.69    5.50
   4  -3   5   71.39    4.80
  -5   3  -5    5.50    3.80
  -5   3  -5    0.20    2.30
  -6   3  -5    7.60    3.00
  -6   3  -5    6.00    4.30
  -7   3  -5    5.80    3.30
  -7   3  -5    3.40    4.70
  -7   3  -5   -0.90    2.90
  -8  -2   5   41.90    3.10
  -8  -2   5   45.60    3.40
  -8  -2   5   73.29   11.10
  -7  -2   5    0.90    1.50
  -7  -2   5    5.20    6.30
  -7  -2   5    3.60    2.30
  -7  -2   5   -1.30    1.20
  -6  -2   5   -0.80    2.10
  -6  -2   5   -0.70    1.50
  -6  -2   5    0.50    1.40
  -6  -2   5   -0.60    1.10
  -6  -2   5    1.10    5.00
  -5  -2   5    3.40    1.90
  -5  -2   5    1.20    1.30
  -5  -2   5    3.10    1.50
  -5  -2   5   -1.10    4.20
  -5  -2   5    0.80    1.40
  -4  -2   5   26.70    2.70
  -4  -2   5   32.40    2.90
  -4  -2   5   30.30    5.30
  -4  -2   5   29.40    2.60
   3   2  -5   66.29    4.00
  -3  -2   5   71.69    6.80
  -3  -2   5   73.39    4.00
  -3  -2   5   70.79    4.50
  -3  -2   5   68.99    4.50
  -3  -2   5   76.79    4.10
   2   2  -5    1.00    1.10
   2   2  -5    2.10    0.70
  -2  -2   5    1.60    1.30
  -2  -2   5    3.50    1.20
  -2  -2   5    2.20    1.50
  -2  -2   5    3.00    0.90
  -2  -2   5    2.50    3.30
   1   2  -5    0.10    1.30
   1   2  -5    2.00    0.70
  -1  -2   5    0.30    1.40
  -1  -2   5    5.30    4.00
  -1  -2   5    0.10    1.20
  -1  -2   5    1.10    1.30
   0   2  -5  876.91   37.90
   0   2  -5  764.62   37.70
   0   2  -5  845.42   38.00
   0  -2   5  865.51   40.50
   0  -2   5  797.92   37.80
   0  -2   5  830.62   37.80
   0  -2   5  763.82   37.80
  -1   2  -5  419.36   21.00
  -1   2  -5  458.45   21.30
  -1   2  -5  467.45   21.50
   1  -2   5  453.05   21.10
   1  -2   5  445.96   23.80
   1  -2   5  407.96   21.00
  -2   2  -5  168.08    9.10
  -2   2  -5  160.58    9.60
  -2   2  -5  152.98    8.70
   2  -2   5  173.68    8.70
   2  -2   5  164.88    7.70
  -3   2  -5   69.39    5.10
  -3   2  -5   59.19    4.40
  -3   2  -5   68.09    5.90
  -4   2  -5    8.50    2.50
  -4   2  -5   12.00    3.90
  -4   2  -5    9.20    2.30
   4  -2   5    5.80    1.80
  -5   2  -5    0.60    2.40
  -5   2  -5   -0.90    3.30
  -5   2  -5   -1.90    2.20
  -6   2  -5    1.70    2.70
  -6   2  -5    4.40    3.00
  -6   2  -5    1.00    4.20
  -7   2  -5    3.10    2.90
  -7   2  -5   -5.80    4.30
  -7   2  -5    2.10    3.20
  -8  -1   5   16.60    7.20
  -7  -1   5    6.40    2.40
  -7  -1   5    7.80    5.90
  -7  -1   5    9.60    3.30
  -7  -1   5    6.80    1.20
  -7  -1   5    7.60    1.00
  -6  -1   5   39.30    2.70
  -6  -1   5   34.50    2.80
  -6  -1   5   47.10    4.90
  -6  -1   5   44.60    7.70
  -6  -1   5   37.50    3.90
  -5  -1   5  142.79    7.00
  -5  -1   5  137.09    7.60
  -5  -1   5  124.89    6.90
  -5  -1   5  141.39   10.70
  -4  -1   5  104.49    5.60
  -4  -1   5  101.29    5.70
  -4  -1   5  119.19    8.70
  -4  -1   5  100.79    5.70
   3   1  -5  186.08    8.70
  -3  -1   5  171.28    9.00
  -3  -1   5  179.38    8.70
  -3  -1   5  190.38    9.10
  -3  -1   5  174.18    9.10
  -3  -1   5  194.28   11.60
   2   1  -5  428.46   22.40
   2   1  -5  459.85   20.70
  -2  -1   5  442.66   20.80
  -2  -1   5  467.75   22.90
  -2  -1   5  453.65   20.80
  -2  -1   5  410.36   20.70
   1   1  -5  174.88   10.60
   1   1  -5  185.38    8.90
  -1  -1   5  183.48   11.30
  -1  -1   5  169.78    8.90
  -1  -1   5  172.18    8.90
  -1  -1   5  151.08    8.80
   0   1  -5  647.74   28.40
   0   1  -5  556.24   27.90
   0   1  -5  627.64   28.10
   0  -1   5  608.04   30.10
   0  -1   5  558.54   28.00
   0  -1   5  621.94   28.00
   0  -1   5  595.54   28.30
  -1   1  -5  363.66   17.10
  -1   1  -5  358.86   16.80
  -1   1  -5  366.86   17.60
  -1   1  -5  333.87   16.90
   1  -1   5  342.07   19.30
   1  -1   5  315.27   16.90
   1  -1   5  366.46   16.30
   1  -1   5  364.06   16.90
  -2   1  -5   66.39    4.50
  -2   1  -5   70.69    4.80
  -2   1  -5   67.59    4.80
  -2   1  -5   62.69    5.50
   2  -1   5   69.19    3.40
   2  -1   5   71.19    4.60
  -3   1  -5    3.30    2.60
  -3   1  -5    2.10    1.70
  -3   1  -5   -0.40    1.80
  -3   1  -5   -0.30    1.50
  -4   1  -5    1.80    3.50
  -4   1  -5   -0.50    1.80
  -4   1  -5    1.80    2.30
  -4   1  -5    1.70    1.80
  -5   1  -5    8.80    2.80
  -5   1  -5    7.70    4.60
  -5   1  -5    7.60    3.00
  -6   1  -5    0.30    3.20
  -6   1  -5   -2.60    2.40
  -6   1  -5   -1.50    4.10
  -7   1  -5   12.70    3.40
  -7   1  -5    9.80    5.80
  -7   1  -5    6.50    3.70
  -9   0   5   10.10    3.20
  -9   0   5   -0.10    4.00
  -8   0   5   -2.60    3.30
  -8   0   5   10.30    6.30
  -8   0   5   -1.30    3.30
  -8   0   5   -0.50    2.10
  -7   0   5   37.00    7.60
  -7   0   5   29.80    4.70
  -7   0   5   34.70    4.20
  -6   0   5   21.70    1.70
  -6   0   5   20.30    1.60
  -6   0   5   22.50    3.00
  -6   0   5   28.30    5.80
  -5   0   5   43.40    3.60
  -5   0   5   48.60    3.00
  -5   0   5   46.80    6.20
  -5   0   5   45.00    2.80
  -4   0   5  199.78   10.10
  -4   0   5  196.78   10.30
  -4   0   5  232.68   12.70
  -4   0   5  210.78   10.00
   3   0  -5   71.39    5.40
   3   0  -5   73.69    3.60
  -3   0   5   67.49    4.00
  -3   0   5   63.49    3.90
  -3   0   5   62.99    6.00
  -3   0   5   64.49    3.60
   2   0  -5 1664.23   70.29
   2   0  -5 1490.45   71.39
  -2   0   5 1399.56   70.29
  -2   0   5 1579.24   70.59
  -2   0   5 1615.44   70.39
  -2   0   5 1596.24   71.89
   1   0  -5   25.10    4.10
   1   0  -5   23.80    2.20
   1   0  -5   25.30    1.50
   1   0  -5   24.10    2.80
  -1   0   5   18.70    2.60
  -1   0   5   19.20    2.40
  -1   0   5   27.90    4.40
  -1   0   5   24.40    2.80
  -1   0   5   22.00    2.50
   0   0  -5  123.79    6.10
   0   0  -5  130.19    6.70
   0   0  -5  131.09    7.30
   0   0  -5  116.79    6.50
   0   0  -5  108.49    8.50
   0   0   5  128.69    6.40
   0   0   5  125.49    6.60
   0   0   5  109.39    6.50
   0   0   5  108.99    8.30
  -1   0  -5   20.60    3.30
  -1   0  -5   17.50    2.20
  -1   0  -5   17.50    2.30
  -1   0  -5   21.90    2.50
   1   0   5   14.20    2.20
   1   0   5   17.90    2.00
   1   0   5   15.80    2.10
  -2   0  -5    2.60    1.70
  -2   0  -5    2.90    1.60
  -2   0  -5    1.90    1.60
  -2   0  -5    3.60    2.70
   2   0   5    2.10    0.80
   2   0   5    2.40    1.50
  -3   0  -5    1.20    3.00
  -3   0  -5    3.00    2.00
  -3   0  -5    1.50    1.70
  -3   0  -5    1.50    1.70
  -4   0  -5    9.70    3.90
  -4   0  -5    9.70    2.80
  -4   0  -5   12.10    2.60
  -4   0  -5   12.40    2.60
  -5   0  -5   -2.90    4.20
  -5   0  -5    0.70    2.20
  -5   0  -5    2.40    2.60
  -6   0  -5    7.10    4.70
  -6   0  -5    7.80    3.00
  -6   0  -5    5.40    3.20
  -7   0  -5   29.40    4.30
  -7   0  -5   19.50    4.90
  -7   0  -5   14.60    6.80
  -9   1   5    4.80    2.80
  -9   1   5    2.40    4.10
  -8   1   5    9.90    3.90
  -8   1   5   15.10    4.50
  -8   1   5   23.40    6.30
  -8   1   5   19.30    3.60
  -7   1   5   12.20    3.80
  -7   1   5    4.60    3.30
  -7   1   5   10.00    2.50
  -7   1   5   15.70    5.10
  -6   1   5   34.90    2.00
  -6   1   5   32.00    3.70
  -6   1   5   34.10    6.10
  -6   1   5   41.70    4.70
  -6   1   5   28.80    2.10
  -5   1   5    5.30    2.40
  -5   1   5    6.10    3.00
  -5   1   5    6.20    1.10
  -5   1   5    4.80    1.00
  -4   1   5  553.64   26.70
  -4   1   5  566.74   25.80
  -4   1   5  544.55   25.90
  -4   1   5  592.64   27.80
  -3   1   5   39.30    2.70
  -3   1   5   38.20    2.40
  -3   1   5   39.70    4.60
  -3   1   5   38.60    3.60
  -3   1   5   33.90    2.70
   2  -1  -5   17.10    2.50
   2  -1  -5   16.40    1.90
  -2   1   5   19.40    2.20
  -2   1   5   19.40    3.30
  -2   1   5   18.10    2.40
  -2   1   5   18.40    1.50
  -2   1   5   13.90    1.80
   1  -1  -5   96.69    4.70
   1  -1  -5   89.69    6.50
   1  -1  -5   99.39    5.20
   1  -1  -5   83.49    5.60
  -1   1   5   92.59    5.30
  -1   1   5   84.69    4.60
  -1   1   5   90.79    5.20
  -1   1   5   90.79    5.20
  -1   1   5   81.29    6.20
   0  -1  -5   50.79    3.60
   0  -1  -5   54.49    5.30
   0  -1  -5   64.59    4.00
   0  -1  -5   52.39    3.50
   0  -1  -5   55.19    3.80
   0  -1  -5   54.09    4.60
   0   1   5   57.19    3.70
   0   1   5   55.69    3.80
   0   1   5   49.00    3.80
   0   1   5   49.90    3.40
  -1  -1  -5    0.10    1.20
  -1  -1  -5   -0.50    1.20
  -1  -1  -5    0.10    1.20
  -1  -1  -5    0.40    1.30
  -1  -1  -5    0.90    2.20
   1   1   5   -1.00    1.40
   1   1   5    0.70    1.10
  -2  -1  -5    2.80    1.60
  -2  -1  -5    5.00    1.70
  -2  -1  -5    3.70    1.80
  -2  -1  -5    1.90    2.50
  -2  -1  -5    3.60    1.20
   2   1   5    4.50    1.20
   2   1   5    4.20    1.50
  -3  -1  -5   86.39    6.10
  -3  -1  -5   72.49    4.20
  -3  -1  -5   86.39    5.50
  -3  -1  -5   79.19    6.90
  -3  -1  -5   75.29    5.40
   3   1   5   74.09    4.20
  -4  -1  -5   62.59    5.90
  -4  -1  -5   61.89    5.10
  -4  -1  -5   54.79    6.80
  -5  -1  -5   -4.40    2.70
  -5  -1  -5    2.20    2.50
  -5  -1  -5    3.50    4.60
  -6  -1  -5   21.50    6.20
  -6  -1  -5   16.20    4.40
  -6  -1  -5   21.30    3.70
  -9   2   5   11.50    3.40
  -9   2   5    7.10    3.90
  -9   2   5    8.20    4.60
  -8   2   5    1.40    2.20
  -8   2   5   -4.10    3.00
  -8   2   5   -4.80    3.40
  -8   2   5   10.00    4.80
  -7   2   5    0.00    2.90
  -7   2   5    9.30    4.10
  -6   2   5   84.09    4.50
  -6   2   5   90.39    8.00
  -6   2   5   94.09    6.50
  -6   2   5   83.29    4.60
  -5   2   5   29.90    2.40
  -5   2   5   36.20    4.60
  -5   2   5   34.40    3.70
  -5   2   5   31.30    2.40
  -4   2   5  183.18    9.00
  -4   2   5  190.58    9.20
  -4   2   5  189.98    9.10
  -4   2   5  176.48    9.70
  -4   2   5  178.98   10.20
   3  -2  -5   45.90    2.90
  -3   2   5   43.00    3.80
  -3   2   5   42.60    2.90
  -3   2   5   43.50    3.00
  -3   2   5   39.20    2.90
  -3   2   5   46.10    3.80
   2  -2  -5  186.88    9.50
   2  -2  -5  192.18    9.40
  -2   2   5  192.78    9.70
  -2   2   5  191.38   10.00
  -2   2   5  196.08    9.40
  -2   2   5  207.48    9.70
   1  -2  -5   49.60    3.30
   1  -2  -5   44.60    4.00
   1  -2  -5   47.30    3.30
   1  -2  -5   45.40    4.40
  -1   2   5   51.59    3.50
  -1   2   5   48.30    3.10
  -1   2   5   45.40    3.30
  -1   2   5   46.40    3.60
   0  -2  -5    9.00    2.60
   0  -2  -5    8.70    1.70
   0  -2  -5    8.20    1.70
   0  -2  -5    9.80    2.50
   0  -2  -5    8.80    1.60
   0   2   5    7.50    1.60
   0   2   5   10.30    1.80
   0   2   5   11.10    1.90
  -1  -2  -5   66.79    5.40
  -1  -2  -5   62.49    4.40
  -1  -2  -5   68.99    4.60
  -1  -2  -5   59.39    4.40
   1   2   5   69.19    4.30
   1   2   5   57.69    4.00
  -2  -2  -5   31.60    3.60
  -2  -2  -5   32.80    3.80
  -2  -2  -5   33.70    4.80
  -2  -2  -5   35.30    3.40
   2   2   5   30.20    2.70
   2   2   5   30.90    3.00
  -3  -2  -5   41.90    4.50
  -3  -2  -5   49.60    4.50
  -3  -2  -5   50.59    6.10
  -3  -2  -5   46.10    4.70
   3   2   5   47.40    3.30
  -4  -2  -5    3.70    4.00
  -4  -2  -5    4.70    2.50
  -4  -2  -5    5.00    2.60
  -5  -2  -5   48.80    5.90
  -5  -2  -5   40.80    6.90
  -5  -2  -5   64.49    5.50
  -6  -2  -5   -1.10    5.10
  -6  -2  -5   -2.00    3.30
  -6  -2  -5    2.60    2.90
  -9   3   5    6.30    3.00
  -9   3   5    4.00    3.80
  -9   3   5    9.10    4.40
  -8   3   5   24.10    4.40
  -7   3   5   83.89    7.70
  -7   3   5   78.49    4.20
  -7   3   5   64.79    4.20
  -7   3   5   68.69    6.10
  -6   3   5  181.98    9.10
  -6   3   5  193.18   11.50
  -6   3   5  191.28   10.60
  -6   3   5  179.08    9.10
  -5   3   5   19.80    3.50
  -5   3   5   22.40    3.30
  -5   3   5   15.90    1.90
  -5   3   5   16.40    1.90
   4  -3  -5   14.40    1.60
  -4   3   5   15.40    1.80
  -4   3   5   12.80    2.10
  -4   3   5   12.00    1.70
  -4   3   5    9.90    2.30
   3  -3  -5   37.20    2.80
  -3   3   5   34.50    3.30
  -3   3   5   35.60    2.90
  -3   3   5   36.90    2.90
   2  -3  -5   19.50    2.20
  -2   3   5   15.60    2.40
  -2   3   5   19.20    2.20
  -2   3   5   25.40    2.60
   1  -3  -5   17.10    2.80
   1  -3  -5   12.40    2.50
   1  -3  -5   14.50    2.00
   1  -3  -5   17.10    2.30
  -1   3   5   17.70    2.30
  -1   3   5   17.20    2.20
  -1   3   5   15.60    2.40
   0  -3  -5    0.10    1.50
   0  -3  -5   -1.50    1.60
   0  -3  -5    1.20    1.40
   0   3   5   -1.10    1.40
   0   3   5    1.00    1.20
   0   3   5    1.70    1.50
  -1  -3  -5   -0.10    1.60
  -1  -3  -5   -0.70    1.50
  -1  -3  -5    0.00    2.30
  -1  -3  -5   -0.40    1.40
   1   3   5    1.10    1.50
   1   3   5    2.00    1.60
  -2  -3  -5    9.10    2.60
  -2  -3  -5   12.60    2.60
  -2  -3  -5   13.40    2.50
  -2  -3  -5    9.80    3.40
   2   3   5    8.20    2.20
   2   3   5   10.40    2.00
  -3  -3  -5  133.39    8.60
  -3  -3  -5  122.59    9.20
  -3  -3  -5  126.09    7.80
   3   3   5  119.59    7.00
  -4  -3  -5    1.30    4.30
  -4  -3  -5   -1.10    2.50
  -4  -3  -5    0.00    2.30
  -5  -3  -5    6.60    2.90
  -5  -3  -5    1.10    4.40
  -5  -3  -5    6.20    3.40
  -6  -3  -5   -2.80    4.90
  -6  -3  -5   11.90    4.50
  -9   4   5   16.80    5.20
  -9   4   5    7.70    3.70
  -8   4   5   13.50    1.80
  -8   4   5   12.70    3.60
  -8   4   5    8.00    1.90
  -7   4   5   10.10    1.90
  -7   4   5   11.30    3.30
  -7   4   5    8.20    1.60
  -6   4   5    5.40    2.90
  -6   4   5    5.90    1.70
  -6   4   5   10.10    2.60
  -6   4   5    7.00    1.50
  -5   4   5   18.30    2.70
  -5   4   5   19.10    2.40
  -5   4   5   16.30    3.00
  -5   4   5   26.10    2.60
  -5   4   5   21.60    2.50
   4  -4  -5    6.20    1.50
  -4   4   5    6.40    1.50
  -4   4   5    9.20    2.60
  -4   4   5    7.40    1.70
   3  -4  -5    5.00    1.60
  -3   4   5    5.90    1.70
  -3   4   5    6.20    2.00
  -3   4   5    4.60    1.40
   2  -4  -5   -0.20    1.30
   2  -4  -5    1.30    1.40
  -2   4   5    0.30    1.50
  -2   4   5   -0.60    1.20
  -2   4   5    0.30    1.50
   1  -4  -5   47.90    4.20
  -1   4   5   44.00    3.80
  -1   4   5   46.10    4.10
  -1   4   5   54.29    4.00
   0  -4  -5   21.90    3.20
   0  -4  -5   31.70    4.00
   0   4   5   29.60    3.20
   0   4   5   27.50    3.30
  -1  -4  -5    6.60    2.80
  -1  -4  -5    8.80    2.70
   1   4   5    7.40    2.20
   1   4   5    9.30    2.30
  -2  -4  -5   12.10    3.10
  -2  -4  -5   14.70    4.00
   2   4   5   12.30    2.40
  -3  -4  -5    1.60    2.40
  -3  -4  -5   -1.40    3.60
   3   4   5    0.40    1.80
  -4  -4  -5   16.80    3.80
  -4  -4  -5   16.90    4.70
  -5  -4  -5    1.60    3.50
  -5  -4  -5    1.30    5.10
  -8   5   5   49.60    5.60
  -8   5   5   48.90    4.20
  -7   5   5    0.40    1.70
  -7   5   5   -1.50    2.90
  -6   5   5    8.50    1.90
  -6   5   5    7.00    3.10
  -6   5   5    7.90    2.20
  -5   5   5   -1.20    2.20
  -5   5   5   -1.00    1.60
  -5   5   5   -0.30    1.30
  -4   5   5   15.00    3.10
  -4   5   5   13.40    2.20
  -4   5   5   14.80    2.50
   3  -5  -5    2.30    1.90
  -3   5   5    3.40    1.60
  -3   5   5    3.00    2.10
  -3   5   5    1.70    1.70
   2  -5  -5   -0.30    1.70
   2  -5  -5   -1.20    1.70
  -2   5   5    0.60    1.80
  -2   5   5    3.40    1.80
  -2   5   5   -0.20    1.40
   1  -5  -5    0.50    1.80
   1  -5  -5    0.80    1.60
   1  -5  -5   -1.00    2.10
  -1   5   5   -2.10    1.90
  -1   5   5   -0.50    1.70
   0  -5  -5   77.59    6.10
   0  -5  -5   59.49    5.60
   0  -5  -5   75.49    6.30
   0  -5  -5   78.89    5.70
   0   5   5   68.59    5.20
   0   5   5   70.09    5.40
  -1  -5  -5   75.69    6.00
  -1  -5  -5   66.09    6.50
  -1  -5  -5   74.89    6.40
   1   5   5   68.99    5.30
   1   5   5   78.59    5.50
  -2  -5  -5   17.70    4.10
  -2  -5  -5   23.40    4.60
   2   5   5   18.30    3.10
  -3  -5  -5   10.30    4.50
  -3  -5  -5   14.00    3.50
  -3  -5  -5   10.00    3.50
   3   5   5   11.40    2.60
  -4  -5  -5    1.10    3.00
  -4  -5  -5    8.30    3.80
  -4  -5  -5   -0.70    4.10
  -8   6   5    2.50    3.40
  -8   6   5   -1.20    2.00
  -7   6   5    0.70    2.10
  -7   6   5    3.60    3.10
  -6   6   5   13.40    3.50
  -6   6   5    7.20    2.50
  -5   6   5   48.00    4.80
  -5   6   5   62.19    5.60
  -4   6   5   20.80    3.60
  -4   6   5   18.90    3.10
   3  -6  -5   45.20    4.40
  -3   6   5   41.20    4.70
  -3   6   5   45.10    4.30
   2  -6  -5   94.69    6.50
  -2   6   5   90.79    6.60
  -2   6   5   93.59    6.50
   1  -6  -5   32.70    4.40
   1  -6  -5   47.90    5.50
   1  -6  -5   42.40    4.90
  -1   6   5   38.00    4.30
  -1   6   5   49.30    4.70
   0  -6  -5   42.80    4.90
   0  -6  -5   51.39    5.80
   0  -6  -5   30.20    4.30
   0   6   5   41.40    4.60
   0   6   5   42.80    4.70
  -1  -6  -5   60.99    6.10
  -1  -6  -5   69.19    6.10
  -1  -6  -5   52.39    6.70
  -1  -6  -5   75.09    7.70
   1   6   5   62.29    5.40
  -2  -6  -5   22.10    4.80
  -2  -6  -5   22.00    5.00
  -2  -6  -5   24.70    4.20
   2   6   5   19.00    3.40
  -3  -6  -5    0.50    3.00
  -3  -6  -5   -0.40    3.60
  -3  -6  -5    0.10    3.90
   3   6   5    3.90    2.60
  -8   7   5    2.50    3.50
  -8   7   5    2.90    2.60
  -7   7   5    7.40    2.90
  -7   7   5   12.60    3.70
  -6   7   5    1.70    2.50
  -6   7   5    7.10    3.20
  -5   7   5   27.00    3.90
  -5   7   5   30.70    4.00
  -4   7   5   64.69    6.10
  -4   7   5   65.39    5.40
   3  -7  -5    6.70    2.80
  -3   7   5    7.80    2.90
  -3   7   5    7.50    2.80
   2  -7  -5  109.79    7.80
  -2   7   5  116.09    7.70
  -2   7   5  117.89    7.90
   1  -7  -5    7.10    3.20
  -1   7   5    1.20    2.70
  -1   7   5    4.60    2.50
   0  -7  -5    8.40    3.70
   0   7   5   13.90    3.20
  -1  -7  -5   -4.20    3.20
   1   7   5   -0.30    2.60
  -2  -7  -5  -11.10    3.80
  -2  -7  -5   10.50    3.90
  -2  -7  -5   -2.50    3.50
   2   7   5    4.10    2.80
  -3  -7  -5   -2.70    3.80
  -7   8   5    5.80    3.80
  -7   8   5   -0.70    2.70
  -6   8   5    7.90    3.60
  -6   8   5   14.40    3.40
  -5   8   5    2.80    2.90
  -5   8   5    5.60    3.10
  -4   8   5   89.89    7.50
  -4   8   5  107.89    7.70
   3  -8  -5   13.00    3.30
  -3   8   5    7.70    3.10
  -3   8   5   12.10    3.40
   2  -8  -5    2.40    2.90
  -2   8   5    0.00    2.60
  -2   8   5    3.90    3.00
   1  -8  -5   20.20    4.10
  -1   8   5   16.00    3.50
   0  -8  -5   11.60    4.30
   0   8   5   13.50    3.20
  -1  -8  -5   -8.40    3.30
   1   8   5    2.10    3.00
  -6   9   5   33.40    5.00
  -6   9   5   39.70    5.30
  -5   9   5    1.60    3.00
  -5   9   5    5.30    3.30
  -4   9   5   18.20    4.40
  -4   9   5   26.40    4.60
   3  -9  -5   10.30    3.00
  -3   9   5   12.50    4.00
  -3   9   5   14.90    4.20
   2  -9  -5   49.99    6.10
  -2   9   5   57.79    6.30
   1  -9  -5    2.30    3.00
  -1   9   5    8.90    3.30
   0  -9  -5    6.80    4.10
   0   9   5    1.80    3.20
  -2 -10   6    1.30    2.80
  -2 -10   6    5.20    4.00
  -1 -10   6    4.20    2.70
  -1 -10   6    2.60    4.00
   0 -10   6  -11.80    7.90
   0 -10   6    4.20    2.60
   1 -10   6   -2.20    7.70
   2 -10   6   91.29   13.20
  -4  10  -6    4.00    3.90
  -4  10  -6    9.10    6.00
   4 -10   6   24.90    7.80
  -3  -9   6    6.20   10.00
  -3  -9   6    6.90    3.00
  -3  -9   6   16.40    4.20
  -2  -9   6   -8.50    8.10
  -2  -9   6    0.10    2.50
  -2  -9   6    2.80    3.50
  -1  -9   6   51.99    5.20
  -1  -9   6   44.10    5.80
  -1  -9   6   57.79   12.50
   0  -9   6   39.80    4.60
   0  -9   6   26.10    4.60
   0  -9   6   21.90    8.60
   1  -9   6   18.90    7.70
   2  -9   6    7.10    7.10
  -3   9  -6   -0.70    3.00
  -3   9  -6    0.70    3.70
   3  -9   6   11.00    6.30
  -4   9  -6    3.60    3.40
  -4   9  -6    3.00    3.50
   4  -9   6    8.70    6.40
  -5   9  -6   19.60    5.20
  -5   9  -6    4.20    3.70
  -4  -8   6    7.90    3.40
  -4  -8   6    1.00    9.00
  -4  -8   6    3.30    3.20
  -3  -8   6   -3.50    7.90
  -3  -8   6    4.20    3.20
  -3  -8   6   -0.70    2.40
  -2  -8   6    2.90    3.10
  -2  -8   6    0.40    2.30
  -2  -8   6   -8.80    6.90
  -1  -8   6   57.59    4.90
  -1  -8   6   46.70    5.70
  -1  -8   6   37.80    9.50
   0  -8   6   22.60    3.20
   0  -8   6   12.20    8.10
   0  -8   6   16.80    3.70
  -1   8  -6   -2.50    2.90
   1  -8   6    5.20    6.40
   1  -8   6    2.60    3.10
  -2   8  -6    0.50    2.50
  -2   8  -6   -4.30    2.50
   2  -8   6    2.70    6.00
  -3   8  -6   20.90    4.60
  -3   8  -6   31.80    4.80
   3  -8   6   34.20    8.70
  -4   8  -6   12.50    4.10
  -4   8  -6    8.80    4.00
   4  -8   6   15.50    6.80
  -5   8  -6    6.90    4.00
  -5   8  -6    5.90    4.00
  -6   8  -6   -3.00    3.50
  -6   8  -6   -1.10    4.10
  -5  -7   6    8.60    3.20
  -5  -7   6   10.80    9.20
  -5  -7   6   -1.80    3.30
  -4  -7   6    0.10    2.70
  -4  -7   6   -5.30    2.60
  -4  -7   6   -3.10    6.50
  -3  -7   6    0.20    2.30
  -3  -7   6   -7.30    6.60
  -3  -7   6    1.20    2.70
  -2  -7   6    5.20    2.20
  -2  -7   6    4.80    2.70
  -2  -7   6    6.20    6.60
  -1  -7   6    3.50    1.90
  -1  -7   6   -1.50    2.50
  -1  -7   6   -2.40    6.30
   0   7  -6   -4.30    2.10
   0   7  -6   -0.10    1.80
   0  -7   6    0.70    2.40
   0  -7   6    3.80    5.90
  -1   7  -6   62.79    6.00
  -1   7  -6   77.19    5.50
   1  -7   6   80.49   11.70
   1  -7   6   59.39    5.90
  -2   7  -6   31.00    4.20
  -2   7  -6   38.90    5.10
   2  -7   6   40.90    8.90
   2  -7   6   34.50    4.40
  -3   7  -6    3.10    3.10
  -3   7  -6    0.70    2.70
   3  -7   6    5.20    5.70
  -4   7  -6    2.20    3.00
  -4   7  -6    9.40    4.00
   4  -7   6   13.20    6.50
  -5   7  -6    4.10    3.90
  -5   7  -6    5.60    3.80
  -6   7  -6    9.50    4.60
  -6   7  -6    9.70    4.10
  -6  -6   6    5.50    8.00
  -6  -6   6    3.40    2.80
  -5  -6   6    7.00    2.90
  -5  -6   6    8.00    7.60
  -5  -6   6    0.70    3.10
  -4  -6   6   11.10    3.10
  -4  -6   6   10.80    6.60
  -4  -6   6   16.20    3.40
  -3  -6   6   10.40    7.00
  -3  -6   6    9.20    2.50
  -3  -6   6    6.70    2.80
  -2  -6   6    9.10    2.20
  -2  -6   6   13.90    7.10
  -2  -6   6    8.30    2.90
   1   6  -6   -2.00    1.80
  -1  -6   6    0.20    2.30
  -1  -6   6    0.70    2.20
  -1  -6   6    1.00    1.50
  -1  -6   6    2.10    5.80
   0   6  -6    8.60    2.60
   0   6  -6   16.10    2.20
   0  -6   6   12.40    6.60
   0  -6   6   11.00    2.80
   0  -6   6   11.30    2.90
  -1   6  -6    7.70    2.40
  -1   6  -6    5.20    2.50
   1  -6   6    7.80    2.50
   1  -6   6    9.10    6.00
  -2   6  -6    9.60    3.00
  -2   6  -6   10.20    3.10
   2  -6   6   11.50    2.70
   2  -6   6   10.50    5.20
  -3   6  -6   46.80    5.90
  -3   6  -6   44.90    5.30
   3  -6   6   48.20    9.20
  -4   6  -6   29.80    4.70
  -4   6  -6   24.50    4.80
  -5   6  -6    0.80    4.10
  -5   6  -6   -0.40    3.00
  -6   6  -6   92.19    8.00
  -6   6  -6   81.39    8.90
  -7   6  -6   31.80    5.20
  -7   6  -6   38.40    7.10
  -7  -5   6   30.10   10.40
  -7  -5   6   11.80    3.00
  -7  -5   6   12.40    3.80
  -6  -5   6   13.90    3.00
  -6  -5   6    5.60    3.00
  -6  -5   6   12.40    7.20
  -5  -5   6    2.20    6.50
  -5  -5   6    5.40    2.50
  -5  -5   6   -1.70    2.40
  -4  -5   6   28.00    3.70
  -4  -5   6   33.00    3.80
  -4  -5   6   36.30    8.40
  -3  -5   6   24.10    2.90
  -3  -5   6   23.00    6.50
  -3  -5   6   23.40    3.40
  -3  -5   6   16.10    3.10
  -2  -5   6    3.60    1.60
  -2  -5   6    3.50    2.20
  -2  -5   6    1.80    5.00
  -2  -5   6    3.10    2.10
   1   5  -6  247.68   11.10
   1   5  -6  221.28   12.40
  -1  -5   6  238.78   12.70
  -1  -5   6  229.08   12.60
  -1  -5   6  212.98   15.80
  -1  -5   6  250.37   11.80
   0   5  -6   54.69    3.90
   0   5  -6   50.29    4.70
   0  -5   6   47.80    4.60
   0  -5   6   45.40    8.60
   0  -5   6   50.49    4.60
  -1   5  -6   67.39    5.50
  -1   5  -6   70.19    5.30
   1  -5   6   73.39    5.60
   1  -5   6   68.39    8.70
  -2   5  -6   60.09    5.40
  -2   5  -6   51.69    5.00
  -2   5  -6   50.09    4.50
   2  -5   6   53.09    4.60
   2  -5   6   46.20    7.70
  -3   5  -6  116.69    7.90
  -3   5  -6  109.99    7.50
  -3   5  -6  117.39    8.60
   3  -5   6  111.29   11.70
   3  -5   6  117.09    7.50
  -4   5  -6  216.88   13.60
  -4   5  -6  216.18   12.70
  -5   5  -6   31.00    4.50
  -5   5  -6   27.80    5.30
  -6   5  -6   65.09    8.00
  -6   5  -6   71.29    6.90
  -7   5  -6    3.00    5.00
  -7   5  -6    3.50    3.60
  -7  -4   6   22.30    3.50
  -7  -4   6   22.10    3.20
  -7  -4   6   39.20    9.90
  -6  -4   6    2.30    2.20
  -6  -4   6    0.40    2.10
  -6  -4   6   -4.70    5.30
  -5  -4   6    2.10    2.20
  -5  -4   6   10.00    6.50
  -5  -4   6    5.90    2.20
  -5  -4   6    5.70    2.30
  -4  -4   6   -0.10    1.80
  -4  -4   6   -3.60    1.90
  -4  -4   6   -0.10    1.80
  -4  -4   6    3.70    5.20
   3   4  -6   74.69    5.10
  -3  -4   6   77.79    5.10
  -3  -4   6   87.39    5.70
  -3  -4   6   75.29    5.60
  -3  -4   6   87.49    9.70
   2   4  -6   13.00    2.30
   2   4  -6   20.10    3.00
  -2  -4   6   20.70    2.20
  -2  -4   6   15.40    2.80
  -2  -4   6   17.00    5.50
  -2  -4   6   16.60    2.70
   1   4  -6   -3.60    1.30
   1   4  -6   -1.90    1.00
   1   4  -6   -0.80    1.00
  -1  -4   6   -0.60    1.00
  -1  -4   6    0.20    3.50
  -1  -4   6   -3.80    1.70
  -1  -4   6    0.60    1.70
   0   4  -6   52.49    3.90
   0   4  -6   41.00    3.60
   0   4  -6   40.20    4.00
   0  -4   6   43.70    4.30
   0  -4   6   48.70    3.70
   0  -4   6   46.60    4.10
   0  -4   6   50.59    7.20
  -1   4  -6   98.89    6.40
  -1   4  -6   91.29    6.30
   1  -4   6   90.19    6.10
   1  -4   6   93.99    9.50
  -2   4  -6   30.50    3.50
  -2   4  -6   24.90    3.60
  -2   4  -6   23.70    3.40
   2  -4   6   26.00    6.10
   2  -4   6   23.50    2.30
   2  -4   6   23.30    3.10
  -3   4  -6    4.80    2.50
  -3   4  -6    2.60    2.80
  -3   4  -6    7.30    2.20
   3  -4   6    3.90    1.10
   3  -4   6    2.70    2.00
  -4   4  -6  184.68   12.40
  -4   4  -6  200.88   11.40
  -5   4  -6   -0.20    2.60
  -5   4  -6    6.40    4.10
  -6   4  -6   10.90    5.40
  -6   4  -6   11.90    3.70
  -7   4  -6   10.30    4.00
  -7   4  -6    1.90    3.30
  -7   4  -6   -2.80    5.30
  -8  -3   6    5.50    2.80
  -8  -3   6   21.40    8.40
  -8  -3   6    6.10    2.10
  -7  -3   6    4.90    2.50
  -7  -3   6   12.60    7.50
  -7  -3   6    8.90    2.10
  -6  -3   6   22.90    6.90
  -6  -3   6   22.70    2.70
  -6  -3   6   22.10    2.80
  -6  -3   6   23.20    3.10
  -5  -3   6   22.40    2.90
  -5  -3   6   28.30    3.00
  -5  -3   6   31.50    3.30
  -5  -3   6   24.40    3.00
  -5  -3   6   37.40    8.10
  -4  -3   6    5.50    1.60
  -4  -3   6    9.00    1.40
  -4  -3   6    3.00    1.20
  -4  -3   6    2.90    3.90
  -4  -3   6    4.10    1.90
  -4  -3   6    5.40    1.90
   3   3  -6   49.70    3.30
   3   3  -6   46.40    3.40
  -3  -3   6   48.20    7.30
  -3  -3   6   52.79    4.10
  -3  -3   6   45.20    4.00
  -3  -3   6   47.10    3.30
  -3  -3   6   44.70    2.90
   2   3  -6    2.30    1.30
   2   3  -6    2.50    0.80
  -2  -3   6    1.10    1.00
  -2  -3   6   -0.50    1.60
  -2  -3   6    2.90    1.60
  -2  -3   6    2.30    0.90
  -2  -3   6    4.30    4.00
   1   3  -6   13.50    2.30
   1   3  -6   19.40    2.40
   1   3  -6   16.50    1.80
  -1  -3   6   18.70    5.30
  -1  -3   6   15.60    2.60
  -1  -3   6   16.40    2.50
  -1  -3   6   16.40    2.00
   0   3  -6    5.70    2.10
   0   3  -6    8.50    2.20
   0   3  -6    6.20    1.10
   0  -3   6    7.40    2.00
   0  -3   6    8.20    1.80
   0  -3   6    4.90    1.90
   0  -3   6    6.80    4.50
  -1   3  -6    2.90    1.80
  -1   3  -6    6.20    2.10
  -1   3  -6    6.50    2.40
   1  -3   6    7.40    1.90
   1  -3   6    6.00    3.60
  -2   3  -6  747.03   34.60
  -2   3  -6  677.93   34.10
  -2   3  -6  777.82   35.10
   2  -3   6  722.43   37.90
   2  -3   6  756.52   34.20
   2  -3   6  696.73   33.10
  -3   3  -6   11.40    2.70
  -3   3  -6   10.50    3.30
  -3   3  -6   11.70    2.30
   3  -3   6   10.20    2.40
  -4   3  -6   35.00    5.50
  -4   3  -6   44.80    5.00
  -5   3  -6    1.50    3.90
  -5   3  -6   -1.50    2.40
  -6   3  -6    3.60    3.10
  -6   3  -6    3.10    3.20
  -6   3  -6    0.60    4.80
  -7   3  -6   22.10    5.00
  -7   3  -6   16.20    4.00
  -7   3  -6   16.60    6.20
  -8  -2   6   19.70    2.20
  -8  -2   6   33.20    8.90
  -8  -2   6   14.60    3.30
  -8  -2   6   22.10    2.50
  -7  -2   6   21.00    3.10
  -7  -2   6   33.40    8.50
  -7  -2   6   23.50    2.70
  -7  -2   6   22.60    2.50
  -6  -2   6    2.00    1.60
  -6  -2   6    5.70    2.40
  -6  -2   6    1.50    1.70
  -6  -2   6   -1.20    5.20
  -6  -2   6    2.40    1.40
  -5  -2   6  103.09    5.90
  -5  -2   6  101.59    5.90
  -5  -2   6   92.09    9.50
  -5  -2   6   97.89    5.90
  -4  -2   6   22.20    2.50
  -4  -2   6   17.80    4.90
  -4  -2   6   22.30    2.50
  -4  -2   6   24.00    2.60
  -4  -2   6   22.50    2.20
   3   2  -6   11.80    1.60
  -3  -2   6   12.80    1.80
  -3  -2   6    9.70    1.80
  -3  -2   6   10.30    3.90
  -3  -2   6   11.20    1.40
  -3  -2   6   12.80    2.00
   2   2  -6    4.20    1.40
  -2  -2   6    3.80    1.50
  -2  -2   6    4.30    1.40
  -2  -2   6    2.60    1.50
  -2  -2   6    4.70    3.50
   1   2  -6  227.68   10.30
   1   2  -6  230.38   11.40
   1   2  -6  234.08   11.20
  -1  -2   6  203.08   11.30
  -1  -2   6  222.78   11.40
  -1  -2   6  214.58   11.20
  -1  -2   6  229.18   14.40
   0   2  -6  476.75   21.70
   0   2  -6  457.75   21.60
   0  -2   6  454.35   21.50
   0  -2   6  444.96   24.10
   0  -2   6  406.66   21.40
  -1   2  -6   17.20    2.70
  -1   2  -6   17.80    3.20
  -1   2  -6   15.20    2.40
   1  -2   6   15.60    4.20
   1  -2   6   13.50    2.50
   1  -2   6   12.40    2.20
  -2   2  -6   49.90    4.20
  -2   2  -6   65.39    4.90
  -2   2  -6   61.69    5.90
   2  -2   6   62.59    3.40
   2  -2   6   63.99    4.50
  -3   2  -6    1.00    1.60
  -3   2  -6   -0.10    2.70
  -3   2  -6    2.40    2.10
   3  -2   6   -0.20    1.60
  -4   2  -6    1.10    2.30
  -4   2  -6    1.50    2.10
  -4   2  -6    3.10    3.40
  -5   2  -6   52.49    7.00
  -5   2  -6   54.19    5.50
  -5   2  -6   46.00    6.00
  -6   2  -6    2.40    4.50
  -6   2  -6    6.10    3.00
  -6   2  -6    6.70    3.70
  -7   2  -6    2.80    3.20
  -7   2  -6   -0.10    5.40
  -7   2  -6    6.10    4.00
  -8  -1   6   13.30    3.10
  -8  -1   6   23.80    7.60
  -7  -1   6   16.10    2.80
  -7  -1   6   14.80    1.60
  -7  -1   6   21.00    7.50
  -7  -1   6   13.50    1.50
  -7  -1   6   11.60    3.70
  -6  -1   6    4.10    1.30
  -6  -1   6    8.10    2.70
  -6  -1   6    1.90    4.90
  -6  -1   6    3.10    1.70
  -6  -1   6    4.30    1.40
  -5  -1   6  108.59    9.50
  -5  -1   6   94.49    5.40
  -5  -1   6   94.79    5.50
  -5  -1   6   94.69    5.60
  -4  -1   6   25.30    2.60
  -4  -1   6   30.80    5.60
  -4  -1   6   25.40    2.60
  -4  -1   6   29.30    2.20
   3   1  -6    0.00    0.80
  -3  -1   6   -1.10    2.90
  -3  -1   6    0.60    1.20
  -3  -1   6    0.00    1.10
  -3  -1   6   -0.40    1.20
  -3  -1   6    0.50    0.60
   2   1  -6    3.50    1.20
  -2  -1   6    4.80    1.50
  -2  -1   6    4.50    1.70
  -2  -1   6    3.70    1.50
  -2  -1   6    6.30    3.60
   1   1  -6  262.67   12.40
   1   1  -6  254.47   12.50
  -1  -1   6  229.68   12.40
  -1  -1   6  242.88   14.90
  -1  -1   6  251.77   12.40
   0   1  -6  449.16   20.60
   0   1  -6  431.66   20.20
   0   1  -6  427.96   19.40
   0  -1   6  427.46   20.10
   0  -1   6  406.86   22.40
   0  -1   6  371.76   20.00
  -1   1  -6   -0.30    1.30
  -1   1  -6    0.20    2.40
  -1   1  -6   -0.20    1.40
  -1   1  -6   -0.70    1.10
   1  -1   6    0.90    1.20
   1  -1   6   -0.30    1.40
  -2   1  -6    5.90    2.00
  -2   1  -6    4.80    3.00
  -2   1  -6    6.70    2.00
  -2   1  -6    4.70    1.90
   2  -1   6    9.00    2.10
   2  -1   6    7.30    1.10
  -3   1  -6    2.40    2.10
  -3   1  -6    2.10    2.90
  -3   1  -6    1.10    2.00
  -3   1  -6    1.50    1.80
   3  -1   6    0.60    1.50
  -4   1  -6    2.30    2.30
  -4   1  -6    2.00    2.60
  -4   1  -6    2.40    3.60
  -5   1  -6    4.50    2.80
  -5   1  -6    5.40    3.30
  -5   1  -6    1.40    4.10
  -6   1  -6    1.20    3.00
  -6   1  -6   -0.10    2.60
  -6   1  -6   -3.30    4.40
  -7   1  -6    0.90    3.10
  -7   1  -6   -0.90    5.20
  -7   1  -6   -1.80    3.70
  -8   0   6   16.10    7.10
  -8   0   6    8.70    4.10
  -8   0   6   14.40    3.10
  -8   0   6    8.20    3.80
  -7   0   6    3.60    1.90
  -7   0   6    4.00    3.60
  -7   0   6    5.10    3.30
  -7   0   6   -2.50    4.70
  -6   0   6  165.68    8.60
  -6   0   6  184.58   12.80
  -6   0   6  162.78    9.40
  -6   0   6  182.18    8.40
  -5   0   6   66.49    7.40
  -5   0   6   58.19    4.00
  -5   0   6   65.39    3.80
  -5   0   6   56.39    3.80
  -4   0   6    3.20    1.30
  -4   0   6    3.70    1.30
  -4   0   6    4.70    3.10
  -4   0   6    4.40    1.00
   3   0  -6   13.90    1.60
  -3   0   6   12.90    1.80
  -3   0   6   11.50    1.00
  -3   0   6   12.90    1.70
  -3   0   6   14.10    1.10
  -3   0   6   13.70    3.70
   2   0  -6  329.17   14.30
   2   0  -6  290.67   15.60
  -2   0   6  303.67   14.40
  -2   0   6  292.77   14.70
  -2   0   6  297.57   16.40
  -2   0   6  271.07   14.30
   1   0  -6   31.00    2.70
   1   0  -6   31.40    3.50
   1   0  -6   32.90    1.90
   1   0  -6   24.80    4.80
  -1   0   6   34.10    5.00
  -1   0   6   25.80    2.90
  -1   0   6   32.00    3.20
  -1   0   6   32.50    3.10
   0   0  -6   12.20    1.90
   0   0  -6   15.70    1.80
   0   0  -6   13.30    2.60
   0   0   6   13.70    1.90
   0   0   6    9.50    1.80
   0   0   6   11.30    2.00
  -1   0  -6   40.00    3.60
  -1   0  -6   41.10    3.30
  -1   0  -6   38.10    3.60
  -1   0  -6   38.60    4.60
   1   0   6   43.60    2.90
   1   0   6   45.50    3.50
  -2   0  -6   27.10    4.20
  -2   0  -6   25.70    3.20
  -2   0  -6   28.50    3.40
  -2   0  -6   25.90    3.10
   2   0   6   21.90    2.80
   2   0   6   26.10    2.10
  -3   0  -6    8.10    2.20
  -3   0  -6    8.90    2.60
  -3   0  -6    9.90    3.70
  -3   0  -6   11.20    2.70
   3   0   6    8.80    2.00
  -4   0  -6    3.60    2.20
  -4   0  -6    3.30    3.80
  -4   0  -6    4.90    2.90
  -5   0  -6   -0.70    4.60
  -5   0  -6    0.60    2.40
  -5   0  -6    1.80    3.00
  -6   0  -6   17.30    6.20
  -6   0  -6   20.80    3.90
  -6   0  -6   11.80    4.00
  -9   1   6   18.90    5.20
  -9   1   6   17.70    3.70
  -9   1   6   12.20    4.50
  -8   1   6  127.59   11.50
  -8   1   6   94.79    7.20
  -8   1   6   89.39    8.90
  -8   1   6   98.69    8.00
  -7   1   6   -0.70    3.10
  -7   1   6    1.60    1.80
  -7   1   6    4.90    4.40
  -6   1   6   -0.50    1.00
  -6   1   6    0.10    3.40
  -6   1   6    0.40    0.90
  -6   1   6   -0.10    2.70
  -6   1   6    0.10    1.40
  -5   1   6    3.80    2.30
  -5   1   6    3.50    1.20
  -5   1   6    4.10    1.20
  -5   1   6    4.40    3.20
  -4   1   6   11.70    3.50
  -4   1   6   16.90    1.90
  -4   1   6   12.30    1.70
  -4   1   6   14.80    2.90
  -4   1   6   18.60    1.70
   3  -1  -6    5.90    1.10
  -3   1   6    8.00    1.50
  -3   1   6    5.20    1.00
  -3   1   6    5.80    2.90
  -3   1   6   10.00    2.30
  -3   1   6    6.00    1.40
   2  -1  -6   91.19    6.30
   2  -1  -6  108.49    5.60
  -2   1   6  103.99    5.70
  -2   1   6   96.79    4.90
  -2   1   6   95.49    5.70
  -2   1   6  101.09    7.00
  -2   1   6  101.49    5.90
   1  -1  -6    3.50    2.00
   1  -1  -6    2.80    1.10
   1  -1  -6    1.90    1.20
   1  -1  -6    0.20    2.40
  -1   1   6    2.00    0.80
  -1   1   6    4.30    1.30
  -1   1   6    2.40    1.60
  -1   1   6    2.50    1.60
   0  -1  -6   22.40    2.30
   0  -1  -6   17.10    3.10
   0  -1  -6   25.00    2.80
   0   1   6   21.40    2.60
   0   1   6   20.60    2.10
   0   1   6   22.50    2.40
   0   1   6   19.90    2.40
  -1  -1  -6    3.70    1.70
  -1  -1  -6    3.40    1.60
  -1  -1  -6    4.10    2.50
  -1  -1  -6    2.20    1.50
   1   1   6    4.90    1.40
   1   1   6    3.40    1.60
  -2  -1  -6    4.90    1.90
  -2  -1  -6    2.60    2.90
  -2  -1  -6    5.30    2.00
  -2  -1  -6    5.60    1.50
  -2  -1  -6    7.60    2.20
   2   1   6    6.40    1.90
   2   1   6    8.70    1.50
  -3  -1  -6   52.99    6.60
  -3  -1  -6   65.79    5.00
  -3  -1  -6   61.79    5.40
   3   1   6   53.99    3.40
  -4  -1  -6   23.90    4.30
  -4  -1  -6   29.10    4.00
  -4  -1  -6   21.40    5.40
  -5  -1  -6    4.30    2.70
  -5  -1  -6   -5.60    4.70
  -5  -1  -6    3.00    3.00
  -6  -1  -6   59.69    7.50
  -6  -1  -6   45.90    8.60
  -6  -1  -6   64.79    6.30
  -9   2   6    3.30    4.20
  -9   2   6    4.40    2.60
  -9   2   6   -0.40    3.70
  -8   2   6   17.00    3.20
  -8   2   6   18.90    4.30
  -7   2   6   46.00    6.60
  -7   2   6   33.40    2.40
  -7   2   6   46.60    5.40
  -7   2   6   30.80    2.60
  -6   2   6   41.80    4.90
  -6   2   6   39.90    2.80
  -6   2   6   38.10    2.90
  -6   2   6   34.70    5.90
  -5   2   6   18.50    3.80
  -5   2   6   15.00    1.90
  -5   2   6   21.80    3.50
  -5   2   6   16.60    1.80
  -4   2   6  203.38   10.20
  -4   2   6  194.88   10.90
  -4   2   6  208.68   10.10
  -4   2   6  202.78   11.40
  -4   2   6  211.38   10.00
  -3   2   6    0.00    1.50
  -3   2   6    2.10    1.30
  -3   2   6    2.40    1.20
  -3   2   6   -1.60    1.00
  -3   2   6    4.20    1.80
   2  -2  -6   26.30    2.20
   2  -2  -6   20.90    2.70
  -2   2   6   23.90    2.60
  -2   2   6   27.60    2.80
  -2   2   6   22.70    2.00
  -2   2   6   27.80    3.00
   1  -2  -6  178.68   10.70
   1  -2  -6  201.98    9.70
   1  -2  -6  181.58    9.30
   1  -2  -6  181.28   10.20
  -1   2   6  196.58    9.70
  -1   2   6  175.98    9.20
  -1   2   6  197.98    9.70
  -1   2   6  178.48    9.70
   0  -2  -6   15.10    2.30
   0  -2  -6   10.10    1.90
   0  -2  -6   15.20    3.20
   0   2   6   14.00    2.30
   0   2   6   16.30    2.20
   0   2   6   18.80    2.50
  -1  -2  -6   77.89    6.60
  -1  -2  -6   79.09    5.40
  -1  -2  -6   69.99    6.30
  -1  -2  -6   80.49    5.40
   1   2   6   77.89    4.90
   1   2   6   89.19    5.30
  -2  -2  -6   70.39    5.10
  -2  -2  -6   63.79    5.30
  -2  -2  -6   62.59    5.20
  -2  -2  -6   55.69    6.40
   2   2   6   78.29    5.10
   2   2   6   62.39    4.20
  -3  -2  -6   60.59    7.00
  -3  -2  -6   69.39    5.60
  -3  -2  -6   65.39    5.80
   3   2   6   56.19    4.00
  -4  -2  -6  197.88   11.20
  -4  -2  -6  177.58   12.70
  -4  -2  -6  188.08   11.60
  -5  -2  -6   48.20    5.40
  -5  -2  -6   27.80    6.80
  -5  -2  -6   32.00    4.90
  -6  -2  -6   27.10    4.60
  -6  -2  -6   16.30    5.10
  -6  -2  -6   25.20    7.20
  -9   3   6    8.90    4.50
  -9   3   6   14.70    3.40
  -9   3   6   10.80    4.30
  -8   3   6   16.60    2.00
  -8   3   6   17.50    1.90
  -8   3   6   25.30    4.70
  -7   3   6   13.20    1.80
  -7   3   6   12.80    1.80
  -7   3   6   14.80    3.70
  -7   3   6   21.50    5.80
  -6   3   6    4.20    1.40
  -6   3   6    4.20    1.40
  -6   3   6    5.30    2.90
  -6   3   6    3.70    2.80
  -5   3   6    3.70    1.50
  -5   3   6    3.20    2.70
  -5   3   6    6.10    2.60
  -5   3   6    3.60    1.40
   4  -3  -6    1.50    1.10
  -4   3   6    1.30    1.40
  -4   3   6    1.40    1.20
  -4   3   6    1.50    1.90
   3  -3  -6  112.69    6.30
  -3   3   6  106.49    6.30
  -3   3   6  117.79    6.30
  -3   3   6  107.89    6.70
   2  -3  -6    3.00    1.10
   2  -3  -6    3.00    1.40
  -2   3   6    3.80    1.70
  -2   3   6    4.40    1.50
  -2   3   6    5.10    1.60
   1  -3  -6    1.60    1.50
   1  -3  -6    3.60    2.00
   1  -3  -6    1.20    1.90
   1  -3  -6   -0.10    1.60
  -1   3   6   -0.40    1.20
  -1   3   6    0.50    1.60
  -1   3   6    1.30    1.70
   0  -3  -6   34.80    3.80
   0  -3  -6   35.60    4.40
   0  -3  -6   40.80    3.60
   0   3   6   34.40    3.70
   0   3   6   38.30    3.50
  -1  -3  -6   22.40    3.00
  -1  -3  -6   19.30    2.90
  -1  -3  -6   27.20    4.40
   1   3   6   26.80    3.10
   1   3   6   23.60    3.10
  -2  -3  -6   38.10    5.50
  -2  -3  -6   50.79    4.70
  -2  -3  -6   46.40    4.50
   2   3   6   45.60    3.70
  -3  -3  -6    3.10    2.60
  -3  -3  -6    4.70    2.80
  -3  -3  -6    0.80    3.80
   3   3   6    2.60    1.70
  -4  -3  -6   69.99    6.40
  -4  -3  -6   67.59    8.20
  -4  -3  -6   73.29    7.10
  -5  -3  -6   -2.90    5.30
  -5  -3  -6    2.80    3.30
  -5  -3  -6    4.50    3.10
  -8   4   6   14.40    2.10
  -8   4   6   14.60    2.00
  -8   4   6    8.60    3.50
  -7   4   6    4.70    1.60
  -7   4   6    3.70    1.70
  -7   4   6    4.50    3.20
  -6   4   6   45.90    3.60
  -6   4   6   41.40    3.70
  -6   4   6   49.30    4.90
  -5   4   6   -2.00    1.50
  -5   4   6    0.30    1.30
  -5   4   6   -3.50    2.00
  -4   4   6    0.90    2.30
  -4   4   6    1.70    1.40
  -4   4   6    2.20    1.70
   3  -4  -6    6.60    1.80
  -3   4   6    9.90    2.00
  -3   4   6    7.70    2.10
  -3   4   6    8.00    2.60
   2  -4  -6    3.70    1.80
   2  -4  -6    0.60    1.60
  -2   4   6    2.50    1.40
  -2   4   6    2.90    2.20
  -2   4   6    3.10    1.90
   1  -4  -6   12.00    2.60
   1  -4  -6   13.90    3.10
   1  -4  -6   21.30    3.40
  -1   4   6   12.70    2.60
  -1   4   6   15.70    2.50
  -1   4   6   11.40    2.30
   0  -4  -6   -2.70    2.50
   0  -4  -6   -0.10    2.20
   0   4   6    0.40    1.90
   0   4   6    0.70    1.90
  -1  -4  -6   -1.20    2.70
  -1  -4  -6    0.10    2.20
  -1  -4  -6   -0.40    1.90
   1   4   6   -1.30    2.00
   1   4   6   -1.40    1.80
  -2  -4  -6  241.78   14.40
  -2  -4  -6  252.67   13.90
  -2  -4  -6  262.47   13.50
   2   4   6  227.18   12.50
  -3  -4  -6    3.70    2.50
  -3  -4  -6    1.20    3.80
  -3  -4  -6    9.60    3.40
   3   4   6    7.40    2.70
  -4  -4  -6   13.70    4.10
  -4  -4  -6   13.00    5.00
  -8   5   6   19.00    4.30
  -8   5   6   20.10    2.80
  -7   5   6   -2.00    1.70
  -7   5   6    3.90    3.30
  -6   5   6   -2.10    2.80
  -6   5   6    1.50    1.90
  -5   5   6   59.99    4.70
  -5   5   6   61.39    5.70
  -4   5   6    2.80    2.00
  -4   5   6    2.50    2.60
   3  -5  -6    0.20    1.70
  -3   5   6    2.50    2.50
  -3   5   6    2.50    1.90
   2  -5  -6    1.10    1.90
   2  -5  -6   -1.20    2.80
  -2   5   6    0.10    2.30
  -2   5   6   -0.10    2.10
   1  -5  -6   13.10    3.00
   1  -5  -6   19.40    3.20
   1  -5  -6   20.10    3.20
  -1   5   6   13.40    2.90
  -1   5   6   14.70    2.90
   0  -5  -6  145.99    9.50
   0  -5  -6  134.59    9.10
   0  -5  -6  162.48    9.20
   0   5   6  144.09    8.60
   0   5   6  136.79    8.50
  -1  -5  -6    2.30    3.20
  -1  -5  -6   -1.20    3.10
   1   5   6   -0.60    2.00
  -2  -5  -6   10.10    3.40
  -2  -5  -6    6.60    3.70
   2   5   6   11.00    2.70
  -3  -5  -6    7.60    4.10
  -3  -5  -6    5.50    3.90
  -4  -5  -6    3.60    4.30
  -4  -5  -6   14.80    4.60
  -8   6   6   10.40    4.00
  -8   6   6    9.70    2.70
  -7   6   6    0.50    2.30
  -7   6   6    5.10    3.40
  -6   6   6    3.80    2.30
  -6   6   6    3.80    3.30
  -5   6   6   51.49    4.90
  -5   6   6   52.09    5.60
  -4   6   6   10.50    3.00
  -4   6   6   11.60    2.80
   3  -6  -6    4.40    2.30
  -3   6   6    2.10    2.30
  -3   6   6    6.80    2.60
   2  -6  -6   12.20    2.80
  -2   6   6   11.90    2.80
  -2   6   6   11.10    3.20
   1  -6  -6   37.20    4.60
  -1   6   6   40.00    4.30
  -1   6   6   44.70    4.90
   0  -6  -6   53.99    5.90
   0   6   6   67.79    8.70
   0   6   6   68.79    5.70
  -1  -6  -6    5.10    3.20
  -1  -6  -6   -6.90    2.90
  -1  -6  -6    9.70    3.30
  -1  -6  -6    2.30    3.60
   1   6   6    2.40    2.30
  -2  -6  -6   15.20    4.50
  -2  -6  -6   12.60    3.70
  -2  -6  -6    2.50    4.20
   2   6   6   10.00    3.00
  -3  -6  -6    9.60    4.50
  -3  -6  -6   -0.90    3.80
  -3  -6  -6    7.20    3.70
  -7   7   6   10.40    4.00
  -7   7   6    6.60    2.80
  -6   7   6   73.09    6.60
  -6   7   6   54.19    5.50
  -5   7   6   46.50    5.40
  -5   7   6   32.60    4.30
  -4   7   6   -2.60    2.50
  -4   7   6   -2.70    2.50
   3  -7  -6    8.60    2.70
  -3   7   6    7.10    3.20
  -3   7   6    9.60    2.80
   2  -7  -6   68.49    6.10
  -2   7   6   69.59    6.20
  -2   7   6   66.29    6.20
   1  -7  -6   14.50    3.70
  -1   7   6   13.00    3.40
  -1   7   6   15.00    3.60
   0  -7  -6   -0.60    2.90
   0   7   6    5.20    2.80
  -1  -7  -6   -6.40    3.70
   1   7   6    2.30    2.70
  -2  -7  -6  -10.90    3.60
  -2  -7  -6    7.60    4.00
   2   7   6    3.90    2.90
  -6   8   6    1.90    3.70
  -6   8   6   -3.80    2.80
  -5   8   6   -7.70    2.50
  -5   8   6   -3.20    3.20
  -4   8   6    1.20    3.00
  -4   8   6    2.20    2.90
   3  -8  -6    2.30    2.70
  -3   8   6    2.00    2.90
  -3   8   6    1.70    2.70
   2  -8  -6   11.80    3.50
  -2   8   6   15.30    3.60
  -2   8   6   17.90    4.10
   1  -8  -6    5.40    3.40
  -1   8   6    9.80    3.40
   0  -8  -6   -7.20    3.40
   0   8   6    4.90    2.90
  -5   9   6    6.80    3.90
  -5   9   6   10.30    3.90
  -4   9   6   55.99    6.40
  -4   9   6   44.20    5.60
   3  -9  -6    5.60    2.90
  -3   9   6   -3.30    3.00
  -3   9   6    0.10    3.50
   2  -9  -6    2.70    3.10
  -2   9   6    2.10    3.00
  -1 -10   7   -7.00    8.40
  -1 -10   7   16.90    3.30
   0 -10   7    3.60    8.10
   1 -10   7    7.70    8.50
   2 -10   7    2.60    6.50
   3 -10   7   15.90    7.20
   4 -10   7   21.30    7.20
  -3  -9   7   11.50    3.10
  -3  -9   7    1.60    9.20
  -3  -9   7   14.90    4.40
  -2  -9   7   -8.20    9.00
  -2  -9   7    5.70    3.60
  -2  -9   7    1.40    2.30
  -1  -9   7  -11.10    7.70
  -1  -9   7    3.70    2.20
  -1  -9   7    1.90    3.50
   0  -9   7   15.10    3.80
   0  -9   7   13.20    9.30
   1  -9   7    3.00    7.50
   2  -9   7   10.60    7.30
  -3   9  -7  103.09    9.50
   3  -9   7  143.89   14.70
  -4   9  -7   -2.50    3.50
  -4   9  -7    0.00    3.70
   4  -9   7   11.60    6.70
  -5   9  -7   71.49    8.60
  -5   9  -7   91.29    9.20
  -4  -8   7    0.30    2.60
  -4  -8   7    3.50    3.50
  -4  -8   7   -5.40    8.30
  -3  -8   7    4.60    9.20
  -3  -8   7   10.80    3.90
  -3  -8   7   12.30    2.90
  -2  -8   7  -10.60    7.80
  -2  -8   7    4.10    3.50
  -2  -8   7    5.50    2.30
  -1  -8   7    6.70    3.20
  -1  -8   7    6.10    2.10
  -1  -8   7   -5.20    6.30
   0  -8   7   -6.70    6.80
   0  -8   7   -0.40    2.80
   1  -8   7   61.19   11.50
   1  -8   7   39.80    5.30
  -2   8  -7    6.30    3.20
  -2   8  -7    9.70    3.30
   2  -8   7    8.70    5.80
  -3   8  -7   58.89    7.10
  -3   8  -7   59.99    7.10
   3  -8   7   85.59   12.00
  -4   8  -7    2.70    3.30
  -4   8  -7    2.70    3.90
   4  -8   7   11.30    6.60
  -5   8  -7    4.10    4.00
  -5   8  -7   -1.60    3.60
  -6   8  -7    3.30    4.10
  -5  -7   7    2.00    3.20
  -5  -7   7   -1.80    8.30
  -4  -7   7    2.10    2.60
  -4  -7   7   -2.20    8.20
  -4  -7   7    6.00    3.30
  -3  -7   7   21.50    9.80
  -3  -7   7   21.20    3.20
  -3  -7   7   20.10    4.00
  -2  -7   7    2.30    2.00
  -2  -7   7   -7.00    6.90
  -2  -7   7    1.70    3.00
  -1  -7   7    6.40    3.00
  -1  -7   7    9.40    2.20
  -1  -7   7    0.90    7.10
   0  -7   7   -0.40    6.50
   0  -7   7    1.60    2.70
  -1   7  -7  112.29    8.60
  -1   7  -7  124.99    7.70
   1  -7   7  105.59    8.10
   1  -7   7  125.29   13.70
  -2   7  -7    0.20    2.90
  -2   7  -7   -1.90    2.70
   2  -7   7    6.00    5.30
  -3   7  -7   22.90    4.20
  -3   7  -7   21.20    4.20
   3  -7   7   35.10    8.90
  -4   7  -7   33.20    5.10
  -4   7  -7   48.60    6.40
   4  -7   7   50.59    9.70
  -5   7  -7   10.60    4.40
  -5   7  -7   10.00    4.20
  -6   7  -7   35.10    6.90
  -6   7  -7   19.50    4.80
  -6  -6   7   14.30    9.20
  -6  -6   7   14.50    3.40
  -6  -6   7    0.60    4.60
  -5  -6   7   -2.40    7.50
  -5  -6   7   -0.50    2.70
  -4  -6   7   -1.70    2.10
  -4  -6   7    1.90    2.80
  -4  -6   7   -4.20    7.10
  -3  -6   7    8.80    3.10
  -3  -6   7    6.10    6.90
  -3  -6   7   10.00    2.30
  -2  -6   7   -2.30    5.60
  -2  -6   7    1.50    2.60
  -2  -6   7    1.90    1.60
  -1  -6   7  298.57   15.80
  -1  -6   7  282.27   20.00
  -1  -6   7  299.27   14.60
   0   6  -7   87.09    5.80
   0   6  -7   89.49    6.80
   0  -6   7   87.89   12.00
   0  -6   7   82.19    6.60
  -1   6  -7  138.99    9.50
  -1   6  -7  155.38    9.00
   1  -6   7  140.59    9.10
   1  -6   7  148.49   13.90
  -2   6  -7   41.40    5.30
  -2   6  -7   38.00    5.00
   2  -6   7   41.50    4.70
   2  -6   7   49.40    9.10
  -3   6  -7   49.30    6.10
  -3   6  -7   38.70    5.30
   3  -6   7   46.40    8.90
  -4   6  -7   -2.60    2.90
  -4   6  -7    2.20    3.40
  -5   6  -7   40.50    5.50
  -5   6  -7   36.10    6.10
  -6   6  -7   46.00    6.30
  -6   6  -7   43.80    7.10
  -6  -5   7    0.20    7.70
  -6  -5   7    1.50    2.50
  -5  -5   7   -1.50    2.50
  -5  -5   7    5.50    2.70
  -5  -5   7    3.00    7.20
  -4  -5   7   -3.60    1.80
  -4  -5   7    2.30    2.40
  -4  -5   7   -5.60    5.70
  -3  -5   7   40.20    9.20
  -3  -5   7   23.80    3.60
  -3  -5   7   29.70    3.30
  -2  -5   7   64.49    5.70
  -2  -5   7   65.79    4.40
  -2  -5   7   71.79   10.60
  -2  -5   7   61.19    5.50
   1   5  -7   27.60    3.70
   1   5  -7   42.20    3.00
  -1  -5   7   34.70    4.10
  -1  -5   7   46.30    8.90
  -1  -5   7   36.40    4.30
   0   5  -7    1.00    1.90
   0   5  -7   -1.90    1.80
   0  -5   7   -2.10    5.10
   0  -5   7    0.70    2.20
   0  -5   7   -3.60    2.00
  -1   5  -7  142.79    9.10
  -1   5  -7  152.98    9.00
   1  -5   7  147.89    8.90
   1  -5   7  143.09   12.70
  -2   5  -7    2.30    2.80
  -2   5  -7    1.60    2.60
   2  -5   7    3.80    4.60
   2  -5   7    2.60    2.10
  -3   5  -7   46.10    5.60
  -3   5  -7   36.50    4.80
   3  -5   7   36.20    7.80
  -4   5  -7    2.30    2.90
  -4   5  -7    3.20    4.10
  -5   5  -7   11.80    4.70
  -5   5  -7    6.00    3.70
  -6   5  -7    3.90    3.70
  -6   5  -7    0.10    4.40
  -7  -4   7    1.20    2.20
  -7  -4   7    6.50    8.40
  -6  -4   7   -0.30    7.00
  -6  -4   7    1.30    2.20
  -6  -4   7    0.00    2.20
  -5  -4   7    3.70    2.40
  -5  -4   7    4.20    2.20
  -5  -4   7   10.70    6.10
  -4  -4   7   20.10    3.10
  -4  -4   7   18.50    3.10
  -4  -4   7   22.80    7.50
  -4  -4   7   18.20    2.60
  -3  -4   7  938.51   48.80
  -3  -4   7  970.10   44.70
  -3  -4   7  988.00   43.80
  -3  -4   7  933.61   44.60
   2   4  -7   56.19    4.40
   2   4  -7   59.99    3.60
  -2  -4   7   58.59    3.50
  -2  -4   7   51.19    8.30
  -2  -4   7   52.49    4.80
  -2  -4   7   53.79    3.40
  -2  -4   7   46.50    4.80
   1   4  -7   18.90    2.90
   1   4  -7   22.10    2.70
   1   4  -7   15.50    1.90
  -1  -4   7   20.10    2.30
  -1  -4   7   22.30    3.10
  -1  -4   7   22.10    6.10
  -1  -4   7   23.50    3.20
   0   4  -7   -0.70    1.90
   0   4  -7    1.00    1.90
   0  -4   7    0.30    1.80
   0  -4   7   -1.80    1.60
   0  -4   7   -1.80    4.30
  -1   4  -7    4.10    2.40
  -1   4  -7    3.50    2.40
   1  -4   7    3.10    2.00
   1  -4   7    4.20    3.90
  -2   4  -7   34.30    4.40
  -2   4  -7   27.70    3.80
  -2   4  -7   31.90    4.70
   2  -4   7   34.10    7.60
   2  -4   7   33.50    3.80
   2  -4   7   29.90    3.70
  -3   4  -7    0.00    3.00
  -3   4  -7    0.00    2.50
   3  -4   7   -1.10    2.60
  -4   4  -7   17.20    3.90
  -4   4  -7   22.00    5.40
  -5   4  -7   22.60    4.00
  -5   4  -7   21.70    6.00
  -6   4  -7   18.70    6.00
  -6   4  -7   27.40    4.80
  -7   4  -7   22.70    4.80
  -7  -3   7    6.80    2.60
  -7  -3   7    6.70    7.20
  -7  -3   7    3.90    2.10
  -6  -3   7   24.70    3.00
  -6  -3   7   24.10    3.00
  -6  -3   7   19.40    2.90
  -6  -3   7   26.30    8.50
  -5  -3   7  491.05   23.40
  -5  -3   7  486.15   28.60
  -5  -3   7  490.35   23.60
  -5  -3   7  502.75   23.70
  -4  -3   7  102.19    5.80
  -4  -3   7  100.19    6.50
  -4  -3   7   98.79    6.50
  -4  -3   7   97.69   10.90
   3   3  -7   15.40    2.10
  -3  -3   7   12.40    2.40
  -3  -3   7   17.20    2.60
  -3  -3   7   17.90    2.20
  -3  -3   7   14.90    5.60
  -3  -3   7   18.40    2.00
   2   3  -7   75.19    3.90
   2   3  -7   74.09    4.90
  -2  -3   7   71.39    4.50
  -2  -3   7   72.29    5.30
  -2  -3   7   68.19    5.00
  -2  -3   7   67.69    8.20
   1   3  -7   47.40    3.70
   1   3  -7   47.60    4.00
   1   3  -7   41.90    2.70
  -1  -3   7   44.70    3.60
  -1  -3   7   41.30    3.90
  -1  -3   7   45.30    7.80
  -1  -3   7   45.80    4.20
   0   3  -7    9.50    2.40
   0   3  -7    5.80    1.10
   0   3  -7    4.30    1.90
   0  -3   7    3.60    1.80
   0  -3   7    3.90    3.80
   0  -3   7    4.80    2.00
  -1   3  -7   33.50    3.90
  -1   3  -7   32.30    4.30
   1  -3   7   29.50    3.60
   1  -3   7   26.50    5.90
  -2   3  -7    1.30    1.90
  -2   3  -7    2.10    2.10
  -2   3  -7   -0.70    2.90
   2  -3   7    1.60    1.90
   2  -3   7    2.90    1.00
   2  -3   7    0.60    4.00
  -3   3  -7   20.90    5.20
  -3   3  -7   19.10    4.20
  -3   3  -7   20.30    3.70
   3  -3   7   15.80    3.10
  -4   3  -7   10.10    4.60
  -4   3  -7    5.20    2.90
  -5   3  -7    3.50    2.60
  -5   3  -7   -1.70    2.80
  -5   3  -7    2.30    4.80
  -6   3  -7   63.49    6.90
  -6   3  -7   69.99    7.30
  -6   3  -7   76.29    9.10
  -8  -2   7    2.00    1.30
  -8  -2   7   16.00    8.20
  -8  -2   7    1.90    1.50
  -7  -2   7   61.89    4.30
  -7  -2   7   59.09    5.20
  -7  -2   7   75.09   11.50
  -7  -2   7   64.39    4.50
  -6  -2   7   15.50    2.40
  -6  -2   7   16.50    2.40
  -6  -2   7   15.90    2.40
  -6  -2   7   22.10    3.30
  -6  -2   7   25.00    7.60
  -5  -2   7  845.52   38.30
  -5  -2   7  836.12   38.00
  -5  -2   7  784.82   38.10
  -5  -2   7  838.32   42.70
  -4  -2   7   72.49    5.00
  -4  -2   7   78.29    4.30
  -4  -2   7   72.49    5.10
  -4  -2   7   73.19    4.80
  -4  -2   7   78.09    8.90
   3   2  -7   74.89    4.70
  -3  -2   7   74.39    5.20
  -3  -2   7   84.19    3.90
  -3  -2   7   81.39    5.20
  -3  -2   7   68.59    4.80
  -3  -2   7   84.29    8.90
   2   2  -7    7.20    1.60
   2   2  -7    7.10    1.60
  -2  -2   7    4.70    1.70
  -2  -2   7    7.40    3.90
  -2  -2   7    4.20    1.70
  -2  -2   7    5.20    1.80
   1   2  -7    0.00    1.40
   1   2  -7   -1.20    0.50
   1   2  -7    0.90    1.70
  -1  -2   7    1.10    1.30
  -1  -2   7   -0.20    3.80
  -1  -2   7    0.50    1.70
   0   2  -7  301.17   15.00
   0   2  -7  301.97   15.20
   0  -2   7  272.17   14.80
   0  -2   7  295.67   17.80
   0  -2   7  302.47   14.90
  -1   2  -7   19.60    3.50
  -1   2  -7   24.10    3.20
   1  -2   7   30.00    6.20
   1  -2   7   27.20    3.20
  -2   2  -7    2.60    2.10
  -2   2  -7    4.90    1.80
  -2   2  -7    0.90    2.70
   2  -2   7    2.10    1.10
   2  -2   7    2.70    2.10
  -3   2  -7   82.59    6.70
  -3   2  -7   90.39    6.90
  -3   2  -7   94.69    8.40
  -3   2  -7   97.49    7.00
   3  -2   7   99.59    6.30
  -4   2  -7    4.30    2.80
  -4   2  -7    1.50    3.80
  -4   2  -7    2.50    2.30
  -5   2  -7   97.99    7.80
  -5   2  -7  103.19    8.40
  -5   2  -7   94.09   10.10
  -6   2  -7    2.30    3.30
  -6   2  -7    0.70    4.90
  -6   2  -7    4.80    3.30
  -8  -1   7   12.10    6.80
  -7  -1   7 1023.20   47.70
  -7  -1   7 1116.29   53.99
  -7  -1   7 1019.10   48.90
  -7  -1   7 1083.99   49.70
  -7  -1   7 1031.60   47.80
  -6  -1   7    5.00    1.70
  -6  -1   7    7.20    1.70
  -6  -1   7    5.00    1.70
  -6  -1   7    4.30    5.10
  -5  -1   7    8.80    4.80
  -5  -1   7    8.20    1.50
  -5  -1   7   10.60    1.90
  -5  -1   7    9.30    1.90
  -4  -1   7   20.00    2.50
  -4  -1   7   21.10    1.70
  -4  -1   7   19.80    2.40
  -4  -1   7   23.40    5.40
   3   1  -7   27.10    2.40
  -3  -1   7   26.00    3.00
  -3  -1   7   25.90    2.90
  -3  -1   7   30.10    5.70
   2   1  -7  144.79    7.60
   2   1  -7  138.99    7.30
  -2  -1   7  134.29   10.30
  -2  -1   7  132.19    7.40
  -2  -1   7  124.79    7.50
   1   1  -7    8.60    1.80
   1   1  -7    8.10    2.10
  -1  -1   7   12.60    2.20
  -1  -1   7    8.50    1.90
  -1  -1   7   10.70    4.10
   0   1  -7    7.70    1.30
   0   1  -7    6.20    2.00
   0   1  -7    6.40    2.40
   0  -1   7    6.90    1.90
   0  -1   7    9.30    3.80
   0  -1   7   10.60    2.30
   0  -1   7   10.10    2.00
  -1   1  -7   75.39    5.50
  -1   1  -7   76.19    5.00
  -1   1  -7   83.69    6.70
   1  -1   7   81.49    5.60
   1  -1   7   79.99    4.60
  -2   1  -7   19.00    2.90
  -2   1  -7   23.40    3.20
  -2   1  -7   22.40    3.20
  -2   1  -7   20.50    4.20
   2  -1   7   20.00    2.00
   2  -1   7   25.90    3.30
  -3   1  -7  179.58   10.00
  -3   1  -7  157.28   11.10
  -3   1  -7  161.88   10.00
  -4   1  -7   24.20    5.50
  -4   1  -7   31.50    4.40
  -4   1  -7   28.60    4.20
  -5   1  -7   -0.70    2.90
  -5   1  -7    0.10    2.60
  -5   1  -7   -4.50    4.40
  -6   1  -7    2.70    5.30
  -6   1  -7    7.20    3.50
  -6   1  -7    3.90    3.60
  -8   0   7   23.80    7.40
  -8   0   7   21.60    4.60
  -8   0   7   18.30    4.80
  -7   0   7   20.50    2.00
  -7   0   7   19.30    2.30
  -7   0   7   22.50    6.80
  -7   0   7   19.70    3.00
  -7   0   7   21.10    4.30
  -6   0   7   55.09    3.70
  -6   0   7   50.49    3.80
  -6   0   7   60.49    8.00
  -6   0   7   54.39    4.10
  -6   0   7   62.59    6.10
  -5   0   7   18.50    2.10
  -5   0   7   18.20    5.00
  -5   0   7   15.00    2.10
  -5   0   7   16.30    2.10
  -4   0   7   20.00    1.50
  -4   0   7   19.10    4.80
  -4   0   7   17.60    2.20
  -4   0   7   17.20    2.20
  -4   0   7   17.70    1.50
  -4   0   7   21.00    3.20
   3   0  -7   80.29    4.50
  -3   0   7   77.89    7.60
  -3   0   7   76.29    5.60
  -3   0   7   69.39    4.80
  -3   0   7   79.69    4.90
   2   0  -7  115.69    7.00
   2   0  -7  132.39    6.90
  -2   0   7  112.89    6.90
  -2   0   7  115.09    9.00
  -2   0   7  101.29    6.50
  -2   0   7  128.69    6.80
   1   0  -7   29.80    3.00
   1   0  -7   27.50    2.00
   1   0  -7   28.60    3.50
  -1   0   7   28.80    3.00
  -1   0   7   30.50    3.20
  -1   0   7   30.70    3.20
  -1   0   7   27.20    4.80
   0   0  -7    5.60    2.50
   0   0  -7    4.90    1.70
   0   0  -7    6.20    1.30
   0   0   7    4.80    1.60
   0   0   7    2.90    1.50
   0   0   7    7.20    1.90
  -1   0  -7   32.00    3.70
  -1   0  -7   38.50    3.30
  -1   0  -7   40.10    4.90
   1   0   7   40.90    4.00
   1   0   7   37.00    3.00
  -2   0  -7   39.80    3.90
  -2   0  -7   39.30    4.00
  -2   0  -7   36.30    5.60
  -2   0  -7   38.40    4.40
   2   0   7   41.50    3.90
   2   0   7   37.60    2.80
  -3   0  -7   13.30    2.80
  -3   0  -7   14.40    4.60
  -3   0  -7   13.90    3.30
  -4   0  -7   63.49    7.90
  -4   0  -7   68.49    6.20
  -4   0  -7   66.19    6.10
  -5   0  -7    3.20    3.20
  -5   0  -7    6.20    3.50
  -5   0  -7   -0.20    5.20
  -6   0  -7   24.00    7.70
  -6   0  -7   36.10    5.20
  -6   0  -7   31.80    5.90
  -8   1   7    8.30    5.30
  -8   1   7    1.40    4.00
  -7   1   7    1.80    1.30
  -7   1   7    3.10    1.80
  -7   1   7   -0.10    3.50
  -7   1   7    1.80    4.60
  -7   1   7    2.00    1.10
  -6   1   7    3.20    1.60
  -6   1   7    7.00    1.60
  -6   1   7    5.90    4.40
  -6   1   7    6.70    1.40
  -6   1   7   11.70    3.50
  -5   1   7    1.80    1.30
  -5   1   7   -0.70    1.30
  -5   1   7   -0.20    1.10
  -5   1   7   -1.50    3.30
  -5   1   7   -0.50    2.50
  -4   1   7  104.69    5.70
  -4   1   7   94.19    5.00
  -4   1   7   98.19    6.70
  -4   1   7   86.09    5.60
  -4   1   7  104.29    8.30
   3  -1  -7   45.30    3.80
   3  -1  -7   37.30    2.80
  -3   1   7   37.40    3.20
  -3   1   7   34.10    4.00
  -3   1   7   39.50    5.50
  -3   1   7   28.50    2.90
  -3   1   7   33.20    2.00
   2  -1  -7   -1.50    1.80
   2  -1  -7    0.90    1.80
  -2   1   7    2.70    1.70
  -2   1   7    1.80    1.30
  -2   1   7    3.70    1.70
  -2   1   7    4.30    2.50
  -2   1   7    2.30    0.60
   1  -1  -7  215.78   11.50
   1  -1  -7  209.58   10.20
   1  -1  -7  232.78   11.00
  -1   1   7  189.88   10.10
  -1   1   7  222.98   10.90
  -1   1   7  220.78   10.90
  -1   1   7  191.18   10.80
   0  -1  -7   61.29    5.80
   0  -1  -7   63.19    4.00
   0  -1  -7   63.89    4.50
   0   1   7   49.50    4.30
   0   1   7   64.29    4.70
   0   1   7   59.89    4.20
  -1  -1  -7  253.37   13.20
  -1  -1  -7  243.88   14.00
  -1  -1  -7  245.88   12.80
   1   1   7  253.07   12.30
   1   1   7  254.97   13.00
  -2  -1  -7   54.39    6.40
  -2  -1  -7   49.40    5.00
  -2  -1  -7   63.19    5.00
  -2  -1  -7   54.49    4.90
   2   1   7   64.19    4.90
   2   1   7   49.99    3.60
  -3  -1  -7   43.00    5.00
  -3  -1  -7   40.40    6.50
  -3  -1  -7   41.10    4.90
  -4  -1  -7   -1.40    2.60
  -4  -1  -7    2.70    2.70
  -4  -1  -7   -3.10    4.60
  -5  -1  -7   12.80    5.60
  -5  -1  -7   21.00    4.10
  -5  -1  -7    9.70    3.50
  -6  -1  -7   63.29    9.10
  -8   2   7   -2.40    3.70
  -8   2   7    6.30    4.20
  -7   2   7    3.00    4.00
  -7   2   7   -0.10    1.30
  -7   2   7    1.00    1.20
  -7   2   7    1.20    3.40
  -6   2   7   10.10    1.80
  -6   2   7   11.10    1.70
  -6   2   7   15.30    3.70
  -6   2   7    8.10    4.00
  -5   2   7    7.30    1.70
  -5   2   7    7.40    2.70
  -5   2   7    9.20    1.80
  -5   2   7    4.90    3.60
   4  -2  -7   16.80    2.00
  -4   2   7   13.20    2.00
  -4   2   7   11.90    1.90
  -4   2   7   10.60    1.70
  -4   2   7   13.60    3.40
  -4   2   7   13.10    2.70
   3  -2  -7    8.70    1.60
  -3   2   7    9.10    1.90
  -3   2   7   12.30    2.70
  -3   2   7    7.10    1.70
  -3   2   7   12.60    2.40
  -3   2   7    7.50    1.20
   2  -2  -7  135.49    8.60
   2  -2  -7  151.68    7.50
  -2   2   7  150.18    8.50
  -2   2   7  148.99    7.50
  -2   2   7  166.98    8.30
  -2   2   7  147.69    8.30
   1  -2  -7    1.00    1.50
   1  -2  -7    3.50    1.60
   1  -2  -7   -2.40    2.40
   1  -2  -7    5.30    2.30
  -1   2   7    0.90    1.00
  -1   2   7    2.70    1.70
  -1   2   7   -0.50    1.60
  -1   2   7    0.60    1.40
   0  -2  -7    4.50    1.80
   0  -2  -7    8.80    2.20
   0  -2  -7    4.10    2.70
   0   2   7    5.30    2.00
   0   2   7    5.20    2.00
  -1  -2  -7  204.88   12.70
  -1  -2  -7  224.18   11.60
  -1  -2  -7  205.38   11.20
   1   2   7  210.08   10.80
   1   2   7  208.68   11.20
  -2  -2  -7    2.50    2.20
  -2  -2  -7    3.40    3.70
  -2  -2  -7   -1.00    2.00
   2   2   7   -0.20    2.90
   2   2   7   -0.80    1.60
  -3  -2  -7    5.60    4.30
  -3  -2  -7    4.60    2.50
  -3  -2  -7    6.50    2.90
  -4  -2  -7    1.10    4.60
  -4  -2  -7    2.20    3.00
  -4  -2  -7    2.70    3.00
  -5  -2  -7    3.40    3.10
  -5  -2  -7   -5.70    5.00
  -5  -2  -7   -1.10    3.20
  -8   3   7    1.80    3.80
  -8   3   7    1.30    1.30
  -8   3   7    3.90    1.50
  -7   3   7    9.20    1.80
  -7   3   7    9.30    1.80
  -7   3   7   12.00    3.80
  -6   3   7   36.50    3.30
  -6   3   7   43.70    5.20
  -6   3   7   39.50    3.40
  -5   3   7    7.80    4.00
  -5   3   7   10.50    1.90
  -5   3   7   10.50    2.00
  -5   3   7    8.40    2.80
  -4   3   7   80.59    6.20
  -4   3   7   91.49    5.30
  -4   3   7   78.89    5.30
  -3   3   7  588.14   26.90
  -3   3   7  594.24   27.40
  -3   3   7  531.75   26.90
   2  -3  -7    7.90    1.70
   2  -3  -7    3.90    1.90
   2  -3  -7    6.60    1.70
  -2   3   7    7.40    2.20
  -2   3   7    8.10    2.20
  -2   3   7    9.70    1.90
   1  -3  -7   40.10    4.50
   1  -3  -7   32.90    3.50
   1  -3  -7   32.90    3.80
   1  -3  -7   27.90    4.90
  -1   3   7   31.70    3.60
  -1   3   7   33.60    3.90
  -1   3   7   33.80    3.80
   0  -3  -7    0.10    1.80
   0  -3  -7    0.50    2.50
   0  -3  -7   -0.70    2.10
   0   3   7   -0.60    2.00
   0   3   7   -2.00    1.80
  -1  -3  -7    0.20    2.10
  -1  -3  -7   -1.20    2.90
  -1  -3  -7    2.20    2.00
   1   3   7   -0.80    1.80
   1   3   7   -0.30    1.70
  -2  -3  -7   14.40    4.50
  -2  -3  -7   14.90    3.10
  -2  -3  -7   21.20    3.40
   2   3   7   19.30    2.60
  -3  -3  -7    4.90    4.50
  -3  -3  -7    6.40    3.00
  -3  -3  -7    3.60    2.90
  -4  -3  -7   44.90    5.90
  -4  -3  -7   27.50    6.20
  -5  -3  -7   -8.30    5.60
  -5  -3  -7   -0.90    3.30
  -5  -3  -7   -0.10    3.30
  -8   4   7    2.80    1.70
  -8   4   7    5.40    3.60
  -7   4   7    5.70    3.50
  -7   4   7    6.30    1.90
  -6   4   7   25.20    3.90
  -6   4   7   21.30    2.70
  -5   4   7  328.77   16.90
  -5   4   7  325.67   16.10
  -4   4   7  101.09    6.30
  -4   4   7   93.59    7.00
  -3   4   7    7.10    2.80
  -3   4   7    4.80    2.10
   2  -4  -7   77.59    5.30
  -2   4   7   79.39    6.00
  -2   4   7   84.39    5.80
   1  -4  -7   48.10    5.20
   1  -4  -7   43.50    4.40
  -1   4   7   40.50    4.40
  -1   4   7   48.30    4.30
   0  -4  -7   -2.40    2.50
   0  -4  -7    0.70    1.90
   0  -4  -7   -0.40    3.00
   0   4   7    1.20    2.10
   0   4   7   -2.90    2.00
  -1  -4  -7   -1.50    2.60
  -1  -4  -7   -0.70    2.30
  -1  -4  -7   -0.50    3.10
   1   4   7   -0.50    2.00
  -2  -4  -7    5.50    2.80
  -2  -4  -7    0.40    4.30
  -2  -4  -7    3.20    2.60
   2   4   7    5.50    2.20
  -3  -4  -7   -1.20    4.10
  -3  -4  -7    4.40    3.10
  -3  -4  -7    0.80    2.80
  -4  -4  -7    3.90    4.90
  -4  -4  -7   22.50    4.60
  -8   5   7    0.40    1.90
  -8   5   7    1.30    3.60
  -7   5   7   62.39    5.00
  -7   5   7   72.09    6.40
  -6   5   7   52.69    5.90
  -6   5   7   51.09    4.40
  -5   5   7  384.06   19.70
  -5   5   7  382.66   18.90
  -4   5   7  123.19    7.50
  -4   5   7  118.59    8.10
   3  -5  -7   90.79    6.30
  -3   5   7  105.59    7.20
  -3   5   7   97.99    6.70
   2  -5  -7   -1.40    2.10
  -2   5   7    0.60    2.30
  -2   5   7    0.50    2.30
   1  -5  -7   -1.20    2.40
  -1   5   7   -0.50    2.40
  -1   5   7    0.80    2.30
   0  -5  -7   50.29    6.00
   0  -5  -7   57.49    6.30
   0   5   7   65.69    5.40
   0   5   7   62.69    5.20
  -1  -5  -7   -3.30    3.10
  -1  -5  -7    4.30    3.60
   1   5   7    5.90    2.50
  -2  -5  -7   17.10    4.60
  -2  -5  -7    2.90    3.70
   2   5   7   11.10    2.80
  -3  -5  -7   10.40    4.30
  -3  -5  -7   15.80    4.90
  -8   6   7   12.60    2.80
  -7   6   7  618.34   28.90
  -7   6   7  540.55   27.60
  -6   6   7   11.90    3.00
  -6   6   7   11.50    3.60
  -5   6   7    0.70    2.40
  -5   6   7   -3.30    2.50
  -4   6   7   24.50    4.20
  -4   6   7   18.50    3.10
   3  -6  -7    5.60    2.30
  -3   6   7    3.50    2.30
  -3   6   7    2.20    2.80
   2  -6  -7   37.60    4.70
  -2   6   7   40.90    4.60
  -2   6   7   36.60    4.60
   1  -6  -7   -3.20    2.50
  -1   6   7    0.50    2.40
  -1   6   7   -0.30    2.50
   0  -6  -7    5.10    3.70
   0   6   7    9.10    3.00
  -1  -6  -7    1.90    3.80
   1   6   7    4.00    2.40
  -2  -6  -7   -7.10    4.10
  -2  -6  -7    8.40    4.20
   2   6   7    5.90    3.20
  -7   7   7    1.10    2.60
  -7   7   7    7.90    4.00
  -6   7   7   59.99    6.10
  -6   7   7   47.70    5.40
  -5   7   7   21.20    4.30
  -5   7   7   22.20    3.90
  -4   7   7    4.50    2.90
  -4   7   7   12.40    3.60
   3  -7  -7    9.70    2.80
  -3   7   7    6.50    3.00
  -3   7   7    4.80    2.80
   2  -7  -7    9.80    3.10
  -2   7   7    7.30    3.30
  -2   7   7   12.30    3.40
   1  -7  -7   -0.60    3.00
  -1   7   7   -0.30    2.80
   0  -7  -7   -0.50    3.50
   0   7   7    3.80    2.60
   1   7   7    1.60    2.70
  -6   8   7   -4.50    2.80
  -6   8   7    2.10    3.30
  -5   8   7   -4.40    2.80
  -5   8   7    4.60    3.60
  -4   8   7   35.50    5.10
  -4   8   7   31.10    4.80
   3  -8  -7   13.30    3.30
  -3   8   7   10.10    3.80
  -3   8   7   10.70    3.60
   2  -8  -7    3.30    3.20
  -2   8   7    4.10    3.30
   1  -8  -7    3.00    3.20
  -1   8   7    2.40    2.90
   0 -10   8   29.90   11.40
   1 -10   8   -0.50    7.50
   2 -10   8   15.30    7.70
   3 -10   8   21.10    7.80
  -3  -9   8    5.80    3.60
  -2  -9   8   36.30    5.40
  -2  -9   8   48.80    4.80
  -2  -9   8   31.20   11.70
  -1  -9   8   11.20    3.70
  -1  -9   8    3.50    8.00
   0  -9   8   -6.30    7.50
   1  -9   8    3.50    7.20
   2  -9   8   13.40    7.40
   3  -9   8   84.19   12.90
  -4   9  -8  104.29    9.60
   4  -9   8  132.19   15.00
  -4  -8   8  -10.20    8.40
  -4  -8   8    3.50    3.40
  -3  -8   8  -11.70    7.60
  -3  -8   8    5.10    3.60
  -3  -8   8    4.30    2.20
  -2  -8   8   -1.90    8.80
  -2  -8   8   11.90    2.50
  -2  -8   8   10.70    4.00
  -1  -8   8    1.80    3.10
  -1  -8   8   -2.10    7.90
   0  -8   8   55.69   11.90
   0  -8   8   38.30    5.40
   1  -8   8    7.10    7.10
  -2   8  -8   -3.20    4.10
   2  -8   8    8.00    6.40
  -3   8  -8  319.37   18.90
  -3   8  -8  331.97   18.80
   3  -8   8  377.46   25.10
  -4   8  -8   16.00    4.70
  -4   8  -8   28.70    5.50
   4  -8   8   47.00   10.40
  -5   8  -8   12.00    5.10
  -5   8  -8   11.80    4.60
  -5  -7   8  -10.50    8.90
  -5  -7   8   -1.20    3.10
  -4  -7   8   54.09    6.10
  -4  -7   8   49.50    5.40
  -4  -7   8   42.00   12.10
  -3  -7   8    5.80    2.10
  -3  -7   8    1.10    8.70
  -3  -7   8    2.30    3.30
  -2  -7   8   -3.20    7.90
  -2  -7   8   -3.30    3.00
  -2  -7   8    4.70    1.80
  -1  -7   8    6.70    3.20
  -1  -7   8    3.50    7.10
   0  -7   8   -2.70    6.70
   0  -7   8    4.10    2.80
  -1   7  -8  560.94   26.60
   1  -7   8  544.25   27.30
   1  -7   8  526.35   32.30
  -2   7  -8  243.88   14.90
  -2   7  -8  253.57   14.50
   2  -7   8  269.57   20.00
  -3   7  -8   68.89    7.10
  -3   7  -8   70.79    7.40
   3  -7   8   82.09   12.00
  -4   7  -8   11.00    4.20
  -4   7  -8    9.50    4.40
  -5   7  -8   23.20    5.80
  -5   7  -8   20.10    4.80
  -6  -6   8    7.10    3.20
  -6  -6   8    5.00    9.40
  -5  -6   8   18.40   10.30
  -5  -6   8   22.70    3.90
  -4  -6   8    7.90    3.20
  -4  -6   8    2.30    8.60
  -4  -6   8    7.50    2.20
  -3  -6   8    0.70    1.60
  -3  -6   8    1.80    2.90
  -3  -6   8  -11.80    7.00
  -2  -6   8  151.08    7.90
  -2  -6   8  129.99   15.10
  -2  -6   8  137.19    9.40
  -1  -6   8  110.89   13.80
  -1  -6   8  111.39    8.00
   0   6  -8  108.49    6.70
   0   6  -8   63.69    9.10
   0  -6   8   97.09   13.10
   0  -6   8  103.99    7.40
  -1   6  -8  593.54   30.60
  -1   6  -8  627.44   30.00
   1  -6   8  632.44   35.40
   1  -6   8  628.14   30.40
  -2   6  -8   52.49    5.80
  -2   6  -8   41.10    5.50
   2  -6   8   50.59   10.00
   2  -6   8   43.50    6.80
  -3   6  -8   14.20    4.50
  -3   6  -8   13.30    3.70
   3  -6   8   13.20    6.60
  -4   6  -8   -0.60    3.40
  -4   6  -8    0.60    2.90
  -5   6  -8   -5.10    2.90
  -5   6  -8    2.20    4.10
  -6   6  -8    1.90    3.80
  -6   6  -8    6.00    4.90
  -6  -5   8   29.40    4.20
  -6  -5   8   39.70   11.20
  -5  -5   8    9.40    3.00
  -5  -5   8    3.00    7.40
  -4  -5   8   82.79    5.40
  -4  -5   8   75.69    6.60
  -4  -5   8   83.99   13.00
  -3  -5   8   35.60    4.50
  -3  -5   8   48.50    3.70
  -3  -5   8   51.09   10.30
  -2  -5   8   11.70    6.80
  -2  -5   8   16.50    3.60
   1   5  -8 1726.73   75.09
  -1  -5   8 1652.33   76.29
  -1  -5   8 1589.34   80.59
   0   5  -8    2.70    2.40
   0   5  -8    4.20    2.50
   0  -5   8    2.30    2.40
   0  -5   8   -1.10    5.80
  -1   5  -8    9.00    3.20
  -1   5  -8    5.30    2.70
   1  -5   8    5.20    2.80
   1  -5   8   10.40    6.00
  -2   5  -8   25.80    4.60
  -2   5  -8   23.10    4.20
   2  -5   8   25.80    7.70
   2  -5   8   22.10    3.80
  -3   5  -8    1.90    2.60
  -3   5  -8   -0.50    3.10
   3  -5   8   -2.60    4.80
  -4   5  -8   15.20    5.10
  -4   5  -8    9.50    3.60
  -5   5  -8   -0.30    3.00
  -5   5  -8    0.10    4.20
  -6   5  -8    3.90    3.80
  -6   5  -8    6.70    5.70
  -7  -4   8    7.20    2.60
  -7  -4   8    6.10    8.70
  -6  -4   8    5.50    2.50
  -6  -4   8   -5.40    6.00
  -5  -4   8   51.59    5.10
  -5  -4   8   63.19   10.90
  -5  -4   8   42.30    4.80
  -4  -4   8    2.90    7.00
  -4  -4   8    8.20    2.70
  -4  -4   8    0.80    1.50
  -3  -4   8  704.73   33.50
  -3  -4   8  691.63   32.20
  -3  -4   8  717.83   38.30
  -2  -4   8   25.30    3.60
  -2  -4   8   26.70    7.70
  -2  -4   8   23.60    2.50
  -2  -4   8   20.90    3.60
   1   4  -8   66.29    4.60
   1   4  -8   60.39    5.10
   1   4  -8   54.79    3.70
  -1  -4   8   57.29    5.50
  -1  -4   8   58.09    5.30
  -1  -4   8   59.59   10.10
   0   4  -8    9.00    2.60
   0   4  -8   11.50    3.00
   0  -4   8   12.30    6.00
   0  -4   8    8.60    2.90
   0  -4   8   11.20    2.80
  -1   4  -8    7.20    2.70
  -1   4  -8    3.10    2.80
   1  -4   8    0.80    2.10
   1  -4   8   -0.30    4.50
  -2   4  -8    0.00    3.30
  -2   4  -8    0.70    2.60
   2  -4   8    3.40    2.30
   2  -4   8   -1.00    5.00
  -3   4  -8    1.00    2.50
  -3   4  -8    0.30    3.40
  -4   4  -8   -0.60    2.70
  -4   4  -8    2.10    3.90
  -5   4  -8   43.60    5.50
  -5   4  -8   38.10    6.70
  -6   4  -8   -0.10    3.20
  -6   4  -8   -4.90    4.70
  -6   4  -8   -0.40    3.50
  -7  -3   8    1.80    7.60
  -7  -3   8    0.40    2.00
  -6  -3   8   54.59   10.60
  -6  -3   8   45.00    4.50
  -5  -3   8   55.59    9.80
  -5  -3   8   45.90    4.50
  -5  -3   8   38.30    3.80
  -4  -3   8   67.29   11.10
  -4  -3   8   75.69    5.70
  -4  -3   8   74.59    4.40
  -4  -3   8   80.09    5.70
  -3  -3   8  636.64   29.60
  -3  -3   8  654.03   34.00
  -3  -3   8  589.64   29.60
  -3  -3   8  605.24   28.80
   2   3  -8   75.29    3.60
   2   3  -8   76.39    5.60
   2   3  -8   74.79    4.70
  -2  -3   8   71.99    9.90
  -2  -3   8   72.49    5.60
  -2  -3   8   58.99    5.30
   1   3  -8    5.70    2.10
   1   3  -8    6.60    2.10
  -1  -3   8    6.30    5.50
  -1  -3   8    4.80    2.10
  -1  -3   8    6.60    2.50
   0   3  -8   41.30    4.40
   0   3  -8   39.60    2.80
   0   3  -8   41.70    4.70
   0  -3   8   45.50    4.40
   0  -3   8   46.50    7.40
   0  -3   8   37.20    4.00
  -1   3  -8    2.70    2.80
  -1   3  -8    3.90    2.20
   1  -3   8    4.30    2.20
   1  -3   8    6.90    4.90
  -2   3  -8   16.50    3.30
  -2   3  -8   19.10    4.50
   2  -3   8   21.10    3.30
  -3   3  -8   11.70    3.60
  -3   3  -8   13.30    4.40
  -4   3  -8   65.89    6.60
  -4   3  -8   59.89    6.10
  -4   3  -8   44.90    6.70
  -5   3  -8  167.08   13.10
  -5   3  -8  175.28   11.90
  -5   3  -8  192.08   11.90
  -6   3  -8   67.19    7.60
  -6   3  -8   34.10    7.60
  -6   3  -8   63.59    7.00
  -8  -2   8    9.30    8.00
  -7  -2   8   46.40    3.90
  -7  -2   8   34.80    9.00
  -6  -2   8  172.98   15.10
  -6  -2   8  168.28    9.30
  -6  -2   8  176.98    9.50
  -5  -2   8  549.54   25.70
  -5  -2   8  514.75   25.80
  -5  -2   8  560.44   25.10
  -4  -2   8   13.20    6.20
  -4  -2   8   10.20    2.30
  -4  -2   8    9.00    2.30
  -4  -2   8    7.80    1.00
   3   2  -8   14.70    2.10
  -3  -2   8   16.20    2.80
  -3  -2   8   11.20    5.30
  -3  -2   8   11.70    2.30
   2   2  -8   68.99    4.50
   2   2  -8   57.39    4.40
  -2  -2   8   59.59    8.70
  -2  -2   8   61.49    4.70
  -2  -2   8   48.30    4.50
   1   2  -8    6.10    2.30
   1   2  -8    5.10    1.80
  -1  -2   8    5.50    4.70
  -1  -2   8    4.80    2.10
  -1  -2   8    5.30    2.00
   0   2  -8   14.70    2.60
   0   2  -8   16.00    2.00
   0   2  -8   16.70    3.40
   0  -2   8   22.40    3.20
   0  -2   8   21.30    5.60
   0  -2   8   16.00    2.70
  -1   2  -8    1.50    1.50
  -1   2  -8    0.60    1.90
  -1   2  -8   -2.50    2.60
   1  -2   8    1.30    1.60
   1  -2   8   -1.50    1.90
   1  -2   8    0.20    3.60
  -2   2  -8   -1.00    2.10
  -2   2  -8   -1.30    1.90
  -2   2  -8    2.00    3.70
   2  -2   8    0.80    1.30
   2  -2   8   -1.80    2.00
  -3   2  -8  189.98   11.30
  -3   2  -8  186.18   12.50
  -3   2  -8  186.58   11.40
  -4   2  -8  209.18   14.50
  -4   2  -8  229.68   13.00
  -4   2  -8  224.08   13.20
  -5   2  -8    1.60    3.10
  -5   2  -8    3.10    2.90
  -5   2  -8   -3.70    4.50
  -6   2  -8   -1.10    5.50
  -6   2  -8    1.90    3.50
  -6   2  -8   10.20    4.10
  -8  -1   8   22.00    5.40
  -8  -1   8   24.40    8.20
  -8  -1   8   24.80    2.30
  -8  -1   8   24.20    2.30
  -7  -1   8    0.60    6.20
  -7  -1   8    1.00    1.60
  -7  -1   8    0.80    1.60
  -6  -1   8    2.50    5.40
  -6  -1   8    4.30    1.80
  -6  -1   8    3.40    1.70
  -5  -1   8   20.90    2.80
  -5  -1   8   26.90    3.00
  -5  -1   8   24.40    2.10
  -5  -1   8   24.70    6.50
  -4  -1   8    1.90    1.50
  -4  -1   8    1.20    4.70
  -4  -1   8    2.90    1.90
   3   1  -8    1.40    1.20
  -3  -1   8    2.70    4.30
  -3  -1   8    1.90    1.50
  -3  -1   8    1.10    1.70
   2   1  -8    7.20    2.20
   2   1  -8    8.10    2.80
  -2  -1   8    7.10    2.20
  -2  -1   8    6.30    4.30
  -2  -1   8    6.00    1.90
   1   1  -8   12.70    2.90
   1   1  -8   10.30    2.10
  -1  -1   8   10.50    2.40
  -1  -1   8   11.70    2.40
  -1  -1   8    9.90    2.40
  -1  -1   8   14.90    4.60
   0   1  -8   -0.70    2.40
   0   1  -8   -0.80    1.70
   0   1  -8   -0.10    0.90
   0  -1   8   -0.40    1.70
   0  -1   8   -0.30    1.80
   0  -1   8   -1.50    1.70
   0  -1   8    1.00    3.50
  -1   1  -8   27.60    3.10
  -1   1  -8   27.80    4.80
  -1   1  -8   37.90    4.20
   1  -1   8   31.40    3.70
   1  -1   8   28.80    2.90
  -2   1  -8    7.00    2.60
  -2   1  -8    4.40    2.10
  -2   1  -8   -0.20    3.80
   2  -1   8    8.70    1.50
   2  -1   8    7.90    2.60
  -3   1  -8  330.77   19.50
  -3   1  -8  340.57   18.10
  -3   1  -8  364.86   18.30
  -4   1  -8    7.90    5.00
  -4   1  -8    8.80    3.10
  -4   1  -8    9.80    3.20
  -5   1  -8   33.10    5.30
  -5   1  -8   17.50    6.00
  -5   1  -8   27.40    4.70
  -6   1  -8   35.90    7.70
  -6   1  -8   29.60    5.80
  -6   1  -8   40.90    5.50
  -8   0   8   36.40    8.60
  -8   0   8   38.70    2.40
  -8   0   8   38.40    6.20
  -7   0   8  246.48   14.40
  -7   0   8  251.57   12.00
  -7   0   8  273.17   17.80
  -7   0   8  225.88   12.20
  -6   0   8    4.70    1.60
  -6   0   8    2.50    1.60
  -6   0   8   -3.00    4.30
  -6   0   8    0.90    3.30
  -5   0   8   -1.00    1.60
  -5   0   8   -1.30    1.30
  -5   0   8   -4.60    4.10
  -5   0   8   -0.50    2.50
  -5   0   8   -0.50    0.70
  -4   0   8   34.10    3.50
  -4   0   8   30.30    3.30
  -4   0   8   36.30    4.30
  -4   0   8   31.20    6.10
   3   0  -8    1.60    1.20
  -3   0   8    2.20    2.20
  -3   0   8    3.40    1.80
  -3   0   8    2.10    1.40
  -3   0   8    1.90    4.00
   2   0  -8   19.80    3.00
  -2   0   8   15.60    2.30
  -2   0   8   18.80    2.70
  -2   0   8   20.50    3.00
  -2   0   8   20.80    4.60
   1   0  -8    9.30    2.50
   1   0  -8    5.00    1.10
   1   0  -8    5.30    1.90
  -1   0   8    7.60    2.40
  -1   0   8    8.80    3.80
  -1   0   8    5.00    1.80
  -1   0   8    9.60    2.30
   0   0  -8    1.50    2.60
   0   0  -8    0.20    1.70
   0   0  -8    1.20    1.10
   0   0   8    0.90    1.80
   0   0   8    1.90    1.80
   0   0   8    1.70    1.80
  -1   0  -8  915.21   41.90
  -1   0  -8  872.81   43.20
  -1   0  -8  940.41   42.60
   1   0   8  879.41   41.40
   1   0   8  918.61   42.20
  -2   0  -8  467.85   22.40
  -2   0  -8  413.66   23.30
  -2   0  -8  444.96   22.00
   2   0   8  470.85   22.00
   2   0   8  429.26   20.70
  -3   0  -8   56.49    6.10
  -3   0  -8   67.59    5.80
  -3   0  -8   52.69    7.30
  -4   0  -8    3.20    3.20
  -4   0  -8   -0.20    4.60
  -4   0  -8    7.80    3.30
  -5   0  -8   51.39    6.10
  -5   0  -8   47.10    5.80
  -5   0  -8   49.99    8.20
  -8   1   8   36.00    2.40
  -8   1   8   43.10    6.40
  -8   1   8   33.20    2.60
  -7   1   8    1.30    1.30
  -7   1   8   -2.60    4.20
  -7   1   8   -2.40    3.20
  -7   1   8   -0.30    1.40
  -6   1   8   -2.00    4.40
  -6   1   8    6.40    1.70
  -6   1   8    4.50    3.50
  -6   1   8    6.90    1.70
  -5   1   8   25.70    2.30
  -5   1   8   28.20    5.90
  -5   1   8   29.20    3.10
  -5   1   8   37.20    4.70
  -5   1   8   33.60    3.20
  -4   1   8   27.40    5.30
  -4   1   8   19.30    2.60
  -4   1   8   26.20    4.00
  -4   1   8   17.90    1.40
  -4   1   8   17.80    2.40
   3  -1  -8   14.30    2.00
  -3   1   8   18.30    3.20
  -3   1   8   12.70    2.30
  -3   1   8   16.70    4.00
  -3   1   8   14.90    2.50
   2  -1  -8   69.39    5.70
  -2   1   8   67.79    5.10
  -2   1   8   72.79    5.20
  -2   1   8   70.59    6.60
  -2   1   8   59.89    4.80
   1  -1  -8  321.87   15.20
   1  -1  -8  324.77   16.90
   1  -1  -8  353.76   16.20
  -1   1   8  338.37   16.20
  -1   1   8  272.27   15.90
  -1   1   8  318.77   15.90
   0  -1  -8  385.26   18.10
   0  -1  -8  340.67   18.70
   0  -1  -8  335.27   17.20
   0   1   8  360.06   17.40
   0   1   8  375.46   17.90
  -1  -1  -8  569.54   30.40
  -1  -1  -8  646.04   29.70
  -1  -1  -8  590.44   29.10
   1   1   8  605.54   28.60
   1   1   8  658.63   29.40
  -2  -1  -8  104.69    7.80
  -2  -1  -8  113.49    9.20
  -2  -1  -8  103.89    7.40
   2   1   8  110.99    6.00
  -3  -1  -8   39.20    4.80
  -3  -1  -8   43.10    6.70
  -3  -1  -8   45.00    5.20
  -4  -1  -8    1.60    4.60
  -4  -1  -8   -4.30    2.80
  -4  -1  -8   -1.20    2.60
  -5  -1  -8    2.90    5.60
  -5  -1  -8    6.40    3.50
  -5  -1  -8    3.30    3.40
  -8   2   8   -0.40    1.20
  -8   2   8   -6.90    3.70
  -8   2   8   -0.80    1.30
  -7   2   8    0.60    1.40
  -7   2   8    3.20    3.60
  -7   2   8    0.80    1.40
  -6   2   8   16.30    8.00
  -6   2   8   21.30    2.50
  -6   2   8   22.80    4.30
  -6   2   8   22.60    2.70
  -5   2   8   29.10    3.20
  -5   2   8   28.80    5.00
  -5   2   8   33.80    4.70
  -5   2   8   26.40    2.90
  -4   2   8   60.59    5.60
  -4   2   8   58.69    5.50
  -4   2   8   62.19    4.40
  -4   2   8   48.50    4.30
  -3   2   8  122.29    6.90
  -3   2   8  104.59    6.80
  -3   2   8  121.29    7.50
  -3   2   8  108.19    5.80
   2  -2  -8   -3.70    2.40
   2  -2  -8    2.00    1.20
   2  -2  -8    2.00    1.50
  -2   2   8    0.20    1.60
  -2   2   8    1.30    1.90
  -2   2   8   -0.20    0.90
  -2   2   8    3.60    2.10
   1  -2  -8 1919.31   89.39
   1  -2  -8 2119.59   88.79
   1  -2  -8 1861.91   87.89
  -1   2   8 1725.43   88.59
  -1   2   8 2049.99   88.59
  -1   2   8 2006.90   88.49
   0  -2  -8    6.50    2.50
   0  -2  -8    3.60    3.20
   0  -2  -8    6.20    2.20
   0   2   8    9.30    2.30
   0   2   8    6.90    2.50
  -1  -2  -8   20.40    3.10
  -1  -2  -8   18.20    3.30
  -1  -2  -8   25.80    5.20
   1   2   8   24.00    2.90
   1   2   8   15.60    3.00
  -2  -2  -8   14.20    3.10
  -2  -2  -8   10.60    3.00
  -2  -2  -8    8.60    4.30
   2   2   8    7.60    2.10
  -3  -2  -8    4.30    4.60
  -3  -2  -8   12.20    3.20
  -3  -2  -8    5.70    2.80
  -4  -2  -8   39.50    7.10
  -4  -2  -8   35.00    5.40
  -4  -2  -8   41.20    5.10
  -8   3   8   13.70    2.00
  -8   3   8    8.00    4.40
  -7   3   8    2.50    3.70
  -7   3   8    5.10    1.80
  -6   3   8    0.00    3.10
  -6   3   8    1.90    1.70
  -5   3   8   65.09    6.30
  -5   3   8   68.69    4.90
  -4   3   8   -1.30    2.40
  -4   3   8    1.50    1.90
  -3   3   8 1060.69   50.99
  -3   3   8 1135.79   50.59
   2  -3  -8   77.89    5.10
  -2   3   8   89.09    5.80
  -2   3   8   79.19    6.00
   1  -3  -8   42.20    4.40
   1  -3  -8   49.10    4.60
   1  -3  -8   46.20    5.50
  -1   3   8   49.30    4.60
  -1   3   8   60.39    5.00
   0  -3  -8   37.40    4.20
   0  -3  -8   44.50    4.60
   0  -3  -8   37.70    5.50
   0   3   8   45.60    4.40
   0   3   8   38.70    4.10
  -1  -3  -8    3.30    2.30
  -1  -3  -8    7.50    3.90
  -1  -3  -8    2.10    2.60
   1   3   8    3.40    2.00
  -2  -3  -8    3.60    4.10
  -2  -3  -8    5.20    2.60
  -2  -3  -8    1.70    2.50
   2   3   8    1.60    2.30
  -3  -3  -8   -3.90    4.30
  -3  -3  -8    6.30    3.10
  -3  -3  -8    0.00    3.00
  -4  -3  -8    1.10    3.30
  -4  -3  -8   -3.80    5.70
  -4  -3  -8   -1.40    3.10
  -8   4   8   -0.60    3.50
  -8   4   8   -0.90    1.70
  -7   4   8    0.40    1.80
  -7   4   8   -1.90    3.20
  -6   4   8    8.70    2.30
  -6   4   8   15.70    4.00
  -5   4   8  168.98   10.50
  -5   4   8  181.88    9.70
  -4   4   8   11.40    2.60
  -4   4   8   13.50    3.50
  -3   4   8  529.15   24.60
  -3   4   8  492.05   25.00
   2  -4  -8   99.39    6.50
  -2   4   8  106.69    7.00
  -2   4   8  118.09    7.40
   1  -4  -8    5.90    3.20
   1  -4  -8    2.80    2.50
  -1   4   8    1.60    2.30
  -1   4   8    4.30    2.40
   0  -4  -8   14.70    4.00
   0  -4  -8    4.30    3.10
   0   4   8    8.50    2.70
   0   4   8    7.90    2.50
  -1  -4  -8    9.20    2.90
  -1  -4  -8    1.00    3.10
  -1  -4  -8    8.20    3.90
   1   4   8   10.50    2.60
  -2  -4  -8   31.10    5.70
  -2  -4  -8   26.90    4.00
  -2  -4  -8   18.60    4.00
  -3  -4  -8    7.10    4.80
  -3  -4  -8    9.90    3.80
  -3  -4  -8   17.80    4.20
  -8   5   8   -1.20    2.00
  -8   5   8   -2.90    3.70
  -7   5   8   71.99    5.60
  -7   5   8   77.99    7.00
  -6   5   8  128.19    7.80
  -6   5   8  129.09    9.20
  -5   5   8  571.64   28.00
  -5   5   8  560.74   27.20
  -4   5   8   12.40    3.30
  -4   5   8    7.00    2.80
   3  -5  -8    2.50    2.00
  -3   5   8   -0.80    2.70
  -3   5   8   -0.90    2.40
   2  -5  -8    8.30    2.60
  -2   5   8    6.60    2.90
  -2   5   8    5.30    2.70
   1  -5  -8    0.00    2.60
  -1   5   8    0.80    2.40
  -1   5   8    1.30    2.60
   0  -5  -8   28.50    5.00
   0   5   8   28.10    3.80
  -1  -5  -8   -5.10    3.40
  -1  -5  -8    4.80    4.30
   1   5   8    1.90    2.40
  -2  -5  -8   -0.50    4.00
  -2  -5  -8    6.90    4.50
  -7   6   8   29.10    4.00
  -7   6   8   33.00    5.00
  -6   6   8   22.60    3.70
  -6   6   8   28.70    4.70
  -5   6   8   12.40    3.40
  -5   6   8   14.60    3.20
  -4   6   8   17.10    3.90
  -4   6   8   14.90    3.20
   3  -6  -8    4.30    2.30
  -3   6   8    1.40    2.30
  -3   6   8    1.20    2.90
   2  -6  -8    3.20    2.50
  -2   6   8    0.80    2.60
  -2   6   8    6.00    3.10
   1  -6  -8    1.40    2.90
  -1   6   8    6.00    2.80
  -1   6   8    3.90    3.50
   0  -6  -8   -3.40    3.50
   0   6   8    2.10    2.70
  -1  -6  -8   -9.10    3.60
  -1  -6  -8    3.30    3.80
   1   6   8   10.00    2.90
  -6   7   8   -0.20    2.80
  -6   7   8    2.60    3.50
  -5   7   8    2.10    3.10
  -5   7   8    3.20    2.90
  -4   7   8    3.60    3.40
  -4   7   8    6.70    3.20
   3  -7  -8    5.60    2.60
  -3   7   8    2.10    3.00
  -3   7   8   -0.10    2.60
   2  -7  -8   24.50    3.90
  -2   7   8   37.90    5.00
  -2   7   8   28.20    4.30
   1  -7  -8    2.00    3.10
  -1   7   8    5.20    3.10
   0  -7  -8   -7.00    3.50
   0   7   8    4.70    3.00
  -4   8   8   16.20    4.30
  -4   8   8   12.20    4.10
   3  -8  -8    5.90    2.90
  -3   8   8    0.60    3.30
  -3   8   8    4.40    3.30
  -2  -9   9  -13.00    7.60
  -2  -9   9    2.10    4.10
  -1  -9   9   -5.50    8.70
  -1  -9   9    0.80    3.80
   0  -9   9   10.00    9.30
   1  -9   9    6.70    7.60
   2  -9   9  174.98   17.40
   3  -9   9    6.00    7.10
  -3  -8   9  -12.90    8.40
  -3  -8   9    0.10    3.70
  -2  -8   9   33.10   11.70
  -2  -8   9   27.10    5.00
  -1  -8   9    4.80    3.50
  -1  -8   9   -3.90    8.20
   0  -8   9   -0.70    6.80
   0  -8   9    0.90    3.30
   1  -8   9    4.40    6.90
   2  -8   9   10.60    7.20
  -3   8  -9  264.27   16.20
   3  -8   9  291.77   22.40
  -4   8  -9   -1.10    4.20
  -4  -7   9    2.10   10.30
  -4  -7   9    7.10    3.60
  -3  -7   9   -0.90    3.30
  -3  -7   9  -14.30    8.30
  -2  -7   9    4.30    3.60
  -2  -7   9    3.40    8.60
  -1  -7   9    3.40    2.90
  -1  -7   9   -3.50    6.80
   0  -7   9  251.47   14.30
   0  -7   9  242.08   20.50
   1  -7   9  100.09   13.40
  -2   7  -9   27.20    4.80
   2  -7   9   40.80    9.90
  -3   7  -9  100.99    9.30
  -3   7  -9  113.69    9.50
   3  -7   9  139.09   14.80
  -4   7  -9   24.10    5.70
  -4   7  -9   18.00    4.50
  -5   7  -9    7.50    4.00
  -5   7  -9    4.00    5.20
  -5  -6   9    8.90    3.50
  -5  -6   9    2.20    8.80
  -4  -6   9   -8.10    7.50
  -4  -6   9   -3.30    2.90
  -3  -6   9   -0.70    2.80
  -2  -6   9   75.89    7.00
  -2  -6   9   69.39   13.20
  -1  -6   9    2.90    7.60
  -1  -6   9    0.50    2.80
   0   6  -9  238.18   12.70
   0  -6   9  222.18   18.70
   0  -6   9  219.58   13.10
  -1   6  -9  140.59    9.30
   1  -6   9  142.39   14.40
   1  -6   9  119.99    9.20
  -2   6  -9    3.50    3.20
  -2   6  -9    5.10    3.60
   2  -6   9    6.50    5.80
  -3   6  -9    1.30    3.80
  -3   6  -9   -1.50    3.00
   3  -6   9    2.20    5.60
  -4   6  -9   23.40    5.70
  -4   6  -9   35.30    5.70
  -5   6  -9    2.40    4.90
  -5   6  -9   -3.80    3.60
  -6  -5   9   -0.90    2.70
  -6  -5   9  -12.60    8.00
  -5  -5   9   11.20    9.70
  -5  -5   9   16.80    3.50
  -4  -5   9   15.10    8.50
  -4  -5   9   24.50    4.10
  -3  -5   9    2.80    7.10
  -3  -5   9    6.80    3.10
  -2  -5   9    7.20    7.70
  -2  -5   9    2.80    2.90
   1   5  -9   15.60    2.60
  -1  -5   9   30.70    8.80
  -1  -5   9   14.20    3.80
   0   5  -9   -0.80    2.70
   0  -5   9   -4.50    4.90
   0  -5   9    2.40    2.60
  -1   5  -9   10.00    3.00
  -1   5  -9   16.30    3.90
   1  -5   9   11.80    3.20
   1  -5   9   18.80    7.10
  -2   5  -9   -1.00    3.40
  -2   5  -9   -2.50    2.40
   2  -5   9    3.90    5.70
  -3   5  -9   16.20    4.60
  -3   5  -9   27.00    4.70
  -4   5  -9   -0.20    3.00
  -4   5  -9    2.80    4.10
  -5   5  -9    3.80    3.50
  -5   5  -9    3.00    4.70
  -7  -4   9    5.70    8.50
  -7  -4   9    9.90    2.80
  -6  -4   9   17.60    3.40
  -6  -4   9   13.50    9.40
  -5  -4   9  -10.20    7.10
  -5  -4   9   -1.40    2.50
  -4  -4   9   52.79   11.00
  -4  -4   9   54.99    5.40
  -3  -4   9   63.99    5.90
  -3  -4   9   60.39   11.70
  -2  -4   9   85.49   12.40
  -2  -4   9  100.49    7.20
   1   4  -9   39.00    4.20
  -1  -4   9   41.30    4.80
  -1  -4   9   31.50    7.90
   0   4  -9   13.60    3.20
   0   4  -9    7.00    3.20
   0  -4   9   16.80    6.70
   0  -4   9   11.50    3.00
  -1   4  -9    9.20    3.70
  -1   4  -9    7.10    2.70
   1  -4   9   13.90    6.30
   1  -4   9    8.90    3.10
  -2   4  -9   15.80    4.20
  -2   4  -9   13.90    3.40
   2  -4   9   19.70    5.50
   2  -4   9   22.60    6.90
  -3   4  -9   -3.00    4.10
  -3   4  -9   -0.60    3.20
  -4   4  -9    9.40    5.30
  -4   4  -9    4.50    3.40
  -5   4  -9    3.30    4.90
  -5   4  -9    4.80    3.30
  -5   4  -9    1.70    3.40
  -7  -3   9   -0.40    2.00
  -7  -3   9   -3.40    7.20
  -6  -3   9    9.50    8.20
  -6  -3   9   12.50    2.90
  -5  -3   9   66.79    5.50
  -5  -3   9   57.49   10.60
  -4  -3   9   93.59    6.60
  -4  -3   9   76.69   12.00
  -3  -3   9   18.60    7.60
  -3  -3   9   13.20    3.00
   2   3  -9    5.40    2.00
  -2  -3   9    3.00    6.00
  -2  -3   9    9.40    2.90
   1   3  -9   -0.30    1.70
   1   3  -9   -0.40    2.10
  -1  -3   9    0.20    4.90
  -1  -3   9    1.60    2.00
  -1  -3   9    0.90    2.50
   0   3  -9   43.40    4.70
   0   3  -9   42.60    5.40
   0  -3   9   45.40    8.50
   0  -3   9   45.90    5.00
  -1   3  -9   25.50    4.10
  -1   3  -9   24.40    4.70
   1  -3   9   25.90    6.80
   1  -3   9   22.50    3.70
  -2   3  -9   14.00    2.90
  -2   3  -9   17.40    3.80
  -2   3  -9   17.60    4.60
   2  -3   9   13.30    3.40
  -3   3  -9    4.10    4.10
  -3   3  -9    5.40    2.70
  -3   3  -9    8.10    3.70
  -4   3  -9   89.59    9.80
  -4   3  -9   86.99    7.50
  -4   3  -9   82.89    7.60
  -5   3  -9  224.68   14.30
  -5   3  -9  233.38   14.00
  -7  -2   9   37.20    3.90
  -7  -2   9   19.00    8.30
  -6  -2   9   26.40    8.80
  -6  -2   9   44.00    4.20
  -5  -2   9   49.99    9.90
  -5  -2   9   44.00    4.60
  -4  -2   9    1.20    5.70
  -4  -2   9    2.50    2.20
  -3  -2   9   15.80    6.70
  -3  -2   9   13.20    2.90
  -3  -2   9    8.90    2.30
   2   2  -9    2.30    1.90
  -2  -2   9    1.60    1.90
  -2  -2   9    2.50    5.20
  -2  -2   9    1.20    2.30
   1   2  -9   35.90    4.10
   1   2  -9   28.10    3.50
  -1  -2   9   38.50    4.40
  -1  -2   9   36.80    7.00
  -1  -2   9   32.40    4.00
   0   2  -9   31.70    3.90
   0   2  -9   30.60    2.70
   0   2  -9   28.40    4.30
   0  -2   9   32.90    4.30
   0  -2   9   32.90    3.60
   0  -2   9   37.30    7.60
  -1   2  -9    5.20    2.60
  -1   2  -9    3.90    3.40
  -1   2  -9    5.20    2.00
   1  -2   9    7.70    2.80
   1  -2   9    7.10    2.20
  -2   2  -9  264.87   14.60
  -2   2  -9  270.57   14.00
  -2   2  -9  253.97   15.50
   2  -2   9  258.47   16.50
  -3   2  -9   25.30    4.30
  -3   2  -9   17.40    3.80
  -3   2  -9   24.10    5.60
  -4   2  -9    6.50    3.10
  -4   2  -9    0.30    3.20
  -4   2  -9    1.30    4.90
  -5   2  -9  362.36   22.60
  -5   2  -9  398.06   20.90
  -8  -1   9   32.90    6.00
  -8  -1   9   32.70    9.10
  -8  -1   9   49.60    3.50
  -7  -1   9   84.09    5.20
  -7  -1   9   66.09   11.10
  -6  -1   9   51.29    4.20
  -6  -1   9   45.40    9.20
  -5  -1   9   34.40    4.00
  -5  -1   9   38.00    4.00
  -5  -1   9   28.40    7.50
  -4  -1   9    3.50    5.60
  -4  -1   9    4.70    1.90
  -4  -1   9    8.90    2.40
  -3  -1   9   -0.10    4.70
  -3  -1   9   -1.10    1.60
  -3  -1   9   -0.60    2.00
   2   1  -9   56.19    4.80
  -2  -1   9   63.59    5.30
  -2  -1   9   62.59    5.30
  -2  -1   9   51.59    4.80
  -2  -1   9   61.69    8.60
   1   1  -9    2.50    2.40
   1   1  -9   -2.30    1.70
  -1  -1   9   -3.40    1.60
  -1  -1   9   -4.10    2.00
  -1  -1   9   -2.50    2.00
  -1  -1   9    1.60    3.80
   0   1  -9   17.90    3.00
   0   1  -9   23.80    4.50
   0   1  -9   16.60    2.20
   0  -1   9   22.60    6.00
   0  -1   9   21.30    3.00
   0  -1   9   20.60    3.40
  -1   1  -9   -0.10    3.60
  -1   1  -9    2.00    2.30
  -1   1  -9    1.60    1.60
   1  -1   9    0.00    1.80
   1  -1   9    1.80    2.40
  -2   1  -9   -2.80    2.00
  -2   1  -9    0.60    2.60
  -2   1  -9   -1.90    4.00
  -3   1  -9  726.13   38.00
  -3   1  -9  737.33   36.50
  -3   1  -9  811.52   37.00
  -4   1  -9   73.39    6.80
  -4   1  -9   69.49    6.90
  -4   1  -9   64.19    8.70
  -5   1  -9   99.39    8.90
  -5   1  -9  106.39    8.90
  -5   1  -9   84.19   10.80
  -8   0   9   -1.00    4.50
  -8   0   9   -1.90    2.30
  -8   0   9   -1.10    1.30
  -7   0   9   -2.60    5.60
  -7   0   9    1.50    1.70
  -7   0   9    1.60    4.00
  -6   0   9    1.80    1.80
  -6   0   9    1.20    3.60
  -6   0   9   -7.30    5.20
  -5   0   9    1.10    1.60
  -5   0   9   -5.60    4.50
  -5   0   9    0.10    1.80
  -5   0   9   -1.20    2.80
  -4   0   9   38.10    7.20
  -4   0   9   26.90    3.40
  -4   0   9   36.80    4.90
  -4   0   9   32.50    3.70
  -3   0   9   10.50    2.60
  -3   0   9   11.50    4.70
  -3   0   9    6.90    2.00
  -3   0   9   10.60    3.20
   2   0  -9    6.20    2.70
  -2   0   9    5.50    2.70
  -2   0   9    2.00    1.70
  -2   0   9    7.00    2.50
  -2   0   9    7.80    4.00
   1   0  -9    2.00    2.90
   1   0  -9   -1.30    1.90
   1   0  -9    0.80    1.00
  -1   0   9    6.80    4.00
  -1   0   9    2.00    2.30
  -1   0   9   -1.90    1.60
  -1   0   9   -2.00    2.40
   0   0  -9  291.47   15.00
   0   0  -9  323.47   16.20
   0   0  -9  317.07   17.00
   0   0   9  309.27   15.50
   0   0   9  325.97   16.10
  -1   0  -9  430.86   19.80
  -1   0  -9  364.16   20.50
  -1   0  -9  370.26   18.70
   1   0   9  390.36   19.30
   1   0   9  365.16   18.30
  -2   0  -9    3.70    2.80
  -2   0  -9   -6.20    4.20
  -2   0  -9    3.10    2.30
  -3   0  -9  187.98   11.50
  -3   0  -9  194.38   12.10
  -3   0  -9  193.38   14.10
  -4   0  -9   38.90    5.40
  -4   0  -9   38.50    7.80
  -4   0  -9   43.80    5.80
  -5   0  -9   12.40    4.30
  -5   0  -9    5.00    3.70
  -5   0  -9   -2.30    5.80
  -8   1   9    9.80    1.70
  -8   1   9    8.10    5.10
  -7   1   9    2.30    4.00
  -7   1   9    9.70    2.00
  -6   1   9    1.10    1.70
  -6   1   9   -6.90    4.80
  -6   1   9    0.80    3.80
  -5   1   9    3.50    2.00
  -5   1   9    2.30    3.20
  -5   1   9   -1.20    4.50
  -4   1   9   -3.20    3.60
  -4   1   9   -0.60    1.90
  -4   1   9    1.40    2.80
  -3   1   9    1.20    2.30
  -3   1   9    0.10    2.90
  -3   1   9   -1.80    2.10
   2  -1  -9  153.38    9.70
  -2   1   9  151.28    9.00
  -2   1   9  153.38    8.80
   1  -1  -9   25.70    3.40
   1  -1  -9   26.00    2.90
   1  -1  -9   23.20    4.00
  -1   1   9   32.70    3.80
  -1   1   9   29.90    3.70
   0  -1  -9  255.87   12.90
   0  -1  -9  242.18   14.70
   0  -1  -9  273.57   13.80
   0   1   9  242.78   13.00
   0   1   9  268.47   13.80
  -1  -1  -9  352.56   18.10
  -1  -1  -9  377.46   18.90
  -1  -1  -9  357.06   19.90
   1   1   9  354.86   17.60
   1   1   9  378.96   18.50
  -2  -1  -9    0.60    2.20
  -2  -1  -9   -1.90    2.40
  -2  -1  -9   -0.10    4.10
  -3  -1  -9   -0.50    4.60
  -3  -1  -9   -0.40    2.50
  -3  -1  -9   -3.20    2.70
  -4  -1  -9    3.00    5.60
  -4  -1  -9    9.30    3.80
  -4  -1  -9    9.90    3.60
  -8   2   9    0.20    4.20
  -8   2   9    6.10    1.70
  -7   2   9   17.40    4.60
  -7   2   9   11.90    2.20
  -6   2   9   -0.50    1.70
  -6   2   9   -1.90    3.10
  -5   2   9   53.09    5.70
  -5   2   9   43.00    4.20
  -4   2   9   17.50    3.80
  -4   2   9   13.20    2.70
  -4   2   9   17.00    3.70
  -3   2   9   -0.10    2.60
  -3   2   9    0.00    2.20
   2  -2  -9   29.80    2.60
  -2   2   9   33.20    4.00
  -2   2   9   32.60    3.90
   1  -2  -9  196.48   12.00
   1  -2  -9  170.48    9.90
  -1   2   9  191.08   10.50
  -1   2   9  217.58   11.00
   0  -2  -9   35.80    5.40
   0  -2  -9   58.09    5.00
   0  -2  -9   46.20    4.70
   0   2   9   56.29    5.40
   0   2   9   49.20    4.50
  -1  -2  -9   18.50    3.30
  -1  -2  -9   24.30    5.50
  -1  -2  -9   19.10    3.80
   1   2   9   21.20    2.90
  -2  -2  -9    3.20    2.80
  -2  -2  -9   -0.40    4.70
  -2  -2  -9   -3.00    2.20
  -3  -2  -9   11.80    5.40
  -3  -2  -9   17.30    4.10
  -3  -2  -9   24.10    4.40
  -4  -2  -9    3.50    3.30
  -4  -2  -9    0.80    3.40
  -4  -2  -9   -1.50    5.40
  -8   3   9    8.90    2.10
  -8   3   9    3.60    4.00
  -7   3   9   30.60    3.60
  -7   3   9   30.10    4.80
  -6   3   9   12.90    4.10
  -6   3   9   17.90    2.70
  -5   3   9   -0.60    2.00
  -5   3   9   -1.90    2.60
  -4   3   9   36.00    4.70
  -4   3   9   27.80    3.50
  -3   3   9   10.00    2.80
  -3   3   9   12.10    3.30
   2  -3  -9   32.80    3.40
  -2   3   9   40.80    4.70
  -2   3   9   35.00    4.20
   1  -3  -9   49.50    5.10
   1  -3  -9   65.19    6.60
  -1   3   9   70.59    5.40
  -1   3   9   69.59    5.50
   0  -3  -9    6.70    3.00
   0  -3  -9    5.20    3.70
   0   3   9   12.90    2.70
   0   3   9   11.40    2.90
  -1  -3  -9    8.70    4.70
  -1  -3  -9    4.50    3.00
   1   3   9   11.00    2.50
  -2  -3  -9    0.70    4.10
  -2  -3  -9    3.50    4.40
  -2  -3  -9    5.40    2.90
  -3  -3  -9    0.10    3.30
  -3  -3  -9   -5.70    5.00
  -3  -3  -9    1.50    3.00
  -7   4   9    1.10    3.30
  -7   4   9    1.80    2.10
  -6   4   9    8.50    3.90
  -6   4   9    3.20    2.40
  -5   4   9   68.79    5.60
  -5   4   9   73.69    6.90
  -4   4   9  105.39    7.10
  -3   4   9   85.39    6.50
  -3   4   9   88.09    6.90
   2  -4  -9   33.80    3.80
  -2   4   9   42.40    4.60
  -2   4   9   27.40    4.00
   1  -4  -9    0.00    3.20
   1  -4  -9   -0.70    2.30
  -1   4   9   -1.20    2.40
  -1   4   9   -1.00    2.20
   0  -4  -9    2.40    3.30
   0  -4  -9   11.70    4.20
   0   4   9   17.10    3.10
  -1  -4  -9   16.50    4.80
  -1  -4  -9    4.60    3.70
   1   4   9   12.80    3.00
  -2  -4  -9   15.90    5.20
  -2  -4  -9    9.40    4.10
  -7   5   9   50.59    5.10
  -7   5   9   62.19    7.00
  -6   5   9    7.00    3.70
  -6   5   9    2.90    2.50
  -5   5   9    2.70    2.60
  -5   5   9    7.60    3.20
  -4   5   9   39.80    5.20
  -4   5   9   34.80    4.30
  -3   5   9   -0.20    2.40
  -3   5   9    8.60    3.20
   2  -5  -9   -1.30    2.10
  -2   5   9   -2.00    2.30
  -2   5   9   -0.40    2.60
   1  -5  -9   17.70    3.60
  -1   5   9   22.00    4.00
  -1   5   9   26.20    3.90
   0  -5  -9   -5.10    3.30
   0  -5  -9    4.00    3.80
   0   5   9    5.10    2.70
  -1  -5  -9    7.80    4.40
  -1  -5  -9   -3.90    3.90
   1   5   9    3.40    3.30
  -6   6   9   15.50    3.40
  -6   6   9   18.60    4.00
  -5   6   9   30.50    4.20
  -5   6   9   32.90    4.80
  -4   6   9    0.70    2.60
  -4   6   9    2.30    3.30
  -3   6   9    0.90    2.90
  -3   6   9   -4.70    2.60
   2  -6  -9    9.40    3.20
  -2   6   9    8.60    3.40
  -2   6   9    8.50    3.20
   1  -6  -9   -1.30    2.90
  -1   6   9    4.90    2.70
   0  -6  -9   -3.90    3.60
   0   6   9   -0.10    2.80
  -5   7   9   -5.50    3.20
  -5   7   9   -4.30    2.70
  -4   7   9    6.40    3.30
  -4   7   9    8.70    3.90
  -3   7   9    2.20    3.20
  -3   7   9    0.70    3.00
  -2   7   9    3.30    3.00
  -1  -9  10   29.90   11.90
   0  -9  10    1.70    7.90
   1  -9  10   28.90    9.40
   2  -9  10   18.90    8.00
  -3  -8  10   10.00    4.10
  -3  -8  10   -1.50    8.70
  -2  -8  10    2.80   10.10
  -2  -8  10   11.00    3.80
  -1  -8  10   -3.40    8.40
  -1  -8  10    8.90    4.10
   0  -8  10    2.50    7.30
   1  -8  10    7.90    7.00
   2  -8  10   17.60    7.30
   3  -8  10   11.70    7.10
  -4  -7  10  107.99    9.10
  -4  -7  10  139.99   19.90
  -3  -7  10  -11.80    8.10
  -3  -7  10    6.20    3.80
  -2  -7  10    8.60    9.70
  -2  -7  10    6.50    3.70
  -1  -7  10   -0.90    7.70
  -1  -7  10    0.50    2.90
   0  -7  10    7.80    3.60
   0  -7  10   11.30    8.00
   1  -7  10   84.69   11.90
  -2   7 -10   23.80    4.90
   2  -7  10   29.90    8.30
  -3   7 -10    5.50    4.50
   3  -7  10   24.70    8.30
  -4   7 -10   13.60    5.40
  -5  -6  10  -16.00    9.30
  -5  -6  10    3.70    3.40
  -4  -6  10    4.90    3.30
  -4  -6  10  -13.00    8.80
  -3  -6  10    3.10    3.10
  -3  -6  10  -11.00    6.90
  -2  -6  10   89.19    7.70
  -2  -6  10   79.39   13.00
  -1  -6  10   75.39   13.60
  -1  -6  10   85.39    7.20
   0  -6  10   29.40    9.10
   0  -6  10   21.40    4.20
  -1   6 -10   -0.70    3.40
   1  -6  10    3.90    5.90
  -2   6 -10   24.60    4.90
   2  -6  10   34.60    9.30
  -3   6 -10   -1.90    4.10
  -4   6 -10   -0.40    3.70
  -4   6 -10   -1.00    4.50
  -6  -5  10    8.20    3.30
  -6  -5  10   -5.60    9.70
  -5  -5  10  -10.70    8.40
  -5  -5  10    1.90    2.90
  -4  -5  10   -2.00    9.10
  -4  -5  10    7.40    3.20
  -3  -5  10   32.60    4.70
  -3  -5  10   25.70   10.20
  -2  -5  10   42.90    5.20
  -2  -5  10   41.10   10.00
  -1  -5  10   23.40    4.40
  -1  -5  10   22.50    8.70
   0   5 -10   34.70    4.80
   0  -5  10   35.60    4.90
   0  -5  10   39.70    9.20
  -1   5 -10    3.20    3.70
   1  -5  10    5.00    3.20
   1  -5  10    8.50    5.70
  -2   5 -10   15.70    5.90
  -2   5 -10   27.50    5.40
   2  -5  10   34.50    8.20
  -3   5 -10   -1.00    3.20
  -3   5 -10   -5.00    4.20
  -4   5 -10    8.00    5.40
  -4   5 -10   14.90    4.20
  -5   5 -10   16.30    3.90
  -5   5 -10   10.10    4.10
  -6  -4  10    0.00    2.60
  -5  -4  10    0.30    8.60
  -5  -4  10    8.00    2.90
  -4  -4  10    3.50    2.90
  -4  -4  10   -5.10    7.20
  -3  -4  10   54.69   11.50
  -3  -4  10   53.39    5.80
  -2  -4  10    0.60    6.60
  -2  -4  10    4.80    3.00
   1   4 -10    0.80    2.40
  -1  -4  10    0.80    6.00
  -1  -4  10   -0.80    2.70
   0   4 -10   50.89    6.20
   0  -4  10   58.99   10.00
   0  -4  10   49.99    5.90
  -1   4 -10    6.00    3.90
   1  -4  10    8.80    3.40
   1  -4  10    7.70    5.70
  -2   4 -10   38.40    6.30
  -2   4 -10   30.80    4.70
  -3   4 -10   23.10    5.50
  -3   4 -10   27.00    4.90
  -3   4 -10   26.80    4.10
  -4   4 -10    1.70    2.80
  -4   4 -10    3.40    4.70
  -4   4 -10   -1.80    3.10
  -5   4 -10   26.50    4.60
  -5   4 -10   18.40    5.00
  -5   4 -10   15.10    7.00
  -7  -3  10  -14.40    8.00
  -7  -3  10    2.80    2.40
  -6  -3  10   -3.10    8.20
  -6  -3  10    7.70    2.80
  -5  -3  10   -2.00    7.30
  -5  -3  10    6.40    2.80
  -4  -3  10   62.09    5.50
  -4  -3  10   42.20   10.00
  -3  -3  10   -2.30    6.60
  -3  -3  10   -0.60    2.40
   2   3 -10   36.80    4.20
  -2  -3  10   35.00    4.50
  -2  -3  10   36.60    8.40
   1   3 -10    2.20    2.60
  -1  -3  10   -0.30    5.20
  -1  -3  10    2.60    2.40
   0   3 -10    2.70    3.20
   0  -3  10    0.70    2.40
   0  -3  10    2.60    5.00
  -1   3 -10   16.70    2.60
  -1   3 -10   16.60    3.80
  -1   3 -10   17.60    4.90
   1  -3  10   15.80    3.50
   1  -3  10   15.20    6.80
   1  -3  10   16.80    2.90
  -2   3 -10    1.90    3.10
  -2   3 -10    1.10    2.10
  -2   3 -10   -0.80    3.90
  -3   3 -10    4.00    5.20
  -3   3 -10    5.50    2.80
  -3   3 -10   -1.00    3.30
  -4   3 -10  107.59    8.80
  -4   3 -10   94.49   11.00
  -4   3 -10  108.19    8.50
  -5   3 -10    3.30    3.90
  -5   3 -10    8.30    3.70
  -5   3 -10   -1.30    5.60
  -7  -2  10  -13.50    7.20
  -7  -2  10   -0.50    2.10
  -6  -2  10   16.60    3.00
  -6  -2  10    1.30    8.00
  -5  -2  10   -4.80    6.70
  -5  -2  10    3.40    2.50
  -4  -2  10   35.50    9.10
  -4  -2  10   36.10    4.30
  -3  -2  10    2.00    2.20
  -3  -2  10   -5.50    5.50
   2   2 -10   80.29    5.90
  -2  -2  10   72.09    6.00
  -2  -2  10   69.59   10.20
   1   2 -10   29.20    4.30
  -1  -2  10   37.90    4.50
  -1  -2  10   41.60    4.90
  -1  -2  10   53.29    9.00
   0   2 -10    0.70    3.40
   0  -2  10    1.50    4.60
   0  -2  10    0.40    2.20
   0  -2  10    3.10    2.90
  -1   2 -10    2.20    3.80
  -1   2 -10    4.70    2.70
  -1   2 -10    6.60    2.00
   1  -2  10    6.10    3.20
   1  -2  10    4.30    2.20
  -2   2 -10    0.90    2.90
  -2   2 -10    1.10    4.00
  -2   2 -10   -1.10    2.00
  -3   2 -10   47.10    7.20
  -3   2 -10   57.79    6.70
  -3   2 -10   52.09    5.70
  -4   2 -10    4.00    3.20
  -4   2 -10    2.40    5.50
  -4   2 -10    4.60    3.60
  -7  -1  10   -2.30    1.80
  -7  -1  10   -1.70    3.70
  -6  -1  10   -3.00    2.10
  -6  -1  10   -4.40    3.80
  -6  -1  10   -5.80    6.40
  -5  -1  10   -7.80    5.70
  -5  -1  10   -0.50    3.30
  -5  -1  10    1.00    2.20
  -4  -1  10   60.49   10.50
  -4  -1  10   65.69    6.60
  -4  -1  10   72.89    5.80
  -3  -1  10   35.10    7.50
  -3  -1  10   38.10    4.30
  -3  -1  10   32.50    4.60
   2   1 -10    2.40    2.30
  -2  -1  10    8.40    4.50
  -2  -1  10    1.10    2.60
  -2  -1  10   -0.10    2.50
   1   1 -10    2.20    2.70
  -1  -1  10    2.90    2.90
  -1  -1  10    0.80    2.30
  -1  -1  10    8.60    4.70
   0   1 -10    8.20    3.60
   0  -1  10    4.60    2.90
   0  -1  10    2.40    2.30
  -1   1 -10    0.50    1.80
  -1   1 -10    1.70    2.90
  -1   1 -10   -5.40    3.50
   1  -1  10    3.10    2.00
   1  -1  10    2.10    2.60
  -2   1 -10   45.70    4.70
  -2   1 -10   42.60    7.50
  -2   1 -10   48.00    5.50
  -3   1 -10   -0.80    2.40
  -3   1 -10    3.10    3.00
  -3   1 -10   -1.50    4.70
  -4   1 -10   38.30    7.60
  -4   1 -10   38.00    5.70
  -4   1 -10   50.29    6.00
  -7   0  10   -1.00    1.80
  -7   0  10   -4.50    4.00
  -6   0  10   13.60    7.10
  -6   0  10   24.30    3.30
  -6   0  10   22.70    5.10
  -5   0  10   11.90    2.70
  -5   0  10    1.10    5.80
  -5   0  10   15.80    4.20
  -4   0  10  114.99    8.30
  -4   0  10  122.09   11.60
  -4   0  10  132.89    7.80
  -3   0  10    2.30    2.40
  -3   0  10    0.40    2.70
  -3   0  10    3.30    3.90
   2   0 -10    4.80    2.90
  -2   0  10    2.10    2.80
  -2   0  10    0.80    2.50
  -2   0  10    6.40    4.00
   1   0 -10    2.70    2.90
  -1   0  10    5.10    2.60
  -1   0  10    8.90    3.00
   0   0 -10    2.70    3.90
   0   0  10   -0.50    2.50
   0   0  10    1.80    2.10
  -1   0 -10  211.38   11.90
  -1   0 -10  193.48   10.80
  -1   0 -10  209.28   13.60
   1   0  10  210.38   12.50
   1   0  10  189.58   10.50
  -2   0 -10   59.09    6.30
  -2   0 -10   43.30    7.80
  -2   0 -10   54.19    5.20
  -3   0 -10   -8.10    4.60
  -3   0 -10    2.00    2.60
  -3   0 -10    0.10    3.10
  -4   0 -10   -1.60    5.60
  -4   0 -10    1.20    3.80
  -4   0 -10    2.40    3.00
  -7   1  10    8.70    2.20
  -7   1  10   10.70    4.90
  -6   1  10  242.88   14.60
  -6   1  10  253.47   12.80
  -5   1  10   -4.10    3.10
  -5   1  10    1.10    2.20
  -4   1  10   -1.90    2.90
  -4   1  10    4.60    3.50
  -4   1  10   -0.80    2.20
  -3   1  10    3.60    2.80
  -3   1  10    5.30    3.40
  -3   1  10    1.10    2.60
   2  -1 -10  119.09    8.50
  -2   1  10  113.29    7.50
  -2   1  10  108.59    7.60
   1  -1 -10  226.08   13.80
  -1   1  10  237.38   12.60
  -1   1  10  227.38   12.40
   0  -1 -10   16.50    4.40
   0   1  10   18.70    3.40
   0   1  10   14.80    2.80
  -1  -1 -10   -2.20    4.30
  -1  -1 -10    3.20    2.10
   1   1  10    0.80    2.30
  -2  -1 -10   -5.40    4.70
  -2  -1 -10    4.40    2.50
  -2  -1 -10    2.00    3.90
  -3  -1 -10    3.90    3.00
  -3  -1 -10    1.00    5.20
  -3  -1 -10    7.60    3.60
  -7   2  10   -2.10    4.00
  -7   2  10    2.60    2.00
  -6   2  10    2.40    2.10
  -6   2  10    0.40    3.60
  -5   2  10    0.20    2.20
  -5   2  10   -0.60    3.20
  -4   2  10   18.60    4.10
  -4   2  10   17.30    3.10
  -3   2  10   40.30    4.90
  -3   2  10   46.50    4.90
  -2   2  10   95.89    6.40
  -2   2  10   72.09    6.40
   1  -2 -10   69.49    7.00
  -1   2  10   64.59    5.80
  -1   2  10   76.99    6.40
   0  -2 -10   28.80    5.20
   0  -2 -10   15.90    5.70
   0   2  10   33.50    3.80
   0   2  10   30.30    4.00
  -1  -2 -10    5.50    2.60
  -1  -2 -10   -0.70    4.50
  -2  -2 -10   10.00    3.00
  -2  -2 -10    5.40    5.10
  -3  -2 -10    1.30    5.30
  -3  -2 -10    4.90    3.10
  -7   3  10    0.30    4.00
  -7   3  10    0.10    2.10
  -6   3  10   -0.90    2.10
  -6   3  10    1.70    3.40
  -5   3  10    5.50    3.60
  -5   3  10   -0.20    2.30
  -4   3  10   -0.90    2.60
  -4   3  10    1.90    2.30
  -3   3  10  190.98   11.00
  -2   3  10   11.20    3.10
  -2   3  10   12.60    3.10
   1  -3 -10    3.00    3.40
  -1   3  10    1.50    2.90
  -1   3  10    2.20    2.40
   0  -3 -10   11.60    4.80
   0   3  10   15.10    3.00
  -1  -3 -10    2.30    4.90
  -1  -3 -10   -6.90    2.90
  -2  -3 -10   20.20    5.70
  -2  -3 -10   17.80    4.30
  -7   4  10   -0.80    2.20
  -7   4  10   -5.10    3.50
  -6   4  10    2.20    3.50
  -6   4  10    5.70    2.70
  -5   4  10   38.40    5.00
  -5   4  10   37.60    4.20
  -4   4  10   49.50    5.30
  -4   4  10   53.99    6.10
  -3   4  10    7.00    3.00
  -3   4  10    1.60    3.00
  -2   4  10   12.10    3.20
  -2   4  10    8.20    3.30
   1  -4 -10    3.90    3.60
  -1   4  10    0.40    2.60
  -1   4  10    3.80    2.60
   0  -4 -10    5.00    4.60
   0   4  10    4.40    2.50
  -1  -4 -10   -7.90    3.60
  -1  -4 -10    5.40    5.10
  -6   5  10   22.90    3.50
  -6   5  10   25.00    5.00
  -5   5  10   36.80    4.60
  -5   5  10   35.50    5.40
  -4   5  10   15.90    3.50
  -4   5  10   17.70    3.90
  -3   5  10   -2.60    2.70
  -3   5  10    0.30    2.60
  -2   5  10   25.80    4.20
  -2   5  10   24.90    4.40
  -1   5  10   12.30    3.20
   0  -5 -10   12.40    5.10
   0   5  10   10.30    3.00
  -5   6  10    3.50    3.70
  -5   6  10    5.90    3.00
  -4   6  10   15.20    3.80
  -4   6  10   18.40    3.80
  -3   6  10   19.60    4.00
  -3   6  10   23.50    4.50
  -2   6  10    4.70    3.10
  -1   6  10    2.80    2.80
  -2  -8  11   88.59   16.60
  -2  -8  11   79.59    8.50
  -1  -8  11   12.30    4.10
  -1  -8  11    1.30    8.80
   0  -8  11   -3.00    7.20
   1  -8  11    9.40    7.00
   2  -8  11   20.20    8.10
  -3  -7  11   -6.40    8.50
  -3  -7  11    5.30    3.90
  -2  -7  11    9.00    9.50
  -2  -7  11   11.70    4.20
  -1  -7  11    8.10    8.40
  -1  -7  11   16.20    4.40
   0  -7  11    7.10    7.10
   1  -7  11   13.50    7.10
   2  -7  11   11.00    7.00
  -3   7 -11    2.00    4.50
   3  -7  11   26.60    7.80
  -4  -6  11    1.30    3.50
  -4  -6  11  -14.50    8.80
  -3  -6  11    6.70    3.50
  -3  -6  11   -9.10    8.40
  -2  -6  11   26.50    4.70
  -2  -6  11   39.50   11.40
  -1  -6  11    9.20    3.80
  -1  -6  11    6.70    8.00
   0  -6  11    8.80    3.70
   0  -6  11   11.40    7.20
  -1   6 -11   17.30    4.80
   1  -6  11   21.50    7.60
  -2   6 -11    3.80    4.70
   2  -6  11   15.20    7.40
  -3   6 -11    4.50    4.90
  -5  -5  11   -3.30    2.90
  -4  -5  11    2.90    3.20
  -4  -5  11   -9.50    7.40
  -3  -5  11    5.10    3.30
  -3  -5  11   -8.90    7.70
  -2  -5  11    8.10    8.50
  -2  -5  11   15.10    4.10
  -1  -5  11   -2.00    6.10
  -1  -5  11   -1.80    2.80
   0   5 -11   -4.00    3.00
   0  -5  11    0.00    2.70
   0  -5  11    5.30    6.10
  -1   5 -11   -4.60    3.60
   1  -5  11    4.80    6.30
  -2   5 -11   86.09    9.20
   2  -5  11  103.49   13.40
  -3   5 -11   31.90    6.20
  -4   5 -11    0.80    4.90
  -6  -4  11  -15.70    8.80
  -6  -4  11    3.60    3.00
  -5  -4  11  -13.90    8.00
  -5  -4  11    0.30    2.80
  -4  -4  11    2.90    3.00
  -4  -4  11   -7.40    7.80
  -3  -4  11   -7.00    6.80
  -3  -4  11    1.10    3.00
  -2  -4  11   -6.30    2.80
  -2  -4  11    1.70    6.90
   1   4 -11   21.40    3.80
  -1  -4  11   41.00    9.50
  -1  -4  11   24.30    4.30
   0   4 -11   18.00    4.30
   0  -4  11   29.60    8.40
   0  -4  11   22.00    4.50
  -1   4 -11   13.70    4.90
   1  -4  11   36.90    9.10
  -2   4 -11   83.99    9.10
  -3   4 -11   -4.20    4.50
  -4   4 -11    5.10    5.60
  -6  -3  11   -5.40    8.80
  -6  -3  11    7.90    3.00
  -5  -3  11   -1.10    2.60
  -5  -3  11  -14.00    7.60
  -4  -3  11    2.40    8.30
  -4  -3  11   12.20    3.40
  -3  -3  11   13.20    3.60
  -3  -3  11    3.30    7.30
   2   3 -11    2.80    2.40
  -2  -3  11   -4.20    2.80
  -2  -3  11    3.60    6.30
   1   3 -11   -0.90    2.80
  -1  -3  11    5.70    5.40
  -1  -3  11   -2.10    2.60
   0   3 -11  267.87   15.60
   0  -3  11  275.67   14.40
   0  -3  11  278.87   20.00
   0  -3  11  274.97   15.10
  -1   3 -11   -4.30    4.10
  -2   3 -11   -4.20    3.80
  -3   3 -11    5.40    5.60
  -4   3 -11    1.30    6.30
  -6  -2  11    2.60    2.60
  -5  -2  11    0.90    2.60
  -5  -2  11   -5.40    7.00
  -4  -2  11    0.60    6.80
  -4  -2  11   -0.80    2.70
  -3  -2  11   17.40    7.30
  -3  -2  11   13.30    3.50
   2   2 -11  142.79    9.50
  -2  -2  11  146.89    9.70
  -2  -2  11  163.68   13.90
  -2  -2  11  156.58    9.70
   1   2 -11   -4.50    2.80
  -1  -2  11   -0.10    3.00
  -1  -2  11   -2.00    2.50
  -1  -2  11    3.70    4.90
   0   2 -11    2.70    3.50
   0  -2  11    6.50    3.00
   0  -2  11   12.00    5.80
   0  -2  11    5.90    2.70
  -1   2 -11    1.30    3.90
  -2   2 -11   -9.30    4.50
  -3   2 -11    6.20    5.50
  -4   2 -11    1.90    5.50
  -7  -1  11    2.00    4.40
  -7  -1  11    7.90    2.60
  -6  -1  11    0.50    4.10
  -6  -1  11  -10.80    6.60
  -6  -1  11   -1.80    2.30
  -5  -1  11   30.80    5.50
  -5  -1  11   25.90    8.50
  -5  -1  11   27.30    3.80
  -4  -1  11    8.60    3.00
  -4  -1  11    8.10    3.40
  -4  -1  11    3.00    6.10
  -3  -1  11    2.90    2.70
  -3  -1  11    8.20    5.30
  -3  -1  11   -0.30    2.60
   2   1 -11  133.89    9.20
  -2  -1  11  143.49    9.00
  -2  -1  11  141.39   12.50
  -2  -1  11  138.29    9.00
   1   1 -11    6.70    3.70
  -1  -1  11   12.60    3.10
  -1  -1  11    7.50    3.20
  -1  -1  11   15.60    5.90
   0   1 -11   -1.30    3.40
   0  -1  11   -1.80    2.20
   0  -1  11    0.60    2.80
  -1   1 -11    4.50    4.70
  -2   1 -11    1.10    4.70
  -3   1 -11   40.20    7.60
  -7   0  11    3.10    2.30
  -7   0  11    5.70    4.50
  -6   0  11    1.80    4.10
  -6   0  11   -1.90    2.10
  -5   0  11   10.70    7.10
  -5   0  11   14.20    4.40
  -5   0  11   16.40    3.30
  -4   0  11  161.18   12.90
  -4   0  11  137.99   10.00
  -4   0  11  156.38    9.50
  -3   0  11   12.40    4.80
  -3   0  11    9.30    3.50
  -3   0  11   11.40    3.20
   2   0 -11   18.40    3.90
  -2   0  11   20.90    3.80
  -2   0  11   31.80    6.50
  -2   0  11   21.80    3.80
   1   0 -11   27.20    4.80
  -1   0  11   32.10    4.10
  -1   0  11   30.50    4.30
   0   0 -11    0.50    4.00
   0   0  11    2.50    2.30
   0   0  11   -1.60    2.90
  -1   0 -11   19.90    5.30
  -2   0 -11    3.70    5.00
  -3   0 -11   -1.60    5.40
  -7   1  11    2.70    2.20
  -7   1  11    8.40    4.60
  -6   1  11   -0.70    2.30
  -6   1  11   -3.00    3.80
  -5   1  11   -2.10    2.30
  -5   1  11    2.50    3.20
  -4   1  11   -2.30    2.50
  -4   1  11    2.10    2.90
  -3   1  11    6.90    3.10
  -3   1  11   10.80    3.50
   2  -1 -11   21.80    4.50
  -2   1  11   21.60    3.90
  -2   1  11   17.60    3.60
   1  -1 -11    7.30    3.60
  -1   1  11    3.40    2.60
  -1   1  11    6.70    3.30
   0  -1 -11   -3.10    3.50
   0   1  11    3.50    2.80
   0   1  11    1.40    2.20
  -1  -1 -11    2.00    4.40
  -2  -1 -11    0.10    5.00
  -3  -1 -11   -6.30    6.00
  -7   2  11    1.90    2.20
  -7   2  11    4.20    4.30
  -6   2  11   56.49    5.20
  -6   2  11   60.79    7.20
  -5   2  11    1.60    3.50
  -5   2  11   -1.50    2.40
  -4   2  11    1.40    2.70
  -4   2  11    3.30    3.40
  -3   2  11    4.40    3.00
  -3   2  11    3.10    2.80
  -2   2  11   11.00    3.50
  -2   2  11   10.60    3.30
   1  -2 -11   18.80    5.00
  -1   2  11   11.30    3.00
  -1   2  11   15.30    3.50
   0  -2 -11    0.70    4.20
   0   2  11    2.10    2.20
  -1  -2 -11    5.00    5.30
  -2  -2 -11   58.89    8.30
  -6   3  11    3.20    4.00
  -6   3  11    2.30    2.50
  -5   3  11   -1.10    2.50
  -5   3  11   -7.80    2.90
  -4   3  11    0.80    2.70
  -4   3  11   -3.30    2.80
  -3   3  11    1.40    2.90
  -3   3  11   -1.50    2.60
  -2   3  11    0.00    2.60
  -2   3  11   -0.80    2.60
   1  -3 -11    6.50    4.00
  -1   3  11    7.50    3.40
  -1   3  11    7.60    2.90
   0  -3 -11   35.30    6.20
   0   3  11   23.60    3.80
  -1  -3 -11   34.60    6.90
  -6   4  11   -0.90    2.70
  -6   4  11    0.80    4.10
  -5   4  11    0.80    3.60
  -5   4  11    3.60    2.90
  -4   4  11    0.50    3.30
  -4   4  11    5.60    3.20
  -3   4  11   -1.50    2.90
  -3   4  11    1.70    2.90
  -2   4  11    4.00    2.90
  -2   4  11   -2.10    3.20
  -1   4  11    3.60    2.80
   0  -4 -11  215.28   14.60
  -5   5  11    0.70    3.50
  -5   5  11   -3.80    2.70
  -4   5  11   -2.40    2.80
  -4   5  11    2.90    3.50
  -3   5  11    2.70    3.40
  -3   5  11    3.10    3.50
  -2   5  11  126.49   12.40
  -2   5  11  154.58    9.90
  -2  -7  12    5.50    4.10
  -2  -7  12   -3.00    8.90
  -1  -7  12    2.60    3.60
  -1  -7  12    5.00    7.80
   0  -7  12   11.90    6.40
   1  -7  12   13.20    7.50
  -3  -6  12   -9.50    9.00
  -3  -6  12    1.50    3.60
  -2  -6  12   56.99   13.30
  -2  -6  12   44.80    6.20
  -1  -6  12   16.90    8.80
  -1  -6  12   13.10    4.00
   0  -6  12    7.70    6.30
   1  -6  12   13.50    7.40
  -2   6 -12   -6.00    4.30
   2  -6  12   16.80    6.70
  -4  -5  12   46.50    5.90
  -4  -5  12   38.10   13.00
  -3  -5  12    8.10    3.80
  -3  -5  12    0.50    9.10
  -2  -5  12   37.30   10.80
  -2  -5  12   21.40    4.40
  -1  -5  12   30.90    8.40
  -1  -5  12   31.20    5.30
   0  -5  12    9.30    7.00
   0  -5  12    0.50    5.60
  -1   5 -12   19.70    5.50
   1  -5  12   34.70    9.20
  -2   5 -12    5.60    5.20
  -5  -4  12   40.00    5.00
  -5  -4  12    7.20   10.40
  -4  -4  12    1.80    3.20
  -4  -4  12   -4.00    8.40
  -3  -4  12   47.60    5.80
  -3  -4  12   57.49   12.30
  -2  -4  12    3.20    6.60
  -2  -4  12   -2.80    3.10
   1   4 -12    9.80    3.50
  -1  -4  12   23.00    7.50
  -1  -4  12   15.20    4.00
   0   4 -12    0.70    3.60
   0  -4  12    4.70    5.80
   0  -4  12    1.60    3.50
  -1   4 -12   10.60    5.10
   1  -4  12   42.70    9.50
  -2   4 -12   31.40    6.80
  -3   4 -12   -4.90    5.30
  -5  -3  12   16.50    9.90
  -5  -3  12   32.70    4.60
  -4  -3  12   50.79    5.70
  -3  -3  12    7.70    3.40
  -3  -3  12   14.40    7.90
   2   3 -12    2.40    2.50
  -2  -3  12   -2.40    3.00
  -2  -3  12    6.00    5.80
   1   3 -12    9.50    3.60
  -1  -3  12   14.20    6.20
  -1  -3  12    2.70    2.90
  -1  -3  12   10.80    3.50
   0   3 -12   -3.10    3.60
   0  -3  12   13.10    6.20
   0  -3  12    5.60    3.50
   0  -3  12    1.60    2.60
  -1   3 -12   -4.50    4.50
  -2   3 -12   -9.10    4.20
  -3   3 -12   -6.30    5.80
  -6  -2  12   66.99    8.00
  -6  -2  12   49.80    5.70
  -5  -2  12   24.10    9.60
  -5  -2  12   44.40    6.30
  -5  -2  12   35.10    4.60
  -4  -2  12   -2.10    3.50
  -4  -2  12    2.10    2.90
  -4  -2  12   -5.30    6.50
  -3  -2  12    1.00    3.20
  -3  -2  12    0.40    2.90
  -3  -2  12    2.40    5.60
   2   2 -12   22.50    4.20
  -2  -2  12   18.10    3.90
  -2  -2  12   23.60    4.10
  -2  -2  12   29.00    7.20
   1   2 -12    0.70    3.30
  -1  -2  12    4.10    3.30
  -1  -2  12    0.80    5.10
  -1  -2  12    1.30    2.90
   0   2 -12   22.00    5.10
   0  -2  12   26.50    4.50
   0  -2  12   23.60    4.30
  -1   2 -12    4.00    5.00
  -2   2 -12   -6.50    5.20
  -3   2 -12   -5.10    5.40
  -6  -1  12    3.40    2.80
  -6  -1  12   -1.30    3.80
  -5  -1  12    2.50    3.90
  -5  -1  12   -3.30    7.40
  -5  -1  12    1.70    2.80
  -4  -1  12   16.90    3.90
  -4  -1  12   15.30    4.40
  -4  -1  12   18.10    6.40
  -3  -1  12   20.00    4.30
  -3  -1  12   21.10    4.10
  -3  -1  12   31.40    6.90
   2   1 -12    4.80    3.20
  -2  -1  12    0.20    3.20
  -2  -1  12    0.00    2.80
  -2  -1  12    2.40    4.40
   1   1 -12    9.00    4.00
  -1  -1  12   10.60    3.20
  -1  -1  12   12.50    3.80
   0   1 -12    7.10    4.60
   0  -1  12    8.70    4.10
  -1   1 -12    0.90    4.40
  -2   1 -12    2.20    5.30
  -6   0  12    1.00    4.40
  -6   0  12    1.50    2.80
  -5   0  12   -1.70    3.30
  -5   0  12    1.20    2.80
  -4   0  12   52.39    5.60
  -4   0  12   44.20    5.70
  -3   0  12   43.60    5.30
  -3   0  12   30.30    5.00
  -3   0  12   54.69    8.00
   2   0 -12   12.00    3.90
  -2   0  12    8.60    3.40
  -2   0  12   11.60    3.50
   1   0 -12   23.30    5.20
  -1   0  12   28.60    4.50
  -1   0  12   23.10    3.90
   0   0 -12    6.50    4.40
  -1   0 -12   -0.60    4.40
  -2   0 -12   21.60    7.20
  -6   1  12   30.90    4.00
  -6   1  12   38.30    6.40
  -5   1  12    1.80    2.70
  -5   1  12    0.60    3.50
  -4   1  12   18.00    3.70
  -4   1  12   25.30    4.60
  -3   1  12    0.40    2.90
  -3   1  12    0.10    2.90
   2  -1 -12   48.50    6.10
  -2   1  12   49.20    5.60
  -2   1  12   38.00    4.90
   1  -1 -12    8.40    4.00
  -1   1  12   10.40    3.70
  -1   1  12    4.50    2.70
   0  -1 -12    1.50    4.20
  -1  -1 -12   -0.50    4.50
  -6   2  12    3.50    2.70
  -6   2  12    6.30    4.40
  -5   2  12   16.80    3.70
  -5   2  12   13.60    4.50
  -4   2  12   44.50    6.00
  -4   2  12   47.40    5.60
  -3   2  12    9.70    3.60
  -3   2  12    2.10    3.10
  -2   2  12   12.60    3.50
  -2   2  12   11.40    3.50
   1  -2 -12    8.30    4.20
  -1   2  12    6.80    2.90
  -1   2  12    4.80    3.50
   0  -2 -12   -0.70    4.70
  -1  -2 -12   32.40    7.10
  -5   3  12   12.60    4.50
  -5   3  12   11.30    3.30
  -4   3  12   -0.20    3.00
  -4   3  12   -4.10    3.30
  -3   3  12   16.60    3.90
  -3   3  12   23.20    4.20
  -2   3  12    0.80    3.40
  -2   3  12    3.60    3.00
   1  -3 -12   31.50    6.20
  -1   3  12   17.70    3.70
   0  -3 -12    6.20    4.70
  -4   4  12   11.30    3.90
  -4   4  12    5.10    3.50
  -3   4  12    2.30    3.00
  -3   4  12   -4.90    3.20
  -2   4  12   -3.20    5.30
  -2   4  12   -0.60    2.90
  -2  -6  13    8.50    4.20
  -2  -6  13   18.60    9.20
  -1  -6  13   33.80    9.80
   0  -6  13   40.30    9.80
  -3  -5  13   83.99   14.70
  -3  -5  13   95.19    8.60
  -2  -5  13    0.60    3.90
  -2  -5  13    3.00    7.10
  -1  -5  13   23.30    5.20
  -1  -5  13   31.00    8.50
   0  -5  13   11.50    7.40
  -1   5 -13    0.00    5.20
   1  -5  13   20.80    7.70
  -4  -4  13    5.70    3.90
  -4  -4  13   -2.10    8.80
  -3  -4  13   -1.60    3.40
  -3  -4  13    1.80    7.30
  -2  -4  13   18.90    7.70
  -2  -4  13    8.00    3.80
  -1  -4  13   28.70    8.10
  -1  -4  13   19.30    4.60
   0  -4  13   43.90   10.30
  -1   4 -13   -2.40    4.30
  -4  -3  13   14.80    4.10
  -4  -3  13    5.80    8.00
  -3  -3  13   14.00    3.90
  -3  -3  13   24.90    4.80
  -3  -3  13   20.20    7.80
  -2  -3  13   20.60    7.00
  -2  -3  13    2.80    3.40
  -2  -3  13   12.50    4.00
   1   3 -13    6.20    3.80
  -1  -3  13   17.10    7.00
  -1  -3  13    7.70    3.40
  -1  -3  13    2.80    3.40
   0   3 -13    0.80    4.10
   0  -3  13   16.90    6.40
  -1   3 -13   -6.70    4.00
  -5  -2  13   -7.20    9.60
  -5  -2  13   -2.20    3.60
  -5  -2  13    2.20    3.30
  -4  -2  13    1.90    3.20
  -4  -2  13   -5.00    3.60
  -4  -2  13    9.50    6.70
  -3  -2  13   -1.60    3.30
  -3  -2  13   -0.70    3.40
  -3  -2  13   16.70    5.80
   2   2 -13    5.00    3.10
  -2  -2  13   -5.60    2.90
  -2  -2  13    3.20    3.20
  -2  -2  13   11.10    5.90
   1   2 -13   -0.40    3.50
  -1  -2  13   -5.70    2.60
  -1  -2  13    2.00    3.30
   0   2 -13    3.60    4.40
  -1   2 -13   33.00    6.30
  -5  -1  13    0.10    3.10
  -5  -1  13    2.30    4.30
  -4  -1  13   -2.30    3.70
  -4  -1  13   -5.40    2.90
  -3  -1  13    8.90    4.10
  -3  -1  13   14.30    4.40
  -3  -1  13   21.50    5.70
   2   1 -13    9.40    3.80
  -2  -1  13   -0.10    3.10
  -2  -1  13    8.70    3.60
  -2  -1  13   14.20    5.60
   1   1 -13   15.60    5.00
  -1  -1  13   19.10    4.20
  -1  -1  13   12.20    3.70
   0   1 -13    9.60    5.10
  -1   1 -13    1.90    4.60
  -5   0  13    7.20    3.50
  -5   0  13    7.10    4.40
  -4   0  13    6.70    4.10
  -4   0  13    3.70    3.50
  -3   0  13   11.40    4.00
  -3   0  13    6.10    3.60
   2   0 -13   20.80    4.40
  -2   0  13   27.70    4.80
  -2   0  13   13.00    3.70
   1   0 -13  119.99   10.20
  -1   0  13  112.99    8.40
  -1   0  13  130.79    9.80
   0   0 -13   31.20    5.90
  -5   1  13    7.50    3.40
  -5   1  13    9.00    4.40
  -4   1  13   62.19    6.50
  -4   1  13   67.09    7.30
  -3   1  13  203.58   11.80
  -3   1  13  174.78   11.70
  -2   1  13   21.20    4.60
  -2   1  13   20.80    4.20
   1  -1 -13   25.20    5.80
  -1   1  13   14.40    4.70
   0  -1 -13   26.20    5.80
  -4   2  13    1.90    3.60
  -4   2  13    3.50    3.30
  -3   2  13   68.49    7.30
  -3   2  13   85.99    7.60
  -2   2  13    6.90    3.40
  -2   2  13    3.30    3.40
   1  -2 -13   33.30    6.00
  -2  -3  14   64.99    7.20
  -2  -3  14   52.99    6.30
   1   3 -14   -0.70    4.80
  -1  -3  14   16.70    6.60
  -3  -2  14   14.60    4.30
  -3  -2  14    8.70    4.10
   2   2 -14    3.80    3.40
  -2  -2  14   -4.10    3.30
  -2  -2  14    4.80    4.20
  -2  -2  14   19.30    6.20
   1   2 -14    3.00    3.60
  -3  -1  14   15.60    4.50
  -3  -1  14   18.30    4.40
   2   1 -14    7.40    3.50
  -2  -1  14    4.00    4.10
  -2  -1  14    0.50    3.40
   0   0   0    0.00    0.00
_computing_structure_solution     'SHELXT 2014/5 (Sheldrick, 2014)'
;
_shelx_hkl_checksum     14039
_shelx_res_file
;
TITL test_a.res in P-1
    SA-246-C_19-08-19.res
    created by SHELXL-2018/3 at 10:02:27 on 19-Aug-2019
REM Old TITL test in P-1
REM SHELXT solution in P-1
REM R1 0.148,  Rweak 0.002,  Alpha 0.032,  Orientation as input
REM Formula found by SHELXT:  C18 N3
CELL  0.71073   7.3115   8.8469  11.0388  100.050  102.247  104.314
ZERR    1.000   0.0021   0.0025   0.0030    0.007    0.006    0.007
LATT  1
SFAC C H N
UNIT 36 24 6
TEMP -173.15
SIZE 0.234 0.296 0.53
L.S. 10
BOND $H
LIST 4
ACTA 52
FMAP 2
PLAN 20
WGHT    0.055200    0.138100
FVAR       0.81333
N1    3    0.313144    0.571682    0.397379    11.00000    0.01677    0.02154 =
         0.01603    0.00331    0.00320    0.00578
N2    3    0.445818    0.734826    0.139291    11.00000    0.02147    0.02260 =
         0.01914    0.00527    0.00453    0.00597
N3    3    0.087814    0.294029    0.563361    11.00000    0.02335    0.02678 =
         0.01821    0.00635    0.00644    0.00652
C1    1    0.328648    0.574101    0.278364    11.00000    0.01360    0.02229 =
         0.01742    0.00351    0.00237    0.00657
C2    1    0.252332    0.437687    0.177668    11.00000    0.01620    0.02467 =
         0.01290    0.00361    0.00330    0.00495
AFIX  43
H2    2    0.260141    0.444780    0.093931    11.00000   -1.20000
AFIX   0
C3    1    0.164693    0.291159    0.200713    11.00000    0.01355    0.02158 =
         0.01624    0.00129    0.00208    0.00543
C4    1    0.153773    0.287872    0.324188    11.00000    0.01576    0.01977 =
         0.02009    0.00444    0.00387    0.00391
AFIX  43
H4    2    0.098885    0.189236    0.344145    11.00000   -1.20000
AFIX   0
C5    1    0.224246    0.430946    0.418724    11.00000    0.01295    0.02168 =
         0.01437    0.00185    0.00175    0.00476
C6    1    0.439640    0.729671    0.259448    11.00000    0.01404    0.02080 =
         0.01786    0.00342    0.00336    0.00624
C7    1    0.540072    0.860083    0.363337    11.00000    0.02155    0.02407 =
         0.01866    0.00168    0.00471    0.00492
AFIX  43
H7    2    0.531212    0.853493    0.446984    11.00000   -1.20000
AFIX   0
C8    1    0.652689    0.999072    0.343052    11.00000    0.02135    0.02163 =
         0.02868   -0.00023    0.00295    0.00225
AFIX  43
H8    2    0.722880    1.089152    0.412386    11.00000   -1.20000
AFIX   0
C9    1    0.660991    1.004207    0.220113    11.00000    0.01908    0.02203 =
         0.03078    0.00725    0.00656    0.00292
AFIX  43
H9    2    0.737656    1.097586    0.203028    11.00000   -1.20000
AFIX   0
C10   1    0.555080    0.870208    0.122135    11.00000    0.02290    0.02687 =
         0.02233    0.00887    0.00659    0.00713
AFIX  43
H10   2    0.560586    0.875011    0.037631    11.00000   -1.20000
AFIX   0
C11   1    0.200841    0.430925    0.549519    11.00000    0.01556    0.02342 =
         0.01714    0.00403    0.00211    0.00815
C12   1    0.292642    0.565987    0.650333    11.00000    0.02055    0.02502 =
         0.01931    0.00313    0.00342    0.00798
AFIX  43
H12   2    0.370162    0.661960    0.637260    11.00000   -1.20000
AFIX   0
C13   1    0.268135    0.556914    0.770011    11.00000    0.02626    0.03441 =
         0.01884    0.00176    0.00222    0.01445
AFIX  43
H13   2    0.330137    0.646686    0.840845    11.00000   -1.20000
AFIX   0
C14   1    0.153330    0.416926    0.785557    11.00000    0.02771    0.04308 =
         0.01572    0.00893    0.00808    0.01689
AFIX  43
H14   2    0.134352    0.408052    0.866839    11.00000   -1.20000
AFIX   0
C15   1    0.066165    0.289327    0.679771    11.00000    0.02848    0.03439 =
         0.02385    0.01229    0.00968    0.00962
AFIX  43
H15   2   -0.013662    0.192846    0.690615    11.00000   -1.20000
AFIX   0
C16   1    0.082328    0.141433    0.096986    11.00000    0.01475    0.02069 =
         0.01542    0.00188    0.00538    0.00114
C17   1    0.125242    0.000684    0.113493    11.00000    0.01717    0.02644 =
         0.01318    0.00296    0.00203    0.00517
AFIX  43
H17   2    0.210899    0.000508    0.191289    11.00000   -1.20000
AFIX   0
C18   1   -0.044252    0.139679   -0.017485    11.00000    0.02015    0.01998 =
         0.01908    0.00403    0.00509    0.00522
AFIX  43
H18   2   -0.075227    0.234999   -0.029841    11.00000   -1.20000
AFIX   0
HKLF 4
REM  test_a.res in P-1
REM wR2 = 0.133423, GooF = S = 1.09029, Restrained GooF = 1.09029 for all data
REM R1 = 0.046526 for 1953 Fo > 4sig(Fo) and 0.083025 for all 2918 data
REM 190 parameters refined using 0 restraints
END
WGHT      0.0552      0.1381
REM Highest difference peak  0.265,  deepest hole -0.223,  1-sigma level  0.049
Q1    1   0.2150  0.2803  0.2742  11.00000  0.05    0.26
Q2    1   0.1894  0.4438  0.4728  11.00000  0.05    0.24
Q3    1   0.0822  0.1569  0.0155  11.00000  0.05    0.23
Q4    1   0.3923  0.7514  0.1969  11.00000  0.05    0.23
Q5    1   0.3417  0.6655  0.2583  11.00000  0.05    0.23
Q6    1   0.2759  0.4259  0.4965  11.00000  0.05    0.20
Q7    1   0.1722  0.3567  0.3682  11.00000  0.05    0.19
Q8    1   0.1743  0.4378  0.0853  11.00000  0.05    0.19
Q9    1   0.1786  0.1235  0.0952  11.00000  0.05    0.19
Q10   1   0.5425  0.9557  0.1658  11.00000  0.05    0.18
Q11   1   0.6665  0.9291  0.1667  11.00000  0.05    0.18
Q12   1   0.4183  0.8020  0.2969  11.00000  0.05    0.18
Q13   1   0.6978  0.9710  0.2821  11.00000  0.05    0.18
Q14   1   0.1255  0.2292  0.1506  11.00000  0.05    0.18
Q15   1   0.2834  0.4797  0.6051  11.00000  0.05    0.18
Q16   1   0.5337  0.7703  0.3138  11.00000  0.05    0.18
Q17   1   0.2665  0.5529  0.0857  11.00000  0.05    0.17
Q18   1   0.3263  0.6226  0.5014  11.00000  0.05    0.17
Q19   1   0.3561  0.4774  0.1161  11.00000  0.05    0.17
Q20   1   0.3258  0.5944  0.8999  11.00000  0.05    0.17
;
_shelx_res_checksum     77156
data_global
_journal_date_recd_electronic     2019-10-28
_journal_date_accepted     2019-11-22
_journal_name_full     'Acta Crystallographica, Section E'
_journal_year     2019
_journal_volume     75
_journal_issue     12
_journal_page_first     1947
_journal_page_last     1951
_journal_paper_category     GO
_journal_paper_doi     10.1107/S2056989019015810
_journal_coeditor_code     SU5525
_publ_contact_author_name     'Klaus M\"uller-Buschbaum'
_publ_contact_author_address
;
Institut f\"ur Anorganische und Analytische Chemie
Justus-Liebig-Universitaet Giessen
Heinrich-Buff-Ring 17
35392 Giessen, Germany
;
_publ_contact_author_email     'kmbac@uni-giessen.de'
_publ_contact_author_fax     '+49-641-9934109'
_publ_contact_author_phone     '+49-641-9934100'
_publ_section_title
;
The crystal structure of the triclinic polymorph of
1,4-bis([2,2':6',2''-terpyridin]-4'-yl)benzene
;
loop_
    _publ_author_name
    _publ_author_address
    'Sedykh, Alexander E.'
;
Institute of Inorganic and Analytical Chemistry
Justus-Liebig-Universit\"at Giessen
Heinrich-Buff-Ring 17
35392 Giessen,
Germany
Institute of Inorganic Chemistry
Julius-Maximilians-University W\"uzburg
Am Hubland
97074 W\"urzburg
Germany
;
    'Kurth, Dirk G.'
;
Lehrstuhl f\"ur Chemische Technologie der Materialsynthese
Julius-Maximilians-University W\"urzburg
R\"ontgenring 11
97070 W\"urzburg,
Germany
;
    'M\"uller-Buschbaum, Klaus'
;
Institute of Inorganic and Analytical Chemistry
Justus-Liebig-Universit\"at Giessen
Heinrich-Buff-Ring 17
35392 Giessen,
Germany
Institute of Inorganic Chemistry
Julius-Maximilians-University W\"uzburg
Am Hubland
97074 W\"urzburg
Germany
;
_publ_section_synopsis
;
A triclinic polymorph of 1,4-bis([2,2':6',2''-terpyridin]-4'-yl)benzene was
obtained under solvothermal conditions.
;
