# Supplementary material for: The crystal structure of the triclinic polymorph of 1,4-bis­([2,2′:6′,2′′-terpyridin]-4′-yl)benzene
Source: Acta Crystallogr E Crystallogr Commun. 2019 Nov 29;75(Pt 12):1947–51. doi: 10.1107/S2056989019015810 (PMC6895940; doi:10.1107/S2056989019015810)
Supplement: Supplementary file 2 [file e-75-01947-Isup2.hkl]

data_I                                                                          
_shelx_title ' test_a.res in P-1'                                               
_shelx_refln_list_code          4                                               
_shelx_F_calc_maximum      118.18                                               
_exptl_crystal_F_000       282.00                                               
_reflns_d_resolution_high  0.7775                                               
                                                                                
loop_                                                                           
 _space_group_symop_operation_xyz                                               
 'x, y, z'                                                                      
 '-x, -y, -z'                                                                   
                                                                                
_cell_length_a     7.3115                                                       
_cell_length_b     8.8469                                                       
_cell_length_c    11.0388                                                       
_cell_angle_alpha 100.050                                                       
_cell_angle_beta  102.247                                                       
_cell_angle_gamma 104.314                                                       
                                                                                
_shelx_F_squared_multiplier     1.000                                           
                                                                                
loop_                                                                           
 _refln_index_h                                                                 
 _refln_index_k                                                                 
 _refln_index_l                                                                 
 _refln_F_squared_calc                                                          
 _refln_F_squared_meas                                                          
 _refln_F_squared_sigma                                                         
 _refln_observed_status                                                         
   1   0   0          5.85          4.15         0.33 o                         
   2   0   0        359.15        357.17         7.94 o                         
   3   0   0         37.75         40.61         1.38 o                         
   4   0   0         21.02         25.04         1.50 o                         
   5   0   0        198.85        207.07         5.74 o                         
   6   0   0          0.32          2.84         1.24 o                         
   7   0   0          5.82          6.09         1.60 o                         
   8   0   0        133.66        145.04         9.45 o                         
  -8   1   0          0.01          1.52         1.54 o                         
  -7   1   0         53.10         51.78         2.89 o                         
  -6   1   0         10.75         10.31         1.29 o                         
  -5   1   0         22.11         22.80         1.51 o                         
  -4   1   0        519.24        492.80        15.27 o                         
  -3   1   0        184.93        175.95         3.94 o                         
  -2   1   0      13331.50      13253.09       241.69 o                         
  -1   1   0        238.25        221.46         4.27 o                         
   0   1   0        988.20       1023.64        13.92 o                         
   1   1   0        882.23        851.15        12.87 o                         
   2   1   0          1.48          0.93         0.35 o                         
   3   1   0         77.22         80.41         1.99 o                         
   4   1   0         53.54         57.05         2.08 o                         
   5   1   0         12.65         11.46         1.35 o                         
   6   1   0          2.43          2.77         1.32 o                         
   7   1   0          0.55          1.12         2.12 o                         
   8   1   0         15.56         14.54         4.73 o                         
  -9   2   0          0.21          4.87         2.28 o                         
  -8   2   0          7.20          7.60         1.79 o                         
  -7   2   0          0.13          1.95         1.28 o                         
  -6   2   0         64.32         58.70         2.68 o                         
  -5   2   0          0.69         -0.93         0.93 o                         
  -4   2   0        191.93        249.41         6.37 o                         
  -3   2   0       1448.40       1461.86        29.52 o                         
  -2   2   0      13967.06      13966.32       235.61 o                         
  -1   2   0        358.15        349.70         5.53 o                         
   0   2   0        253.62        254.33         3.72 o                         
   1   2   0         83.61         91.91         1.69 o                         
   2   2   0         85.17         88.04         2.29 o                         
   3   2   0        184.36        188.52         4.60 o                         
   4   2   0          4.47          3.27         1.01 o                         
   5   2   0         60.98         64.01         3.68 o                         
   6   2   0        449.36        470.57        14.25 o                         
   7   2   0         66.50         67.56        11.25 o                         
   8   2   0        111.86        135.66         9.45 o                         
  -9   3   0         20.35         25.27         3.56 o                         
  -8   3   0         27.89         23.17         2.63 o                         
  -7   3   0         17.31         15.89         1.76 o                         
  -6   3   0        132.08        218.52         7.80 o                         
  -5   3   0        244.89        244.14         6.53 o                         
  -4   3   0       4418.05       4492.94        90.08 o                         
  -3   3   0         43.82         61.74         1.92 o                         
  -2   3   0         60.38         63.87         1.60 o                         
  -1   3   0          0.07          0.74         0.48 o                         
   0   3   0         39.89         55.02         1.25 o                         
   1   3   0        167.87        165.82         3.03 o                         
   2   3   0         21.67         24.11         1.17 o                         
   3   3   0         38.39         48.43         2.46 o                         
   4   3   0         92.03         92.64         2.92 o                         
   5   3   0        184.86        199.44         5.80 o                         
   6   3   0         38.04         43.34         5.87 o                         
   7   3   0         14.06         10.28         6.05 o                         
  -9   4   0          0.81          1.80         3.55 o                         
  -8   4   0         90.34         95.86        14.88 o                         
  -7   4   0         69.68         68.44         3.34 o                         
  -6   4   0         13.44         17.74         2.87 o                         
  -5   4   0         99.61        109.14         3.78 o                         
  -4   4   0        228.49        256.67        10.41 o                         
  -3   4   0         11.99         10.70         1.18 o                         
  -2   4   0         37.16         43.20         2.06 o                         
  -1   4   0         44.98         38.90         1.55 o                         
   0   4   0         91.42         87.65         2.16 o                         
   1   4   0         70.13         75.50         2.03 o                         
   2   4   0         25.65         31.28         1.60 o                         
   3   4   0         17.48         19.51         1.47 o                         
   4   4   0        777.79        799.33        17.57 o                         
   5   4   0         65.10         73.69         6.06 o                         
   6   4   0         72.11         71.10        12.42 o                         
  -9   5   0        110.86        116.64         7.74 o                         
  -8   5   0         89.10         93.79         6.80 o                         
  -7   5   0         91.47         84.16         4.64 o                         
  -6   5   0        923.14        903.53        21.64 o                         
  -5   5   0        106.57        150.69         5.67 o                         
  -4   5   0         20.62         22.10         1.67 o                         
  -3   5   0         15.75         12.04         1.30 o                         
  -2   5   0          0.46          0.08         0.91 o                         
  -1   5   0        110.92        120.31         3.06 o                         
   0   5   0         14.73         14.03         1.14 o                         
   1   5   0          5.13          6.53         1.01 o                         
   2   5   0       1522.89       1518.99        28.85 o                         
   3   5   0        444.40        475.72        11.65 o                         
   4   5   0          2.67         -1.24         2.64 o                         
   5   5   0          3.57          2.03         2.28 o                         
   6   5   0         35.83         33.18         4.99 o                         
  -8   6   0        116.35        115.69         8.02 o                         
  -7   6   0         33.37         25.50         3.34 o                         
  -6   6   0          0.79         69.39         6.50 o                         
  -5   6   0          3.28          3.36         1.77 o                         
  -4   6   0         13.31         13.25         1.88 o                         
  -3   6   0         20.26         18.60         1.89 o                         
  -2   6   0          2.77          2.67         1.10 o                         
  -1   6   0         11.87         15.02         1.45 o                         
   0   6   0        150.25        147.53         4.14 o                         
   1   6   0        183.27        198.69         5.05 o                         
   2   6   0        634.55        656.30        16.78 o                         
   3   6   0         76.45         67.73         3.86 o                         
   4   6   0        180.31        183.69         6.85 o                         
   5   6   0          4.84          6.68         3.14 o                         
  -8   7   0        134.78        140.51         9.14 o                         
  -7   7   0          3.67         16.65         4.00 o                         
  -6   7   0          3.02          7.62         3.33 o                         
  -5   7   0         21.50         19.98         4.54 o                         
  -4   7   0         25.71         19.40         3.03 o                         
  -3   7   0          1.23         -0.33         1.45 o                         
  -2   7   0         38.86         39.38         2.21 o                         
  -1   7   0         10.10         10.06         1.66 o                         
   0   7   0       2898.75       2913.73        67.00 o                         
   1   7   0          0.11          3.35         1.94 o                         
   2   7   0         34.59         30.27         3.11 o                         
   3   7   0         14.56         12.49         3.32 o                         
   4   7   0          0.66         -3.05         5.53 o                         
   5   7   0         54.49         54.39         5.79 o                         
  -8   8   0          0.03          2.38         5.52 o                         
  -7   8   0          4.99          4.36         2.87 o                         
  -6   8   0          0.01         -1.50         2.99 o                         
  -5   8   0          4.08         -1.18         2.83 o                         
  -4   8   0         99.02        110.90        11.06 o                         
  -3   8   0          1.60          1.30         2.16 o                         
  -2   8   0       1160.61       1161.42        28.08 o                         
  -1   8   0          0.58          2.92         1.82 o                         
   0   8   0          7.50         17.06         2.56 o                         
   1   8   0        122.75        121.98         5.63 o                         
   2   8   0         17.18         16.22         6.00 o                         
   3   8   0          4.68          4.98         5.88 o                         
   4   8   0         10.79          7.91         5.90 o                         
  -7   9   0          4.33          5.95         3.10 o                         
  -6   9   0         19.92         16.12         3.78 o                         
  -5   9   0         14.51         15.09         3.93 o                         
  -4   9   0         95.44        106.99        14.36 o                         
  -3   9   0         60.59         60.82         4.87 o                         
  -2   9   0        570.16        603.68        16.00 o                         
  -1   9   0         46.49         51.94         4.65 o                         
   0   9   0         52.16         57.04         4.78 o                         
   1   9   0          0.27         -0.36         2.49 o                         
   2   9   0          7.35          7.61         3.63 o                         
   3   9   0         51.67         48.66         5.31 o                         
  -6  10   0         54.65         38.70         7.41 o                         
  -5  10   0         61.61         45.96         7.26 o                         
  -4  10   0        636.65        685.54        36.88 o                         
  -3  10   0          1.47          1.47         3.37 o                         
  -2  10   0          3.16          6.88         5.52 o                         
  -1  10   0         11.64          8.45         4.61 o                         
   0  10   0          0.18          3.93         3.35 o                         
   1  10   0         17.71         26.27         5.91 o                         
  -4  11   0          9.49         16.26         7.41 o                         
  -3  11   0         23.51          8.92         6.05 o                         
  -2  11   0         24.30         37.58         5.21 o                         
  -1  11   0          1.32          6.35         6.20 o                         
   1 -11   1         22.72         40.32         5.18 o                         
   2 -11   1         12.55         24.22         4.30 o                         
   3 -11   1         93.44        108.07        11.19 o                         
   4 -11   1          2.07          2.38         3.72 o                         
  -1 -10   1         31.67         35.48         6.33 o                         
   0 -10   1          7.82          5.60         4.67 o                         
   1 -10   1          1.86          0.21         3.16 o                         
   2 -10   1         73.49         97.90         7.28 o                         
   3 -10   1         18.22         17.38         5.06 o                         
   4 -10   1        181.83        193.16        11.94 o                         
   5 -10   1          4.57          4.50         3.79 o                         
   6 -10   1         64.25         43.20         5.61 o                         
  -3  -9   1          0.31         -1.16         4.30 o                         
  -2  -9   1          1.73         -2.24         3.26 o                         
  -1  -9   1          6.12          8.95         2.90 o                         
   0  -9   1         11.23         10.95         2.66 o                         
   1  -9   1        183.18        190.31         8.39 o                         
   2  -9   1          4.12          4.11         2.53 o                         
   3  -9   1         52.88         62.66         7.39 o                         
   4  -9   1        211.96        230.48        17.96 o                         
   5  -9   1         55.55         59.47        15.04 o                         
   6  -9   1          1.18          2.63         3.55 o                         
   7  -9   1          8.37          3.79         4.10 o                         
  -4  -8   1         19.86         19.83         8.40 o                         
  -3  -8   1          5.34          3.00         3.39 o                         
  -2  -8   1         15.93         13.86         3.54 o                         
  -1  -8   1         45.20         43.04         3.43 o                         
   0  -8   1         61.19         58.27         3.38 o                         
   1  -8   1        159.97        156.68         5.20 o                         
   2  -8   1        242.20        250.70         7.06 o                         
   3  -8   1         85.53         82.10         7.69 o                         
   4  -8   1          0.29          0.99         2.33 o                         
   5  -8   1         96.13         92.53         6.20 o                         
   6  -8   1          7.28          5.84         4.05 o                         
   7  -8   1          2.21          0.58         3.25 o                         
  -5  -7   1          2.05         -1.71         4.96 o                         
  -4  -7   1         14.73         13.58         3.75 o                         
  -3  -7   1         10.64         11.76         3.31 o                         
  -2  -7   1        180.67        187.84         8.17 o                         
  -1  -7   1          3.33          2.98         1.68 o                         
   0  -7   1         28.36         25.37         2.27 o                         
   1  -7   1         41.52         34.65         2.35 o                         
   2  -7   1          4.62          5.60         1.40 o                         
   3  -7   1         17.59         11.90         2.02 o                         
   4  -7   1         24.10         28.35         3.09 o                         
   5  -7   1         15.94         10.14         2.93 o                         
   6  -7   1         10.14          5.51         2.50 o                         
   7  -7   1        103.56         94.76         6.00 o                         
   8  -7   1          1.15         -2.67         3.62 o                         
  -6  -6   1         20.99         23.25         9.65 o                         
  -5  -6   1         19.84         23.72         5.42 o                         
  -4  -6   1          0.46          0.45         2.70 o                         
  -3  -6   1          3.55          4.75         2.72 o                         
  -2  -6   1        282.60        294.23         7.72 o                         
  -1  -6   1        107.50         93.79         2.87 o                         
   0  -6   1        123.90        124.31         3.62 o                         
   1  -6   1         39.99         36.43         2.45 o                         
   2  -6   1          8.60          8.69         1.20 o                         
   3  -6   1        163.59        159.20         5.91 o                         
   4  -6   1          1.29          1.50         1.77 o                         
   5  -6   1          6.05          5.08         1.82 o                         
   6  -6   1          9.86          6.08         2.93 o                         
   7  -6   1          5.34          3.55         3.38 o                         
   8  -6   1        402.29        368.73        15.81 o                         
  -6  -5   1          1.59          6.90         2.87 o                         
  -5  -5   1         35.77         41.57         4.05 o                         
  -4  -5   1          3.44          2.55         1.77 o                         
  -3  -5   1         10.35          7.81         1.47 o                         
  -2  -5   1         12.33         13.98         1.44 o                         
  -1  -5   1         19.37         22.39         1.35 o                         
   0  -5   1          4.95          5.90         0.94 o                         
   1  -5   1        285.77        288.88         7.75 o                         
   2  -5   1        198.08        217.27         5.65 o                         
   3  -5   1        144.59        144.23         4.67 o                         
   4  -5   1         29.19         25.66         1.83 o                         
   5  -5   1        351.24        336.18         7.88 o                         
   6  -5   1        128.18        110.13         4.33 o                         
   7  -5   1        180.02        173.76        11.26 o                         
   8  -5   1        502.84        505.50        19.84 o                         
  -7  -4   1         47.02         44.20         4.46 o                         
  -6  -4   1          0.74          1.20         2.23 o                         
  -5  -4   1         57.08         60.50         3.87 o                         
  -4  -4   1        317.36        325.94         8.08 o                         
  -3  -4   1          4.40          3.84         0.89 o                         
  -2  -4   1         35.69         39.44         1.67 o                         
  -1  -4   1          1.80          1.38         0.84 o                         
   0  -4   1         34.15         40.92         1.44 o                         
   1  -4   1        553.49        574.41         9.80 o                         
   2  -4   1        142.90        152.89         3.53 o                         
   3  -4   1        968.11        983.08        20.31 o                         
   4  -4   1          1.49          1.75         0.92 o                         
   5  -4   1          0.44          1.44         1.30 o                         
   6  -4   1       2094.99       2033.52        46.69 o                         
   7  -4   1         14.29         16.39         2.53 o                         
   8  -4   1         58.61         51.37         5.03 o                         
   9  -4   1          5.51         11.94         5.44 o                         
  -7  -3   1         21.90         21.91         6.17 o                         
  -6  -3   1        111.96        116.39         5.16 o                         
  -5  -3   1          6.35          6.77         1.51 o                         
  -4  -3   1        172.78        177.52         4.34 o                         
  -3  -3   1        122.33        140.42         3.19 o                         
  -2  -3   1         33.77         38.52         1.49 o                         
  -1  -3   1        969.25        994.29        13.88 o                         
   0  -3   1          3.15          2.70         0.55 o                         
   1  -3   1         36.62         43.02         1.17 o                         
   2  -3   1        540.51        541.01         9.80 o                         
   3  -3   1        159.19        164.25         3.56 o                         
   4  -3   1       3197.06       3061.29        61.85 o                         
   5  -3   1         14.38         13.26         1.45 o                         
   6  -3   1        254.73        235.64         6.62 o                         
   7  -3   1          3.30          5.44         1.87 o                         
   8  -3   1          1.17          1.23         2.34 o                         
   9  -3   1          0.22          0.98         2.63 o                         
  -8  -2   1         10.90         13.29         2.78 o                         
  -7  -2   1         26.86         23.76         3.59 o                         
  -6  -2   1          0.04          0.22         1.32 o                         
  -5  -2   1         32.73         37.32         3.13 o                         
  -4  -2   1          1.90          1.89         0.96 o                         
  -3  -2   1         71.62         65.72         1.86 o                         
  -2  -2   1        162.47        171.54         2.89 o                         
  -1  -2   1        156.86        150.89         2.49 o                         
   0  -2   1        151.49        141.40         2.39 o                         
   1  -2   1       4022.88       4040.17        60.43 o                         
   2  -2   1        262.82        260.23         4.55 o                         
   3  -2   1        128.22        129.43         3.24 o                         
   4  -2   1       2044.18       2020.39        45.57 o                         
   5  -2   1        169.81        165.69         4.78 o                         
   6  -2   1          4.03          3.46         1.27 o                         
   7  -2   1          0.73          1.07         1.56 o                         
   8  -2   1          0.54          1.59         2.25 o                         
  -8  -1   1         63.38         58.40         4.07 o                         
  -7  -1   1         53.02         49.31         3.54 o                         
  -6  -1   1         19.32         20.78         2.16 o                         
  -5  -1   1         75.33         82.87         3.65 o                         
  -4  -1   1         33.39         33.53         2.11 o                         
  -3  -1   1        178.73        164.64         4.59 o                         
  -2  -1   1        113.44        109.40         2.18 o                         
  -1  -1   1       1419.87       1475.64        22.21 o                         
   0  -1   1        558.79        540.53         7.46 o                         
   1  -1   1       2793.47       2775.23        41.54 o                         
   2  -1   1       9696.04       9274.19       156.62 o                         
   3  -1   1        253.30        241.62         5.34 o                         
   4  -1   1          0.15         -0.61         0.61 o                         
   5  -1   1        115.45        115.30         3.36 o                         
   6  -1   1          5.54          3.90         1.38 o                         
   7  -1   1         11.15         13.02         1.99 o                         
   8  -1   1         12.62         16.57         2.92 o                         
  -8   0   1         22.00         21.01         3.39 o                         
  -7   0   1         37.05         35.20         2.92 o                         
  -6   0   1         69.03         68.27         2.79 o                         
  -5   0   1          1.00          0.13         0.77 o                         
  -4   0   1        237.27        242.08         6.13 o                         
  -3   0   1         33.80         30.80         1.91 o                         
  -1   0   1        120.50        103.28         2.96 o                         
   0   0   1        197.12        186.01         2.66 o                         
   1   0   1         14.75         12.83         0.58 o                         
   2   0   1        140.27        140.59         2.60 o                         
   3   0   1         41.47         43.19         1.63 o                         
   4   0   1        100.13         91.17         2.36 o                         
   5   0   1          4.87          4.85         1.06 o                         
   6   0   1          3.60          2.80         1.48 o                         
   7   0   1         32.24         37.44         5.05 o                         
   8   0   1          0.99          3.32         2.47 o                         
  -9   1   1         45.62         46.17         3.88 o                         
  -8   1   1          6.74          5.25         3.16 o                         
  -7   1   1        130.58        130.56         4.84 o                         
  -6   1   1        154.71        154.81         4.15 o                         
  -5   1   1         91.35         85.91         2.75 o                         
  -4   1   1          2.10          2.45         0.69 o                         
  -3   1   1         83.53         86.35         2.64 o                         
  -2   1   1       3372.37       3460.17       101.10 o                         
  -1   1   1        909.08        908.59        15.48 o                         
   0   1   1       4408.36       4497.11        63.63 o                         
   1   1   1        150.74        142.58         2.44 o                         
   2   1   1         23.90         18.55         0.78 o                         
   3   1   1        101.79         99.71         2.50 o                         
   4   1   1          0.21          0.31         0.66 o                         
   5   1   1          0.00          0.15         1.24 o                         
   6   1   1          0.19         -1.50         1.50 o                         
   7   1   1         33.54         34.12         3.97 o                         
   8   1   1        387.07        439.26        26.45 o                         
  -9   2   1        103.26        101.91         8.54 o                         
  -8   2   1          0.97          0.50         1.28 o                         
  -7   2   1         43.36         43.50         2.35 o                         
  -6   2   1          1.31          1.26         1.04 o                         
  -5   2   1         61.96         55.14         2.24 o                         
  -4   2   1        128.95        135.57         4.18 o                         
  -3   2   1        233.89        220.43         4.82 o                         
  -2   2   1       1152.88       1224.41        20.94 o                         
  -1   2   1        201.30        204.94         3.36 o                         
   0   2   1          1.78          0.71         0.38 o                         
   1   2   1        412.31        420.25         6.63 o                         
   2   2   1        297.35        305.32         5.34 o                         
   3   2   1        111.44        108.28         2.77 o                         
   4   2   1          1.02          1.43         0.91 o                         
   5   2   1         69.11         75.50         3.43 o                         
   6   2   1        155.18        158.50         8.90 o                         
   7   2   1        287.50        319.18        14.47 o                         
  -9   3   1          3.03          5.14         2.03 o                         
  -8   3   1         84.70         88.62         4.09 o                         
  -7   3   1         71.06         73.91         3.18 o                         
  -6   3   1         14.10         14.14         1.54 o                         
  -5   3   1         93.09         95.62         4.41 o                         
  -4   3   1        775.03        717.76        27.76 o                         
  -3   3   1         34.80         30.89         1.44 o                         
  -2   3   1        199.45        207.18         3.57 o                         
  -1   3   1          9.24         12.59         0.70 o                         
   0   3   1        302.16        304.51         5.02 o                         
   1   3   1        221.36        228.81         3.99 o                         
   2   3   1        153.48        161.20         4.21 o                         
   3   3   1        402.28        416.70        12.12 o                         
   4   3   1          3.19          4.06         1.51 o                         
   5   3   1          0.15          2.19         3.05 o                         
   6   3   1       1296.64       1381.73        38.10 o                         
   7   3   1          7.52          8.61         3.05 o                         
  -9   4   1         57.79         63.71         5.00 o                         
  -8   4   1         87.98         94.89         4.58 o                         
  -7   4   1         35.60         35.79         2.46 o                         
  -6   4   1        424.86        405.01        11.26 o                         
  -5   4   1         26.64         26.02         2.00 o                         
  -4   4   1        627.15        652.86        13.90 o                         
  -3   4   1          0.28          1.23         0.91 o                         
  -2   4   1          7.13          6.15         1.17 o                         
  -1   4   1        250.91        262.94         4.84 o                         
   0   4   1         11.20         11.65         1.03 o                         
   1   4   1         49.80         54.01         1.92 o                         
   2   4   1         90.27         94.48         2.64 o                         
   3   4   1          4.11          2.20         1.20 o                         
   4   4   1       1574.85       1593.50        37.81 o                         
   5   4   1         62.52         73.78         4.41 o                         
   6   4   1         79.58         72.48         5.78 o                         
  -9   5   1         10.59         12.66         3.33 o                         
  -8   5   1          2.30         -1.97         2.80 o                         
  -7   5   1         14.32         14.48         2.03 o                         
  -6   5   1          5.75          0.09         4.15 o                         
  -5   5   1          9.24          6.83         1.68 o                         
  -4   5   1          3.88          2.40         1.10 o                         
  -3   5   1         60.02         62.26         2.31 o                         
  -2   5   1        123.21        119.63         3.02 o                         
  -1   5   1          5.93          4.53         0.96 o                         
   0   5   1         14.69         16.42         1.34 o                         
   1   5   1        239.49        244.90         5.63 o                         
   2   5   1        220.64        207.78         4.76 o                         
   3   5   1          2.23          4.77         2.00 o                         
   4   5   1        537.50        565.48        15.14 o                         
   5   5   1         93.92        100.87         7.31 o                         
   6   5   1          1.84          7.80         6.51 o                         
  -8   6   1        128.87        111.41         6.47 o                         
  -7   6   1         19.82         20.66         3.03 o                         
  -6   6   1         64.04         66.40        10.57 o                         
  -5   6   1          5.41          4.97         1.89 o                         
  -4   6   1          0.00         -0.47         1.19 o                         
  -3   6   1          1.44          1.33         1.24 o                         
  -2   6   1          8.14          6.32         1.09 o                         
  -1   6   1        135.78        137.73         4.55 o                         
   0   6   1         66.26         64.21         2.94 o                         
   1   6   1        374.39        374.55         9.13 o                         
   2   6   1       1406.53       1421.31        30.12 o                         
   3   6   1          8.01         10.91         2.60 o                         
   4   6   1          3.45          3.58         2.36 o                         
   5   6   1          6.26          8.91         6.73 o                         
  -8   7   1         53.30         39.83         5.74 o                         
  -7   7   1          0.01          1.03         6.73 o                         
  -6   7   1         20.45         22.67         3.37 o                         
  -5   7   1          0.23          0.09         3.17 o                         
  -4   7   1         80.32         84.42         7.94 o                         
  -3   7   1          0.05         -0.41         1.49 o                         
  -2   7   1        154.38        157.15         4.39 o                         
  -1   7   1        121.63        115.61         4.16 o                         
   0   7   1        197.34        192.24         5.74 o                         
   1   7   1         21.25         23.65         2.70 o                         
   2   7   1         15.27         16.92         2.70 o                         
   3   7   1          4.94          2.43         4.63 o                         
   4   7   1          4.45          5.89         3.81 o                         
  -8   8   1          9.15         10.85         5.97 o                         
  -7   8   1         39.56         40.26         4.38 o                         
  -6   8   1        115.46        106.67         6.68 o                         
  -5   8   1          6.83          5.88         3.09 o                         
  -4   8   1          4.62          2.27         2.88 o                         
  -3   8   1          1.18          1.03         2.61 o                         
  -2   8   1         92.63        101.12         4.91 o                         
  -1   8   1         47.53         44.59         2.90 o                         
   0   8   1        343.44        361.30        10.56 o                         
   1   8   1         17.20         15.33         3.43 o                         
   2   8   1          0.72         -1.49         2.54 o                         
   3   8   1          0.52         -4.67         5.91 o                         
  -7   9   1          9.07          6.30         3.79 o                         
  -6   9   1          0.90         -3.34         5.67 o                         
  -5   9   1          8.68          5.44         3.63 o                         
  -4   9   1         17.56         19.73         3.78 o                         
  -3   9   1         88.97        101.87         5.41 o                         
  -2   9   1        245.49        260.65         9.28 o                         
  -1   9   1         31.35         28.13         3.87 o                         
   0   9   1          0.07         -2.34         3.37 o                         
   1   9   1          4.96          0.72         2.68 o                         
   2   9   1         14.46         14.36         3.86 o                         
  -6  10   1          4.02         12.39         3.95 o                         
  -5  10   1          0.12         -0.73         3.58 o                         
  -4  10   1         24.28         30.07         4.41 o                         
  -3  10   1         14.76         13.98         3.96 o                         
  -2  10   1         17.14         22.95         3.99 o                         
  -1  10   1          2.38          0.27         3.59 o                         
   0  10   1          7.69         11.84         4.31 o                         
   1  10   1          4.23          4.73         4.16 o                         
  -3  11   1          4.07          0.00         5.90 o                         
   1 -11   2         17.92         23.39         4.38 o                         
   2 -11   2          1.99          5.29         6.05 o                         
   3 -11   2          1.31          7.11         5.59 o                         
   4 -11   2          5.93          7.07         3.44 o                         
  -2 -10   2          0.29         -0.08         6.65 o                         
  -1 -10   2         47.85         71.77        16.02 o                         
   0 -10   2          2.75          2.79         6.33 o                         
   1 -10   2          2.43          1.32         3.07 o                         
   2 -10   2          2.55          6.20         3.03 o                         
   3 -10   2         19.66         17.92         3.88 o                         
   4 -10   2          2.81          1.20         5.06 o                         
   5 -10   2         18.67         17.94         3.56 o                         
   6 -10   2          6.46          5.14         5.99 o                         
  -3  -9   2        134.46        192.61        12.70 o                         
  -2  -9   2         10.62         12.66         3.87 o                         
  -1  -9   2         20.04         23.57         3.80 o                         
   0  -9   2          3.09          3.92         2.38 o                         
   1  -9   2          3.18          3.96         2.68 o                         
   2  -9   2          3.68          0.70         2.26 o                         
   3  -9   2         38.54         35.67         3.90 o                         
   4  -9   2         33.88         26.54         6.61 o                         
   5  -9   2         45.05         45.80         5.84 o                         
   6  -9   2         11.21         11.14         3.13 o                         
   7  -9   2         13.31         12.59         4.69 o                         
  -4  -8   2          0.96         -0.88         5.20 o                         
  -3  -8   2         32.52         41.44         4.73 o                         
  -2  -8   2         40.41         45.64         6.67 o                         
  -1  -8   2        120.09        130.31         5.76 o                         
   0  -8   2         26.60         22.76         2.34 o                         
   1  -8   2         10.17         10.04         2.02 o                         
   2  -8   2         25.27         21.64         2.26 o                         
   3  -8   2          1.68          2.88         2.45 o                         
   4  -8   2          0.11         -2.51         2.58 o                         
   5  -8   2          1.27         -0.94         2.32 o                         
   6  -8   2          1.82          1.60         2.50 o                         
   7  -8   2         11.38         13.12         4.43 o                         
  -5  -7   2         50.22         49.18         7.48 o                         
  -4  -7   2         18.10         10.79         3.55 o                         
  -3  -7   2         30.50         23.72         3.59 o                         
  -2  -7   2        124.49        131.42         6.59 o                         
  -1  -7   2         88.31         80.30         3.73 o                         
   0  -7   2          9.20          8.04         1.76 o                         
   1  -7   2          3.64          3.04         1.52 o                         
   2  -7   2         21.16         21.40         2.04 o                         
   3  -7   2        212.24        203.86         7.65 o                         
   4  -7   2         22.50         21.44         2.59 o                         
   5  -7   2         18.13         16.85         3.37 o                         
   6  -7   2         39.19         35.64         3.29 o                         
   7  -7   2         19.56         18.52         4.39 o                         
   8  -7   2          4.42         -0.89         4.05 o                         
  -6  -6   2          5.50         14.29         8.29 o                         
  -5  -6   2          0.01          0.08         2.81 o                         
  -4  -6   2         24.64         23.84         3.79 o                         
  -3  -6   2          0.01          0.42         2.50 o                         
  -2  -6   2          2.49          3.23         1.78 o                         
  -1  -6   2          2.76          3.08         1.05 o                         
   0  -6   2          0.26          1.02         0.89 o                         
   1  -6   2        261.82        285.62         6.56 o                         
   2  -6   2         31.90         38.13         2.54 o                         
   3  -6   2         39.82         41.80         2.41 o                         
   4  -6   2          8.37          8.18         1.51 o                         
   5  -6   2         19.11         19.18         3.25 o                         
   6  -6   2         21.81         20.83         3.20 o                         
   7  -6   2        283.36        271.36        12.48 o                         
   8  -6   2         70.99         74.07         6.88 o                         
  -6  -5   2          4.78          9.20         5.03 o                         
  -5  -5   2          5.94         10.18         2.73 o                         
  -4  -5   2          3.86          5.59         1.68 o                         
  -3  -5   2         59.27         55.20         2.45 o                         
  -2  -5   2          4.07          6.35         1.06 o                         
  -1  -5   2         35.29         39.19         1.70 o                         
   0  -5   2         44.18         43.41         2.02 o                         
   1  -5   2        169.40        168.69         3.86 o                         
   2  -5   2         99.18        110.45         3.51 o                         
   3  -5   2          3.50          3.33         1.24 o                         
   4  -5   2         95.71         93.17         3.15 o                         
   5  -5   2        412.60        382.83        10.05 o                         
   6  -5   2         11.50         12.55         2.25 o                         
   7  -5   2         82.65         78.56         6.67 o                         
   8  -5   2         41.21         42.71         5.31 o                         
  -7  -4   2          4.56          8.70         5.86 o                         
  -6  -4   2         16.11         15.16         3.50 o                         
  -5  -4   2         34.52         26.19         2.63 o                         
  -4  -4   2         29.58         27.96         1.87 o                         
  -3  -4   2         61.17         63.62         1.98 o                         
  -2  -4   2          3.50          3.99         0.81 o                         
  -1  -4   2       1226.88       1367.87        28.49 o                         
   0  -4   2        676.97        760.47        14.11 o                         
   1  -4   2         58.16         70.63         2.18 o                         
   2  -4   2          7.25         12.13         1.06 o                         
   3  -4   2          5.93          5.71         0.95 o                         
   4  -4   2          0.47          0.32         0.85 o                         
   5  -4   2          3.87          5.95         1.26 o                         
   6  -4   2          7.99         10.17         1.62 o                         
   7  -4   2         20.21         19.54         3.93 o                         
   8  -4   2         34.23         43.63         5.00 o                         
  -7  -3   2          1.23          5.00         3.14 o                         
  -6  -3   2         40.87         40.44         2.92 o                         
  -5  -3   2         12.69         11.27         1.45 o                         
  -4  -3   2         11.86         13.82         1.37 o                         
  -3  -3   2        300.36        339.34         7.03 o                         
  -2  -3   2         50.74         58.30         1.90 o                         
  -1  -3   2        433.12        470.94         8.10 o                         
   0  -3   2        195.06        198.82         3.33 o                         
   1  -3   2        119.72        121.68         2.31 o                         
   2  -3   2         49.06         46.30         1.55 o                         
   3  -3   2        457.05        438.18         8.62 o                         
   4  -3   2         91.32         84.09         2.59 o                         
   5  -3   2         52.33         50.09         3.10 o                         
   6  -3   2          3.83          6.10         1.32 o                         
   7  -3   2         42.88         43.19         4.62 o                         
   8  -3   2          9.84          6.06         3.71 o                         
  -8  -2   2          0.62          3.66         9.20 o                         
  -7  -2   2          2.38          2.80         1.44 o                         
  -6  -2   2          2.29          4.53         1.36 o                         
  -5  -2   2         47.64         49.41         2.30 o                         
  -4  -2   2         18.70         20.03         1.67 o                         
  -3  -2   2       1654.67       1753.07        38.33 o                         
  -2  -2   2        126.79        136.96         2.86 o                         
  -1  -2   2        151.58        140.60         2.93 o                         
   0  -2   2         90.46         90.09         1.72 o                         
   1  -2   2         17.11         17.82         0.77 o                         
   2  -2   2        548.60        522.64         8.76 o                         
   3  -2   2        253.88        252.03         5.72 o                         
   4  -2   2         25.01         43.87         2.16 o                         
   5  -2   2        120.98        107.76         3.49 o                         
   6  -2   2         14.42         14.79         1.67 o                         
   7  -2   2         31.62         31.50         3.44 o                         
   8  -2   2          4.63          4.19         2.60 o                         
  -8  -1   2          7.13          8.65         1.56 o                         
  -7  -1   2         18.74         16.40         1.56 o                         
  -6  -1   2         11.57          9.09         1.23 o                         
  -5  -1   2        836.84        867.94        20.26 o                         
  -4  -1   2         64.31         65.76         2.22 o                         
  -3  -1   2        199.80        187.17         4.83 o                         
  -2  -1   2        829.01        792.81        14.87 o                         
  -1  -1   2       2221.96       2230.75        33.43 o                         
   0  -1   2        882.52        811.62        13.19 o                         
   1  -1   2        235.48        225.05         4.09 o                         
   2  -1   2        559.08        525.69        10.14 o                         
   3  -1   2          0.59         -0.22         0.90 o                         
   4  -1   2         28.22         31.29         1.17 o                         
   5  -1   2          5.64          5.61         0.86 o                         
   6  -1   2         41.57         39.86         3.01 o                         
   7  -1   2         16.39         16.94         2.82 o                         
   8  -1   2         11.44          4.49         2.72 o                         
  -9   0   2          0.01          6.15         4.20 o                         
  -8   0   2         11.66         12.24         1.69 o                         
  -7   0   2        175.11        161.15        11.94 o                         
  -6   0   2        110.42        103.35         4.17 o                         
  -5   0   2        234.17        237.04         7.34 o                         
  -4   0   2        141.53        147.66         7.34 o                         
  -3   0   2        374.47        370.79        16.78 o                         
  -2   0   2       1529.62       1431.21        37.40 o                         
  -1   0   2       2259.24       2245.73        53.57 o                         
   0   0   2       2035.23       1857.27        26.47 o                         
   1   0   2         36.11         37.81         0.95 o                         
   2   0   2         16.40         17.58         1.02 o                         
   3   0   2        398.27        386.66         7.69 o                         
   4   0   2          0.83          0.87         0.69 o                         
   5   0   2         44.32         45.60         2.26 o                         
   6   0   2         32.48         30.76         2.44 o                         
   7   0   2         37.12         41.36         4.58 o                         
   8   0   2         11.65         11.97         3.09 o                         
  -9   1   2         41.08         49.75         6.21 o                         
  -8   1   2         80.46         76.68         5.11 o                         
  -7   1   2        205.34        195.93         6.45 o                         
  -6   1   2         36.02         34.79         1.93 o                         
  -5   1   2          0.17          0.72         0.94 o                         
  -4   1   2         68.63         64.57         4.31 o                         
  -3   1   2          0.28         -0.32         0.85 o                         
  -2   1   2        233.76        201.99         6.03 o                         
  -1   1   2         40.65         52.38         1.01 o                         
   0   1   2         47.28         41.59         0.95 o                         
   1   1   2        613.16        571.98         8.40 o                         
   2   1   2        185.77        184.81         3.74 o                         
   3   1   2        194.84        204.69         4.47 o                         
   4   1   2          0.12         -0.35         0.75 o                         
   5   1   2          9.60          8.60         1.94 o                         
   6   1   2         17.22         20.91         2.83 o                         
   7   1   2        207.25        221.11        11.77 o                         
   8   1   2        147.70        162.78        10.76 o                         
  -9   2   2         41.10         44.79         5.79 o                         
  -8   2   2          0.07         -2.56         2.56 o                         
  -7   2   2          6.40          6.39         1.01 o                         
  -6   2   2         25.16         24.65         1.59 o                         
  -5   2   2         48.35         47.58         2.06 o                         
  -4   2   2         46.47         51.32         2.06 o                         
  -3   2   2        469.31        456.44         9.86 o                         
  -2   2   2        308.69        303.81         5.92 o                         
  -1   2   2         45.41         39.80         1.00 o                         
   0   2   2          0.28         16.02         2.12 o                         
   1   2   2         26.15         20.19         0.82 o                         
   2   2   2         22.21         25.18         1.29 o                         
   3   2   2          6.48          8.01         0.94 o                         
   4   2   2         42.42         44.38         2.17 o                         
   5   2   2        427.65        441.92        11.61 o                         
   6   2   2         17.14         15.38         3.11 o                         
   7   2   2         93.39         93.73         8.31 o                         
  -9   3   2         18.58         16.47         4.25 o                         
  -8   3   2          9.87         10.01         1.40 o                         
  -7   3   2          3.61          1.78         1.40 o                         
  -6   3   2         29.57         28.72         1.98 o                         
  -5   3   2        122.46        125.91         5.45 o                         
  -4   3   2         42.95         39.75         3.20 o                         
  -3   3   2         90.86         96.75         2.70 o                         
  -2   3   2          8.91          9.84         0.82 o                         
  -1   3   2       1209.29       1208.12        18.39 o                         
   0   3   2        728.72        800.74        12.43 o                         
   1   3   2         54.55         54.03         2.12 o                         
   2   3   2          5.99          7.11         1.09 o                         
   3   3   2          2.23          1.60         1.22 o                         
   4   3   2          0.38         -1.12         1.80 o                         
   5   3   2         46.17         44.85         5.14 o                         
   6   3   2         75.84         84.10         8.84 o                         
   7   3   2          0.01         -3.24         3.24 o                         
  -9   4   2         20.60         19.73         2.44 o                         
  -8   4   2         14.57         14.50         1.80 o                         
  -7   4   2          0.56          1.10         1.36 o                         
  -6   4   2         18.66         18.18         1.88 o                         
  -5   4   2          1.87          1.77         1.24 o                         
  -4   4   2          0.21          1.66         0.88 o                         
  -3   4   2        318.48        307.69         7.45 o                         
  -2   4   2        170.43        173.10         5.32 o                         
  -1   4   2         90.16         90.70         2.59 o                         
   0   4   2        216.03        229.79         4.68 o                         
   1   4   2         37.85         32.23         1.86 o                         
   2   4   2          3.93          5.30         1.05 o                         
   3   4   2        138.20        137.25         4.21 o                         
   4   4   2          9.50          8.25         2.52 o                         
   5   4   2         12.43         16.56         4.19 o                         
   6   4   2         29.65         26.89         3.56 o                         
  -9   5   2          2.00          5.13         2.83 o                         
  -8   5   2          2.20          1.40         2.27 o                         
  -7   5   2         22.44         19.73         2.24 o                         
  -6   5   2         17.47         17.61         5.47 o                         
  -5   5   2         66.29         65.98         3.36 o                         
  -4   5   2          5.53          5.82         1.19 o                         
  -3   5   2        679.81        695.22        15.32 o                         
  -2   5   2          0.17         -0.82         0.86 o                         
  -1   5   2         25.09         28.96         1.79 o                         
   0   5   2          0.84          0.52         0.99 o                         
   1   5   2         21.98         20.67         1.50 o                         
   2   5   2        152.62        150.48         3.92 o                         
   3   5   2        136.94        140.54         4.91 o                         
   4   5   2         22.76         21.42         2.97 o                         
   5   5   2          8.10         11.34         2.95 o                         
  -8   6   2          0.63          2.12         4.20 o                         
  -7   6   2         32.35         24.64         9.15 o                         
  -6   6   2         11.09         12.55         2.77 o                         
  -5   6   2        488.02        482.42        25.74 o                         
  -4   6   2         24.70         25.65         2.10 o                         
  -3   6   2         22.83         25.61         1.87 o                         
  -2   6   2        163.96        157.69         4.54 o                         
  -1   6   2        179.48        168.20         4.81 o                         
   0   6   2        118.24        121.44         4.06 o                         
   1   6   2          6.46          4.22         1.56 o                         
   2   6   2         11.38         10.33         1.99 o                         
   3   6   2         12.89         12.40         2.20 o                         
   4   6   2         13.26         15.13         2.90 o                         
   5   6   2          1.14          5.25         6.19 o                         
  -8   7   2          0.29          0.79         4.78 o                         
  -7   7   2        156.06        146.41         7.59 o                         
  -6   7   2         20.48         22.49         3.57 o                         
  -5   7   2         55.57         57.38         4.75 o                         
  -4   7   2        105.44        105.57         5.88 o                         
  -3   7   2         62.85         66.69         3.44 o                         
  -2   7   2        156.24        156.15         4.91 o                         
  -1   7   2        227.65        227.67         6.28 o                         
   0   7   2        186.30        185.07         5.73 o                         
   1   7   2          8.10          5.77         2.36 o                         
   2   7   2         10.61         11.91         2.57 o                         
   3   7   2         17.96         20.37         5.67 o                         
   4   7   2          3.57          5.34         7.25 o                         
  -8   8   2         28.64         27.26         3.80 o                         
  -7   8   2         79.14         80.83         6.11 o                         
  -6   8   2          4.71          8.42         3.55 o                         
  -5   8   2          0.16          2.49         4.31 o                         
  -4   8   2         20.60         23.35         4.54 o                         
  -3   8   2         16.77         18.70         2.85 o                         
  -2   8   2         71.99         73.43         4.30 o                         
  -1   8   2         19.56         20.34         2.66 o                         
   0   8   2          2.88          2.17         2.38 o                         
   1   8   2          0.02         -2.37         2.37 o                         
   2   8   2          8.34          8.39         2.68 o                         
   3   8   2         23.21         29.82         7.58 o                         
  -7   9   2          0.98         -1.98         8.99 o                         
  -6   9   2         15.66         13.97         4.69 o                         
  -5   9   2          3.08          2.12         3.31 o                         
  -4   9   2         23.03         17.76         4.11 o                         
  -3   9   2         57.39         70.45         4.70 o                         
  -2   9   2         41.49         43.18         3.76 o                         
  -1   9   2          2.28          2.98         3.08 o                         
   0   9   2          2.47          3.80         3.25 o                         
   1   9   2          1.15          5.08         3.69 o                         
   2   9   2          0.38         -1.55         3.40 o                         
  -6  10   2         13.98         11.64         4.43 o                         
  -5  10   2         62.85         63.73         6.07 o                         
  -4  10   2         46.03         42.67         5.12 o                         
  -3  10   2         15.52         21.84         3.48 o                         
  -2  10   2          6.54         10.47         3.57 o                         
  -1  10   2          6.10          7.74         3.74 o                         
   0  10   2         33.67         37.82         5.06 o                         
   0 -11   3         23.98         13.45        14.06 o                         
   1 -11   3          8.80         11.42         6.14 o                         
   2 -11   3          2.31          1.19         5.18 o                         
   3 -11   3          0.63          2.87         5.44 o                         
   4 -11   3         15.43         24.94         6.50 o                         
  -2 -10   3         30.55         45.54         5.15 o                         
  -1 -10   3         54.21         72.87         9.12 o                         
   0 -10   3          0.53         -1.28         6.88 o                         
   1 -10   3          7.72          6.76         3.25 o                         
   2 -10   3          0.34         -1.95         4.45 o                         
   3 -10   3          0.96          1.47         4.27 o                         
   4 -10   3          0.10          3.19         3.51 o                         
   5 -10   3          1.27          4.74         3.24 o                         
   6 -10   3          1.43          2.22         4.16 o                         
  -3  -9   3         37.83         40.51         4.69 o                         
  -2  -9   3         18.91         14.49         3.68 o                         
  -1  -9   3          2.92         -0.56         3.38 o                         
   0  -9   3          4.49          1.59         2.46 o                         
   1  -9   3          0.04          1.82         2.78 o                         
   2  -9   3         22.07         19.19         3.56 o                         
   3  -9   3          0.02          1.53         2.33 o                         
   4  -9   3         62.09         59.39         6.19 o                         
   5  -9   3         28.66         25.88         3.49 o                         
   6  -9   3          0.00         -1.38         3.72 o                         
  -4  -8   3         82.35        105.97         9.69 o                         
  -3  -8   3          2.23         -0.72         3.03 o                         
  -2  -8   3         20.09         20.78         3.36 o                         
  -1  -8   3         35.20         29.31         3.43 o                         
   0  -8   3          1.39         -0.55         1.78 o                         
   1  -8   3          0.21         -1.32         1.70 o                         
   2  -8   3         96.43         96.98         4.85 o                         
   3  -8   3         11.42         12.30         2.79 o                         
   4  -8   3         15.15         13.02         2.61 o                         
   5  -8   3        172.66        157.31         6.68 o                         
   6  -8   3         51.99         50.16         5.59 o                         
   7  -8   3         18.36         14.65         4.75 o                         
  -5  -7   3          2.89         -1.51         4.45 o                         
  -4  -7   3         37.85         37.22         6.66 o                         
  -3  -7   3         22.62         21.94         3.47 o                         
  -2  -7   3         38.58         31.31         3.54 o                         
  -1  -7   3          4.02          4.32         1.89 o                         
   0  -7   3          1.75         -0.85         1.44 o                         
   1  -7   3         52.75         56.42         2.99 o                         
   2  -7   3         28.89         30.44         2.40 o                         
   3  -7   3        242.00        250.42         6.65 o                         
   4  -7   3         36.50         34.80         3.12 o                         
   5  -7   3         17.85         14.18         2.67 o                         
   6  -7   3         21.52         17.99         4.22 o                         
   7  -7   3          6.44          3.59         3.89 o                         
   8  -7   3         18.01         19.37         9.07 o                         
  -6  -6   3          2.58          1.07         5.10 o                         
  -5  -6   3          0.10         -2.62         2.62 o                         
  -4  -6   3         14.04         13.91         4.74 o                         
  -3  -6   3          0.10         -0.53         2.30 o                         
  -2  -6   3         20.17         20.29         2.35 o                         
  -1  -6   3         37.27         35.56         1.90 o                         
   0  -6   3        203.59        219.66         5.36 o                         
   1  -6   3         11.27         12.27         1.55 o                         
   2  -6   3          2.00          1.53         1.22 o                         
   3  -6   3        367.00        409.29         8.92 o                         
   4  -6   3         27.94         26.93         2.30 o                         
   5  -6   3         93.03         81.85         4.41 o                         
   6  -6   3          0.06          3.13         3.22 o                         
   7  -6   3          1.66          1.42         3.52 o                         
   8  -6   3         13.01         14.30         4.49 o                         
  -7  -5   3          1.21          6.49         5.27 o                         
  -6  -5   3         24.59         22.98         3.32 o                         
  -5  -5   3          4.14          6.48         2.46 o                         
  -4  -5   3          0.04         -1.13         2.06 o                         
  -3  -5   3          3.82          2.13         1.31 o                         
  -2  -5   3         41.33         45.93         3.80 o                         
  -1  -5   3         10.23         11.30         0.99 o                         
   0  -5   3          9.22         11.05         1.29 o                         
   1  -5   3       1709.14       1805.65        29.34 o                         
   2  -5   3         15.76         14.17         1.37 o                         
   3  -5   3         82.55         81.60         2.81 o                         
   4  -5   3         13.46         13.96         1.50 o                         
   5  -5   3         81.44         78.02         3.46 o                         
   6  -5   3        146.69        154.46         8.86 o                         
   7  -5   3          4.80          4.09         3.58 o                         
   8  -5   3          5.48         -2.29         3.64 o                         
  -7  -4   3          0.99          5.15         6.45 o                         
  -6  -4   3         10.54          5.94         6.35 o                         
  -5  -4   3          3.19          3.60         1.38 o                         
  -4  -4   3         24.73         22.56         2.06 o                         
  -3  -4   3         62.47         66.52         3.19 o                         
  -2  -4   3        273.40        290.34         8.65 o                         
  -1  -4   3        673.37        727.27        25.04 o                         
   0  -4   3        127.95        149.19         4.28 o                         
   1  -4   3        120.13        119.83         3.00 o                         
   2  -4   3         21.90         19.42         1.24 o                         
   3  -4   3          8.65          6.78         1.06 o                         
   4  -4   3        159.66        154.09         3.72 o                         
   5  -4   3         27.42         26.35         1.98 o                         
   6  -4   3          3.25          1.93         2.91 o                         
   7  -4   3          9.25          3.17         3.34 o                         
   8  -4   3          9.92          7.90         3.79 o                         
  -8  -3   3         13.32         14.17        11.07 o                         
  -7  -3   3          0.17          1.98         2.93 o                         
  -6  -3   3         39.57         34.48         3.54 o                         
  -5  -3   3          0.85         -0.45         1.13 o                         
  -4  -3   3        132.58        137.79         4.98 o                         
  -3  -3   3          7.58         16.52         1.08 o                         
  -2  -3   3        351.32        408.21         8.61 o                         
  -1  -3   3       1091.22       1126.79        23.71 o                         
   0  -3   3         18.68         27.31         1.31 o                         
   1  -3   3         88.70         79.69         2.04 o                         
   2  -3   3          7.94          7.65         0.88 o                         
   3  -3   3         17.76         42.43         2.60 o                         
   4  -3   3         23.24         23.11         1.82 o                         
   5  -3   3          1.03         -1.16         1.26 o                         
   6  -3   3         32.58         85.99         9.94 o                         
   7  -3   3        161.71        164.82         8.83 o                         
   8  -3   3         16.40         14.69         3.38 o                         
  -8  -2   3          5.28         11.55        20.79 o                         
  -7  -2   3          8.66          7.71         1.42 o                         
  -6  -2   3          0.53         -0.61         1.12 o                         
  -5  -2   3         25.94         24.57         2.52 o                         
  -4  -2   3          2.27          5.47         0.95 o                         
  -3  -2   3        828.39        834.75        15.88 o                         
  -2  -2   3         41.03         40.33         1.49 o                         
  -1  -2   3          1.51          2.42         0.41 o                         
   0  -2   3        123.33        102.00         2.09 o                         
   1  -2   3        117.41        110.03         2.29 o                         
   2  -2   3        261.85        249.44         6.40 o                         
   3  -2   3         16.05         21.31         1.61 o                         
   4  -2   3         51.84         51.17         3.67 o                         
   5  -2   3         94.31         84.62         4.81 o                         
   6  -2   3          4.30          2.00         2.14 o                         
   7  -2   3          0.02          0.57         2.47 o                         
   8  -2   3         36.14         35.93         4.05 o                         
  -8  -1   3          5.11          7.53         1.29 o                         
  -7  -1   3         27.91         28.35         2.03 o                         
  -6  -1   3          7.14          6.68         1.02 o                         
  -5  -1   3          0.55          1.33         0.87 o                         
  -4  -1   3        371.87        367.49         8.23 o                         
  -3  -1   3         18.38         17.78         1.22 o                         
  -2  -1   3        162.36        178.98         3.54 o                         
  -1  -1   3        259.05        245.99         4.02 o                         
   0  -1   3         28.39         25.37         1.11 o                         
   1  -1   3          5.68          6.39         0.72 o                         
   2  -1   3        275.38        262.46         6.75 o                         
   3  -1   3         35.58         41.16         2.18 o                         
   4  -1   3         66.31         62.16         2.47 o                         
   5  -1   3        320.05        312.54         8.73 o                         
   6  -1   3         82.22         82.10         4.89 o                         
   7  -1   3         26.91         22.89         4.11 o                         
   8  -1   3         19.16         21.26         3.65 o                         
  -8   0   3         10.46         13.53         2.82 o                         
  -7   0   3         70.70         70.00         7.44 o                         
  -6   0   3         60.13         74.24         4.70 o                         
  -5   0   3         86.09         83.78         3.05 o                         
  -4   0   3        213.91        209.06         6.76 o                         
  -3   0   3        283.37        252.90         7.35 o                         
  -2   0   3        577.37        546.31        10.38 o                         
  -1   0   3        272.01        265.46         4.96 o                         
   0   0   3          1.14          7.83         0.53 o                         
   1   0   3         68.19         71.83         1.59 o                         
   2   0   3          7.64          9.48         0.73 o                         
   3   0   3        826.44        781.75        14.95 o                         
   4   0   3        196.53        194.08         4.43 o                         
   5   0   3         13.63         13.08         1.95 o                         
   6   0   3         23.00         28.93         3.24 o                         
   7   0   3          7.31          3.87         2.85 o                         
   8   0   3         16.16         20.81         3.71 o                         
  -9   1   3         14.45         22.76         4.65 o                         
  -8   1   3          7.95          8.77         3.97 o                         
  -7   1   3          3.30          1.54         2.27 o                         
  -6   1   3          0.64         -1.82         1.82 o                         
  -5   1   3          0.01         -0.45         2.57 o                         
  -4   1   3         85.70         89.97         2.63 o                         
  -3   1   3         43.53         47.05         1.74 o                         
  -2   1   3         85.47         82.71         1.95 o                         
  -1   1   3         41.24         39.27         0.93 o                         
   0   1   3        482.12        483.63         6.86 o                         
   1   1   3        129.70        128.98         2.30 o                         
   2   1   3          8.44          6.93         0.86 o                         
   3   1   3        567.42        589.64        12.70 o                         
   4   1   3         18.76         17.79         1.81 o                         
   5   1   3        104.15        101.34         4.49 o                         
   6   1   3          0.67         -0.57         2.47 o                         
   7   1   3          3.36          8.87         2.96 o                         
  -9   2   3         48.97         48.46        15.27 o                         
  -8   2   3         28.90         24.13         3.41 o                         
  -7   2   3          6.06          4.49         3.19 o                         
  -6   2   3         27.37         25.13         2.01 o                         
  -5   2   3         14.44         13.83         1.49 o                         
  -4   2   3          3.59          3.98         1.08 o                         
  -3   2   3         24.27         21.84         1.03 o                         
  -2   2   3        149.80        150.42         3.50 o                         
  -1   2   3          0.40          0.98         0.48 o                         
   0   2   3         31.26         33.40         1.08 o                         
   1   2   3       3911.74       4088.22        64.97 o                         
   2   2   3         51.62         56.35         1.85 o                         
   3   2   3         87.98         89.42         2.64 o                         
   4   2   3         13.30         13.75         1.83 o                         
   5   2   3         61.50         70.66         4.57 o                         
   6   2   3        178.82        208.03        11.12 o                         
   7   2   3          4.98          7.92         4.54 o                         
  -9   3   3         15.46         19.77         4.54 o                         
  -8   3   3         20.49         19.28         5.82 o                         
  -7   3   3          0.28         -0.17         1.54 o                         
  -6   3   3         29.22         47.40         6.27 o                         
  -5   3   3         16.49         19.89         3.85 o                         
  -4   3   3          0.97         -0.54         1.23 o                         
  -3   3   3         40.67         43.15         1.86 o                         
  -2   3   3        268.87        261.15         5.87 o                         
  -1   3   3       1888.07       1959.49        33.53 o                         
   0   3   3         46.68         90.67         4.20 o                         
   1   3   3         49.23         49.04         1.88 o                         
   2   3   3         22.08         24.60         1.43 o                         
   3   3   3         19.37         18.28         1.65 o                         
   4   3   3        107.68        116.51         5.49 o                         
   5   3   3         69.59         70.26         6.57 o                         
   6   3   3          2.65         -3.80         3.80 o                         
  -9   4   3          9.78         10.30         3.78 o                         
  -8   4   3          3.09          1.58         1.90 o                         
  -7   4   3          0.02          2.06         2.34 o                         
  -6   4   3         13.65         16.12         1.83 o                         
  -5   4   3          1.09          1.52         1.88 o                         
  -4   4   3        125.82        118.99         3.68 o                         
  -3   4   3         68.13         69.24         3.04 o                         
  -2   4   3        204.16        230.22         5.42 o                         
  -1   4   3        938.77        980.62        18.60 o                         
   0   4   3          0.75          1.60         0.76 o                         
   1   4   3         24.96         30.78         1.74 o                         
   2   4   3         13.12         12.68         1.84 o                         
   3   4   3          2.47          2.53         2.16 o                         
   4   4   3         84.47         87.00         6.67 o                         
   5   4   3          0.29         -5.19         8.16 o                         
   6   4   3         16.04         12.47         5.11 o                         
  -9   5   3          0.69         13.30         8.16 o                         
  -8   5   3          0.50          1.61         2.58 o                         
  -7   5   3          2.12          3.25         1.69 o                         
  -6   5   3         14.04         10.37         2.26 o                         
  -5   5   3         27.91         26.23         2.08 o                         
  -4   5   3         19.60         23.13         1.66 o                         
  -3   5   3        821.15        797.49        23.63 o                         
  -2   5   3          0.86          0.89         0.90 o                         
  -1   5   3          6.00          6.01         1.06 o                         
   0   5   3          0.33          0.15         1.14 o                         
   1   5   3         24.94         23.62         1.61 o                         
   2   5   3        102.15        106.55         4.14 o                         
   3   5   3         24.15         21.57         2.30 o                         
   4   5   3          0.00          0.86         4.45 o                         
   5   5   3         17.10         19.13         3.61 o                         
  -8   6   3          0.00         -3.33         4.91 o                         
  -7   6   3         14.87         10.66         3.02 o                         
  -6   6   3          0.01          4.11         4.38 o                         
  -5   6   3         23.21         24.34         4.35 o                         
  -4   6   3         91.41         96.88         5.45 o                         
  -3   6   3          0.34         -0.25         1.70 o                         
  -2   6   3         14.84         11.59         1.41 o                         
  -1   6   3         20.70         18.75         1.85 o                         
   0   6   3          8.42          8.69         1.70 o                         
   1   6   3         41.57         38.39         2.60 o                         
   2   6   3          0.78          0.48         1.79 o                         
   3   6   3          2.93          3.61         1.98 o                         
   4   6   3          9.43          9.61         3.16 o                         
  -8   7   3          4.20          2.65         5.67 o                         
  -7   7   3         21.91         19.60         3.46 o                         
  -6   7   3         37.08         35.31         3.90 o                         
  -5   7   3         76.28         74.52         5.34 o                         
  -4   7   3         77.06         68.87         5.74 o                         
  -3   7   3         56.09         54.64         3.81 o                         
  -2   7   3         25.26         23.78         2.43 o                         
  -1   7   3          6.99          5.59         1.77 o                         
   0   7   3         16.61         16.59         2.13 o                         
   1   7   3          3.25          2.88         2.21 o                         
   2   7   3          3.91          3.19         2.81 o                         
   3   7   3         63.12         88.00         4.78 o                         
   4   7   3         57.83         59.66         6.43 o                         
  -7   8   3         22.20         18.42         4.38 o                         
  -6   8   3          4.14          4.56         5.29 o                         
  -5   8   3          0.33         -0.64         4.61 o                         
  -4   8   3         26.56         29.33         4.01 o                         
  -3   8   3         15.54         12.20         4.22 o                         
  -2   8   3          8.10          6.91         2.38 o                         
  -1   8   3          3.90          2.32         2.45 o                         
   0   8   3          1.26          0.15         2.74 o                         
   1   8   3          5.13          4.92         2.53 o                         
   2   8   3         15.82         20.48         3.82 o                         
   3   8   3         34.81         28.31         8.24 o                         
  -7   9   3          3.83          6.48         7.11 o                         
  -6   9   3          3.56          1.75         7.94 o                         
  -5   9   3          3.57          4.21         4.31 o                         
  -4   9   3          1.47          0.41         3.40 o                         
  -3   9   3          1.01          4.08         2.62 o                         
  -2   9   3          0.17          1.51         2.26 o                         
  -1   9   3          1.27          3.70         3.42 o                         
   0   9   3          1.34          8.60         4.16 o                         
   1   9   3        204.36        289.16        17.99 o                         
  -5  10   3          7.06          4.88         3.79 o                         
  -4  10   3          1.38         -1.59         5.97 o                         
  -3  10   3          1.10          4.20         3.11 o                         
  -2  10   3          8.73         14.80         3.84 o                         
  -1  10   3        129.49        186.03        10.15 o                         
   1 -11   4         14.63         18.02         9.60 o                         
   2 -11   4          8.90         19.50        11.79 o                         
   3 -11   4          0.12          5.59         5.90 o                         
  -2 -10   4          0.04         -3.02         5.84 o                         
  -1 -10   4          0.00         -3.55         5.50 o                         
   0 -10   4          0.19         -2.99         8.92 o                         
   1 -10   4         23.05         25.63         9.15 o                         
   2 -10   4          3.20          3.95         4.98 o                         
   3 -10   4         14.05         16.48         3.40 o                         
   4 -10   4          1.06          6.35         3.62 o                         
   5 -10   4         13.88         10.73         4.31 o                         
  -3  -9   4         41.97         49.12         5.24 o                         
  -2  -9   4          0.82          1.93         3.87 o                         
  -1  -9   4          2.63          1.52         4.74 o                         
   0  -9   4         22.10         19.15         3.40 o                         
   1  -9   4          3.33          4.35         3.28 o                         
   2  -9   4          2.09          0.24         2.29 o                         
   3  -9   4         17.46         12.94         2.76 o                         
   4  -9   4         11.00         11.39         3.78 o                         
   5  -9   4          0.14         -0.85         2.90 o                         
   6  -9   4          1.20          3.44         4.02 o                         
  -4  -8   4         21.68         19.84         7.10 o                         
  -3  -8   4         28.82         27.46         4.03 o                         
  -2  -8   4         19.55         13.11         3.59 o                         
  -1  -8   4         61.72         50.89         4.28 o                         
   0  -8   4          3.67          2.94         2.35 o                         
   1  -8   4          1.53          2.06         1.58 o                         
   2  -8   4         25.48         21.98         2.45 o                         
   3  -8   4          4.14          7.59         2.55 o                         
   4  -8   4         19.93         18.99         2.86 o                         
   5  -8   4         78.70         78.56         8.66 o                         
   6  -8   4          0.37         -3.63         3.63 o                         
   7  -8   4          1.16         -3.10         3.92 o                         
  -5  -7   4          0.57         -4.00         4.51 o                         
  -4  -7   4          1.16          5.20         4.26 o                         
  -3  -7   4         69.08         74.48         5.54 o                         
  -2  -7   4         47.74         43.22         3.89 o                         
  -1  -7   4         20.29         13.15         2.60 o                         
   0  -7   4         86.14         82.99         3.46 o                         
   1  -7   4          8.03          6.16         1.48 o                         
   2  -7   4         66.79         58.31         3.18 o                         
   3  -7   4          0.11         -0.71         1.99 o                         
   4  -7   4          3.24          3.17         2.16 o                         
   5  -7   4        124.63        116.66         5.48 o                         
   6  -7   4         10.25          8.29         4.00 o                         
   7  -7   4          4.49          8.20         4.36 o                         
  -6  -6   4          0.68          0.91         4.70 o                         
  -5  -6   4          0.44         -2.52         4.26 o                         
  -4  -6   4        239.88        213.97         8.71 o                         
  -3  -6   4          0.56         -0.11         2.25 o                         
  -2  -6   4         25.20         25.68         2.58 o                         
  -1  -6   4         33.85         36.16         2.39 o                         
   0  -6   4          8.81         10.08         1.30 o                         
   1  -6   4          2.69          1.97         1.55 o                         
   2  -6   4          6.76          6.58         1.42 o                         
   3  -6   4        216.29        213.96         5.50 o                         
   4  -6   4         33.01         24.66         2.63 o                         
   5  -6   4         46.88         38.17         3.03 o                         
   6  -6   4          1.53          3.73         3.52 o                         
   7  -6   4         10.62         10.17         4.00 o                         
   8  -6   4          2.21         -4.69         4.69 o                         
  -7  -5   4          0.17          6.19         3.81 o                         
  -6  -5   4         89.18         84.62         5.53 o                         
  -5  -5   4         32.41         28.33         3.28 o                         
  -4  -5   4         20.49         15.67         2.33 o                         
  -3  -5   4        112.87         96.78         4.22 o                         
  -2  -5   4         46.49         42.74         2.81 o                         
  -1  -5   4         99.74        114.44         4.36 o                         
   0  -5   4          1.03          1.07         0.92 o                         
   1  -5   4          1.97         -1.14         1.14 o                         
   2  -5   4         41.83         44.97         2.52 o                         
   3  -5   4         12.91         11.35         1.44 o                         
   4  -5   4          2.65          2.67         1.26 o                         
   5  -5   4        124.79        117.26         7.36 o                         
   6  -5   4          5.24          5.60         3.41 o                         
   7  -5   4         13.53          6.91         4.31 o                         
   8  -5   4         56.94         47.16         8.92 o                         
  -7  -4   4          0.40          3.14         4.27 o                         
  -6  -4   4        186.75        177.98        14.17 o                         
  -5  -4   4         67.65         70.39         3.63 o                         
  -4  -4   4         31.40         25.99         2.10 o                         
  -3  -4   4          6.73          6.91         1.23 o                         
  -2  -4   4          1.26          0.30         1.01 o                         
  -1  -4   4        256.02        262.63         6.50 o                         
   0  -4   4         11.09         11.64         1.12 o                         
   1  -4   4         88.55         86.44         2.88 o                         
   2  -4   4         21.91         19.11         1.41 o                         
   3  -4   4         12.32         10.97         1.27 o                         
   4  -4   4         80.97         83.85         2.85 o                         
   5  -4   4         23.81         21.75         2.76 o                         
   6  -4   4         13.21         12.61         3.72 o                         
   7  -4   4          3.77          3.91         3.66 o                         
   8  -4   4          0.04          5.33         3.18 o                         
  -8  -3   4        185.84        214.86        26.07 o                         
  -7  -3   4          2.56          3.46         5.41 o                         
  -6  -3   4          0.18         -0.66         1.21 o                         
  -5  -3   4         32.64         32.74         2.53 o                         
  -4  -3   4         39.14         43.42         2.12 o                         
  -3  -3   4          9.17          8.61         0.79 o                         
  -2  -3   4          0.09         -0.19         0.72 o                         
  -1  -3   4         20.16         23.90         1.26 o                         
   0  -3   4          1.51          1.62         0.72 o                         
   1  -3   4         89.52         83.88         2.11 o                         
   2  -3   4        104.79        103.54         2.92 o                         
   3  -3   4         49.77         50.83         3.08 o                         
   4  -3   4          7.57          7.92         1.52 o                         
   5  -3   4         41.05         44.10         3.45 o                         
   6  -3   4         66.99         68.88         6.23 o                         
   7  -3   4         22.79         21.11         3.54 o                         
   8  -3   4         27.99         26.38         3.76 o                         
  -8  -2   4          3.53          6.12         4.06 o                         
  -7  -2   4         32.06         33.98         4.12 o                         
  -6  -2   4         55.04         56.78         2.57 o                         
  -5  -2   4         11.87         13.49         1.33 o                         
  -4  -2   4          0.75          1.74         0.85 o                         
  -3  -2   4        332.63        326.78         6.73 o                         
  -2  -2   4          2.21          7.21         0.70 o                         
  -1  -2   4          0.46          0.49         0.48 o                         
   0  -2   4         76.28         85.35         1.97 o                         
   1  -2   4        160.77        153.05         3.49 o                         
   2  -2   4          0.00          0.52         0.71 o                         
   3  -2   4        174.91        171.24         7.19 o                         
   4  -2   4         98.22         93.92         3.59 o                         
   5  -2   4          0.00         -1.73         1.73 o                         
   6  -2   4          3.44          1.20         2.47 o                         
   7  -2   4        290.83        317.47        11.49 o                         
   8  -2   4          0.03         -1.81         2.99 o                         
  -8  -1   4         18.37         24.35         5.70 o                         
  -7  -1   4         11.42          9.38         1.40 o                         
  -6  -1   4          0.21         -0.19         0.85 o                         
  -5  -1   4        176.57        171.62         4.49 o                         
  -4  -1   4         71.57         72.97         2.57 o                         
  -3  -1   4        227.79        221.58         5.88 o                         
  -2  -1   4         19.92         18.48         0.92 o                         
  -1  -1   4        234.79        225.25         4.50 o                         
   0  -1   4        101.71        107.76         2.46 o                         
   1  -1   4         20.88         24.38         1.29 o                         
   2  -1   4         55.82         63.47         2.74 o                         
   3  -1   4          4.41          1.29         1.26 o                         
   4  -1   4         72.35         68.21         3.30 o                         
   5  -1   4        330.50        320.58         9.75 o                         
   6  -1   4          2.41          0.72         2.49 o                         
   7  -1   4          3.18          2.03         2.87 o                         
  -9   0   4         46.62         42.14         4.82 o                         
  -8   0   4          0.24         -1.85         3.17 o                         
  -7   0   4          3.34          5.99         2.61 o                         
  -6   0   4         17.78         19.21         2.85 o                         
  -5   0   4          1.49          1.39         0.65 o                         
  -4   0   4         33.07         35.44         2.05 o                         
  -3   0   4        475.73        445.41        12.42 o                         
  -2   0   4        201.69        203.27         4.36 o                         
  -1   0   4        353.04        348.56         6.02 o                         
   0   0   4        616.64        612.88         9.17 o                         
   1   0   4         63.54         54.03         1.62 o                         
   2   0   4        422.92        425.51         8.49 o                         
   3   0   4         34.55         37.69         2.30 o                         
   4   0   4          2.90          3.31         1.20 o                         
   5   0   4        196.56        209.90         7.98 o                         
   6   0   4         18.80         16.65         3.01 o                         
   7   0   4          5.30          3.61         3.17 o                         
  -9   1   4         15.97         16.45         3.52 o                         
  -8   1   4          0.96         -2.29         3.40 o                         
  -7   1   4         59.78         60.92         3.90 o                         
  -6   1   4          0.01         -0.75         2.10 o                         
  -5   1   4         14.89         15.75         1.01 o                         
  -4   1   4        625.93        619.75        14.68 o                         
  -3   1   4         30.40         29.18         1.27 o                         
  -2   1   4        209.63        206.06         3.75 o                         
  -1   1   4          6.98          8.41         0.54 o                         
   0   1   4        150.15        143.74         2.54 o                         
   1   1   4          8.03          9.23         0.77 o                         
   2   1   4         12.38         13.35         0.95 o                         
   3   1   4        700.84        698.56        16.69 o                         
   4   1   4         44.22         40.08         2.09 o                         
   5   1   4         36.44         32.35         3.41 o                         
   6   1   4          2.00          3.79         2.76 o                         
   7   1   4          2.88          4.58         3.18 o                         
  -9   2   4          1.45          0.30         6.50 o                         
  -8   2   4          7.35          3.37         3.43 o                         
  -7   2   4          0.13          1.31         2.56 o                         
  -6   2   4        151.66        154.66         4.45 o                         
  -5   2   4         56.35         58.38         2.22 o                         
  -4   2   4         52.03         47.98         1.98 o                         
  -3   2   4        344.56        348.70         6.90 o                         
  -2   2   4         46.42         45.07         1.69 o                         
  -1   2   4        259.90        257.47         4.34 o                         
   0   2   4          2.17          1.53         0.63 o                         
   1   2   4         54.14         56.62         1.82 o                         
   2   2   4         31.30         31.71         1.45 o                         
   3   2   4         31.73         28.99         1.64 o                         
   4   2   4          8.27          7.41         2.25 o                         
   5   2   4         64.95         70.23         5.11 o                         
   6   2   4          0.36         -1.94         2.75 o                         
  -9   3   4         18.83         19.81         3.55 o                         
  -8   3   4         21.75         20.70         4.46 o                         
  -7   3   4         10.20         12.07         2.20 o                         
  -6   3   4        262.48        265.47         7.66 o                         
  -5   3   4        194.64        205.09         7.08 o                         
  -4   3   4        135.50        131.34         3.36 o                         
  -3   3   4         50.63         50.67         2.04 o                         
  -2   3   4          1.56          0.50         0.79 o                         
  -1   3   4        272.89        292.41         6.66 o                         
   0   3   4         18.08         18.73         1.14 o                         
   1   3   4        151.25        150.96         3.70 o                         
   2   3   4          0.59         -1.03         1.03 o                         
   3   3   4         11.08          9.52         1.53 o                         
   4   3   4         32.46         31.80         3.24 o                         
   5   3   4         21.74         21.81         3.35 o                         
   6   3   4          0.55         -6.58         6.58 o                         
  -9   4   4          9.07          2.42         5.90 o                         
  -8   4   4        240.76        247.59        14.89 o                         
  -7   4   4         10.63         10.90         2.24 o                         
  -6   4   4          4.94          5.03         1.94 o                         
  -5   4   4         26.46         32.10         2.87 o                         
  -4   4   4         11.11         10.33         1.20 o                         
  -3   4   4         17.41         20.39         2.09 o                         
  -2   4   4          0.46          0.75         0.89 o                         
  -1   4   4        103.36        110.30         2.98 o                         
   0   4   4          1.28          2.93         1.26 o                         
   1   4   4         47.61         44.96         2.79 o                         
   2   4   4         11.69         10.15         1.53 o                         
   3   4   4          1.16          0.76         2.04 o                         
   4   4   4          3.99         -0.43         3.33 o                         
   5   4   4          7.96         -1.48         9.75 o                         
  -9   5   4          0.27          0.50         2.30 o                         
  -8   5   4          9.90          6.73         2.65 o                         
  -7   5   4         59.28         61.10         5.29 o                         
  -6   5   4         74.57         76.26         4.90 o                         
  -5   5   4          1.86          2.07         2.07 o                         
  -4   5   4          0.99          0.13         1.06 o                         
  -3   5   4        155.65        152.12         5.33 o                         
  -2   5   4          4.51          2.85         1.13 o                         
  -1   5   4          0.47          0.89         0.98 o                         
   0   5   4          0.11          0.09         1.16 o                         
   1   5   4          9.29          7.04         1.52 o                         
   2   5   4          3.39          2.02         1.73 o                         
   3   5   4         52.20         57.54         3.83 o                         
   4   5   4         21.55         25.25         3.64 o                         
   5   5   4          0.97          7.26         4.84 o                         
  -8   6   4         36.38         35.73         6.12 o                         
  -7   6   4         12.36          7.63         3.10 o                         
  -6   6   4          1.76          1.46         2.46 o                         
  -5   6   4        155.72        151.59         7.56 o                         
  -4   6   4         17.10         13.03         2.71 o                         
  -3   6   4        112.90        121.67         5.13 o                         
  -2   6   4          0.48          1.08         1.15 o                         
  -1   6   4         29.36         23.88         2.08 o                         
   0   6   4         13.75         11.29         1.82 o                         
   1   6   4         17.92         16.91         2.27 o                         
   2   6   4          2.01          1.70         1.91 o                         
   3   6   4          0.03         -0.48         2.19 o                         
   4   6   4          3.14          3.60         3.21 o                         
  -8   7   4          0.09         -4.01         4.01 o                         
  -7   7   4          2.94         -1.77         4.61 o                         
  -6   7   4         13.47         12.30         3.20 o                         
  -5   7   4          5.79          3.58         2.82 o                         
  -4   7   4          2.47          2.52         2.83 o                         
  -3   7   4        120.64        121.36         6.27 o                         
  -2   7   4          6.70          4.92         2.04 o                         
  -1   7   4          1.95         -0.83         2.48 o                         
   0   7   4         25.38         22.22         3.45 o                         
   1   7   4         11.49         13.08         2.75 o                         
   2   7   4         42.30         46.83         3.57 o                         
   3   7   4         19.41         21.50         3.87 o                         
  -7   8   4         39.76         33.39         4.41 o                         
  -6   8   4          0.25          0.54         3.01 o                         
  -5   8   4          7.08          3.54         3.93 o                         
  -4   8   4         59.66         61.97         6.20 o                         
  -3   8   4          0.86          2.81         2.24 o                         
  -2   8   4          2.93         -0.58         2.32 o                         
  -1   8   4          2.67          3.93         4.10 o                         
   0   8   4         27.64         33.60         4.69 o                         
   1   8   4          1.16         -3.47         3.63 o                         
   2   8   4          9.67          8.17         6.95 o                         
  -6   9   4         33.57         29.66         8.92 o                         
  -5   9   4         20.21         22.94         4.17 o                         
  -4   9   4          3.18          1.59         2.97 o                         
  -3   9   4          8.45          7.70         2.68 o                         
  -2   9   4          0.64          1.12         3.15 o                         
  -1   9   4         17.41         22.77         3.95 o                         
   0   9   4          3.81          2.86         3.72 o                         
  -4  10   4          5.55          9.72         4.46 o                         
  -3  10   4         13.10         19.32         4.08 o                         
  -2  10   4          0.19          5.00         3.68 o                         
   1 -11   5          5.48        -11.04        11.04 o                         
   2 -11   5         13.43         21.47        11.64 o                         
   3 -11   5         37.54        115.63        16.78 o                         
  -2 -10   5          0.66          3.14         6.23 o                         
  -1 -10   5         19.61         16.29         4.14 o                         
   0 -10   5          4.87          7.13        12.17 o                         
   1 -10   5          3.15        -10.13        10.13 o                         
   2 -10   5         72.34         62.58        14.51 o                         
   3 -10   5          9.34         25.85        10.13 o                         
   4 -10   5         21.67         23.07         4.35 o                         
   5 -10   5          3.78          1.00         8.01 o                         
  -3  -9   5         12.23          8.62         3.42 o                         
  -2  -9   5          0.58         -0.68         5.83 o                         
  -1  -9   5          0.04         -2.56         2.56 o                         
   0  -9   5        147.74        143.72         8.45 o                         
   1  -9   5         81.72         72.86        16.33 o                         
   2  -9   5         49.54         42.10         4.53 o                         
   3  -9   5         21.69         22.76         3.77 o                         
   4  -9   5          1.29          4.33         3.47 o                         
   5  -9   5          0.00         -1.35         3.85 o                         
   6  -9   5          4.27         10.44         4.45 o                         
  -4  -8   5         11.88         11.18         3.70 o                         
  -3  -8   5         91.22         87.20         6.29 o                         
  -2  -8   5         83.27         67.33         5.15 o                         
  -1  -8   5          4.55          5.68         2.50 o                         
   0  -8   5        141.23        137.23         6.61 o                         
   1  -8   5         35.84         31.49         2.99 o                         
   2  -8   5          9.99          9.29         2.91 o                         
   3  -8   5          3.94          0.67         2.91 o                         
   4  -8   5          1.37          5.09         3.33 o                         
   5  -8   5         16.46         14.78         4.15 o                         
   6  -8   5          0.01         -3.77         3.77 o                         
  -5  -7   5         32.64         22.16         5.02 o                         
  -4  -7   5         56.57         43.49         5.75 o                         
  -3  -7   5         47.42         41.64         4.19 o                         
  -2  -7   5        347.70        298.61        10.80 o                         
  -1  -7   5          0.78          2.35         2.35 o                         
   0  -7   5          4.06          2.46         1.35 o                         
   1  -7   5          7.92          4.99         1.98 o                         
   2  -7   5          0.10         -1.82         1.82 o                         
   3  -7   5          0.03          1.04         2.66 o                         
   4  -7   5          9.05          8.66         3.11 o                         
   5  -7   5          0.14          0.23         3.34 o                         
   6  -7   5         31.62         23.21         4.90 o                         
   7  -7   5         29.16         28.84         6.35 o                         
  -6  -6   5         30.18         21.66         5.51 o                         
  -5  -6   5          0.84         -1.28         2.85 o                         
  -4  -6   5        173.96        126.45         6.55 o                         
  -3  -6   5          0.49         -2.26         2.26 o                         
  -2  -6   5          0.25         -1.17         1.68 o                         
  -1  -6   5          4.38         -0.09         1.34 o                         
   0  -6   5         11.32         14.78         1.46 o                         
   1  -6   5          0.87          0.98         1.62 o                         
   2  -6   5         21.73         21.38         2.11 o                         
   3  -6   5        110.22        112.23         4.33 o                         
   4  -6   5         79.79         79.50         6.46 o                         
   5  -6   5         10.40          5.37         3.66 o                         
   6  -6   5          5.78          4.31         4.08 o                         
   7  -6   5          7.32         -2.34         7.18 o                         
  -7  -5   5          8.32         11.18         6.98 o                         
  -6  -5   5         24.96         20.59         4.09 o                         
  -5  -5   5         62.58         48.73         6.46 o                         
  -4  -5   5         66.85         56.83         4.38 o                         
  -3  -5   5          0.00         -1.51         1.51 o                         
  -2  -5   5         28.36         29.12         2.17 o                         
  -1  -5   5         19.49         21.17         2.10 o                         
   0  -5   5          0.55         -0.44         0.96 o                         
   1  -5   5         10.15         10.08         1.74 o                         
   2  -5   5         41.58         39.02         2.46 o                         
   3  -5   5        126.12        122.40         4.33 o                         
   4  -5   5         19.54         19.56         3.78 o                         
   5  -5   5        103.88        115.93         7.55 o                         
   6  -5   5          0.01         -3.19         3.78 o                         
   7  -5   5          2.75         -2.02         3.61 o                         
  -7  -4   5         72.48         69.36         4.94 o                         
  -6  -4   5         89.50         89.48        12.43 o                         
  -5  -4   5         19.91         18.25         3.12 o                         
  -4  -4   5          0.05          0.17         1.41 o                         
  -3  -4   5          6.41          7.12         1.28 o                         
  -2  -4   5         46.24         43.14         2.24 o                         
  -1  -4   5         55.22         55.70         1.82 o                         
   0  -4   5          2.50          0.64         1.02 o                         
   1  -4   5          3.37          4.46         1.17 o                         
   2  -4   5        101.93        101.71         3.07 o                         
   3  -4   5        278.42        270.55         6.25 o                         
   4  -4   5         12.03         10.60         2.29 o                         
   5  -4   5         22.18         17.83         3.81 o                         
   6  -4   5         23.36         20.12         4.24 o                         
   7  -4   5          0.20          0.35         3.63 o                         
  -8  -3   5          0.31          4.51         5.66 o                         
  -7  -3   5          1.92          3.15         4.14 o                         
  -6  -3   5          2.15          2.23         1.47 o                         
  -5  -3   5          0.01         -1.05         1.05 o                         
  -4  -3   5          2.34          3.45         0.98 o                         
  -3  -3   5         33.98         29.94         1.17 o                         
  -2  -3   5         38.72         35.66         1.32 o                         
  -1  -3   5         36.48         39.91         1.64 o                         
   0  -3   5         62.92         58.17         2.31 o                         
   1  -3   5          0.28         -0.04         0.89 o                         
   2  -3   5        335.96        321.14         7.01 o                         
   3  -3   5          0.09          2.46         1.69 o                         
   4  -3   5        100.61        100.65         4.01 o                         
   5  -3   5          2.32          3.32         4.01 o                         
   6  -3   5         11.29         10.49         3.72 o                         
   7  -3   5          2.64          3.81         2.99 o                         
  -8  -2   5         67.01         68.99        11.20 o                         
  -7  -2   5          4.94          1.38         2.01 o                         
  -6  -2   5          0.20         -0.42         1.06 o                         
  -5  -2   5          3.99          2.64         1.11 o                         
  -4  -2   5         44.83         44.75         2.28 o                         
  -3  -2   5        111.65        108.12         2.74 o                         
  -2  -2   5          2.96          3.44         0.62 o                         
  -1  -2   5          1.78          1.71         0.90 o                         
   0  -2   5       1221.16       1242.54        23.82 o                         
   1  -2   5        625.23        669.16        13.30 o                         
   2  -2   5        247.75        248.58         5.87 o                         
   3  -2   5        100.19         98.26         4.74 o                         
   4  -2   5         12.32         12.62         1.78 o                         
   5  -2   5          1.39         -1.14         2.20 o                         
   6  -2   5          5.92          3.75         2.74 o                         
   7  -2   5          0.01          0.64         3.77 o                         
  -8  -1   5          6.81         25.09        10.88 o                         
  -7  -1   5         11.33         11.15         1.07 o                         
  -6  -1   5         59.46         58.78         3.04 o                         
  -5  -1   5        213.39        205.57         5.82 o                         
  -4  -1   5        155.79        158.19         4.78 o                         
  -3  -1   5        267.02        275.33         5.70 o                         
  -2  -1   5        658.02        671.58        13.16 o                         
  -1  -1   5        237.11        260.94         5.82 o                         
   0  -1   5        880.68        912.51        16.88 o                         
   1  -1   5        549.52        532.96         9.18 o                         
   2  -1   5        109.98        103.43         2.75 o                         
   3  -1   5          0.75          1.43         1.35 o                         
   4  -1   5          1.38          1.62         1.60 o                         
   5  -1   5         18.74         12.26         2.83 o                         
   6  -1   5          0.07         -2.11         2.63 o                         
   7  -1   5         14.97         15.13         3.47 o                         
  -9   0   5         14.26          8.61         7.71 o                         
  -8   0   5          0.16          0.26         3.28 o                         
  -7   0   5         45.13         50.49         4.38 o                         
  -6   0   5         32.96         32.52         2.00 o                         
  -5   0   5         65.03         69.59         2.59 o                         
  -4   0   5        317.87        315.37        10.23 o                         
  -3   0   5        111.84        102.37         2.58 o                         
  -2   0   5       2234.55       2362.07        49.59 o                         
  -1   0   5         36.52         35.62         1.23 o                         
   0   0   5        176.38        184.12         4.38 o                         
   1   0   5         30.30         26.93         1.31 o                         
   2   0   5          3.85          3.70         0.84 o                         
   3   0   5          1.73          2.76         1.47 o                         
   4   0   5         15.24         17.15         2.16 o                         
   5   0   5          0.54          0.77         2.36 o                         
   6   0   5          9.95         10.21         3.00 o                         
   7   0   5         35.41         36.70         6.98 o                         
  -9   1   5          5.57          5.78         3.50 o                         
  -8   1   5         19.15         25.83         3.86 o                         
  -7   1   5         11.96         15.27         2.90 o                         
  -6   1   5         48.55         50.20         2.52 o                         
  -5   1   5         10.05          8.39         1.04 o                         
  -4   1   5        802.59        852.82        20.04 o                         
  -3   1   5         53.35         57.04         2.00 o                         
  -2   1   5         22.28         26.39         1.17 o                         
  -1   1   5        146.95        137.10         2.67 o                         
   0   1   5         91.54         82.22         1.84 o                         
   1   1   5          0.01          0.11         0.74 o                         
   2   1   5          6.38          5.77         0.87 o                         
   3   1   5        124.94        117.86         3.39 o                         
   4   1   5         88.28         91.54         5.07 o                         
   5   1   5          0.34          0.02         3.59 o                         
   6   1   5         27.22         30.07         3.89 o                         
  -9   2   5         12.63         13.92         3.38 o                         
  -8   2   5          1.63         -0.07         4.43 o                         
  -7   2   5          3.07          5.82         7.03 o                         
  -6   2   5        120.97        130.73         4.10 o                         
  -5   2   5         43.52         48.22         2.21 o                         
  -4   2   5        254.78        278.73         6.36 o                         
  -3   2   5         59.90         65.49         1.94 o                         
  -2   2   5        285.63        294.24         5.93 o                         
  -1   2   5         69.95         72.01         1.87 o                         
   0   2   5         10.92         13.86         0.98 o                         
   1   2   5         86.56         96.77         2.86 o                         
   2   2   5         48.38         48.57         2.09 o                         
   3   2   5         73.92         71.12         2.95 o                         
   4   2   5          6.75          6.91         2.48 o                         
   5   2   5         75.81         82.93        10.60 o                         
   6   2   5          0.57          0.13         3.03 o                         
  -9   3   5         11.39          9.58         3.14 o                         
  -8   3   5         37.81         36.43         6.65 o                         
  -7   3   5        106.05        110.58         6.31 o                         
  -6   3   5        270.98        280.31         7.50 o                         
  -5   3   5         25.90         26.66         2.16 o                         
  -4   3   5         20.78         20.34         1.29 o                         
  -3   3   5         60.97         54.71         2.24 o                         
  -2   3   5         27.02         30.57         2.52 o                         
  -1   3   5         29.50         24.35         1.33 o                         
   0   3   5          0.07          0.42         0.87 o                         
   1   3   5          0.64          0.47         0.98 o                         
   2   3   5         20.45         16.37         1.51 o                         
   3   3   5        203.61        189.10         6.06 o                         
   4   3   5          0.08         -0.19         2.38 o                         
   5   3   5         11.90          7.59         2.98 o                         
   6   3   5          8.96          7.35        11.11 o                         
  -9   4   5         17.47         17.61         6.88 o                         
  -8   4   5         18.51         17.74         2.30 o                         
  -7   4   5         14.35         14.23         1.73 o                         
  -6   4   5          9.38         10.73         1.47 o                         
  -5   4   5         30.33         31.76         2.27 o                         
  -4   4   5          9.79         10.60         1.29 o                         
  -3   4   5         11.22          8.09         1.24 o                         
  -2   4   5          0.20          0.28         0.92 o                         
  -1   4   5         71.01         73.03         3.04 o                         
   0   4   5         42.56         41.95         2.60 o                         
   1   4   5         13.27         12.32         1.86 o                         
   2   4   5         24.74         19.28         2.59 o                         
   3   4   5          0.01          0.60         2.02 o                         
   4   4   5         36.56         25.46         4.47 o                         
   5   4   5          5.07          2.23         4.36 o                         
  -8   5   5         92.09         74.31         5.08 o                         
  -7   5   5          0.33         -0.46         2.22 o                         
  -6   5   5         11.52         12.11         1.97 o                         
  -5   5   5          0.19         -1.15         1.39 o                         
  -4   5   5         24.42         21.57         2.20 o                         
  -3   5   5          7.19          3.93         1.36 o                         
  -2   5   5          0.53          0.60         1.12 o                         
  -1   5   5          0.01         -0.60         1.21 o                         
   0   5   5        121.21        108.62         3.81 o                         
   1   5   5        134.40        110.78         3.98 o                         
   2   5   5         32.37         29.53         3.29 o                         
   3   5   5         17.10         17.59         2.52 o                         
   4   5   5          0.02          4.28         3.82 o                         
  -8   6   5          1.63          0.26         2.80 o                         
  -7   6   5          0.03          2.83         2.63 o                         
  -6   6   5         14.08         15.35         4.69 o                         
  -5   6   5         79.56         83.02        10.73 o                         
  -4   6   5         27.08         29.86         3.55 o                         
  -3   6   5         66.98         66.58         3.89 o                         
  -2   6   5        143.27        140.70         5.70 o                         
  -1   6   5         74.26         63.88         4.03 o                         
   0   6   5         75.08         62.96         3.59 o                         
   1   6   5        100.76         97.04         4.96 o                         
   2   6   5         34.95         32.93         3.18 o                         
   3   6   5          4.90          1.91         2.38 o                         
  -8   7   5          5.35          4.13         3.16 o                         
  -7   7   5         20.52         14.89         3.93 o                         
  -6   7   5          8.26          6.15         4.08 o                         
  -5   7   5         52.70         43.72         4.22 o                         
  -4   7   5         97.85         98.39         6.11 o                         
  -3   7   5          8.57         11.08         2.47 o                         
  -2   7   5        186.31        173.36         6.81 o                         
  -1   7   5          6.89          6.29         2.41 o                         
   0   7   5         25.68         17.90         4.16 o                         
   1   7   5          0.00         -3.05         3.05 o                         
   2   7   5          0.97          0.68         6.15 o                         
   3   7   5          2.02         -4.08         5.74 o                         
  -7   8   5          1.25          3.02         4.91 o                         
  -6   8   5         21.63         17.83         4.91 o                         
  -5   8   5          8.95          6.28         3.20 o                         
  -4   8   5        136.39        150.38        13.61 o                         
  -3   8   5         13.34         16.79         2.84 o                         
  -2   8   5          5.19          3.03         2.46 o                         
  -1   8   5         34.02         27.23         4.02 o                         
   0   8   5         20.71         19.41         3.88 o                         
   1   8   5          1.33         -4.38         7.94 o                         
  -6   9   5         53.14         55.39         5.50 o                         
  -5   9   5          2.75          5.08         3.36 o                         
  -4   9   5         32.18         34.58         6.20 o                         
  -3   9   5         21.46         18.63         3.15 o                         
  -2   9   5         61.14         81.70         6.62 o                         
  -1   9   5          4.61          8.23         4.99 o                         
   0   9   5          6.31          6.03         3.81 o                         
  -2 -10   6          0.00          4.39         3.47 o                         
  -1 -10   6          0.01          5.37         3.38 o                         
   0 -10   6          0.00          0.36        12.09 o                         
   1 -10   6          4.11         -3.33        11.64 o                         
   2 -10   6        117.28        138.00        19.95 o                         
   4 -10   6         14.98         16.05         7.99 o                         
  -3  -9   6         13.05         16.28         5.01 o                         
  -2  -9   6          3.14         -0.39         4.15 o                         
  -1  -9   6         72.74         75.15         5.69 o                         
   0  -9   6         45.60         50.06         8.88 o                         
   1  -9   6         40.93         28.57        11.64 o                         
   2  -9   6          6.21         10.73        10.73 o                         
   3  -9   6          2.41          3.37         4.71 o                         
   4  -9   6          4.01          6.73         3.45 o                         
   5  -9   6         14.55         17.34        11.64 o                         
  -4  -8   6         12.50          7.30         3.41 o                         
  -3  -8   6          1.34          1.02         3.23 o                         
  -2  -8   6          0.21         -0.28         4.38 o                         
  -1  -8   6         82.49         78.55         8.93 o                         
   0  -8   6         30.47         29.81         4.74 o                         
   1  -8   6          7.30          1.45         3.33 o                         
   2  -8   6          0.89         -1.67         3.07 o                         
   3  -8   6         32.59         42.88         5.96 o                         
   4  -8   6         14.11         17.76         3.99 o                         
   5  -8   6          6.19          9.67         4.28 o                         
   6  -8   6          0.21         -3.21         4.02 o                         
  -5  -7   6         19.75          6.92         5.92 o                         
  -4  -7   6          0.50         -2.72         2.72 o                         
  -3  -7   6          0.01         -0.91         3.31 o                         
  -2  -7   6         12.12          7.87         2.50 o                         
  -1  -7   6          3.60          1.20         2.92 o                         
   0  -7   6          0.50         -1.09         2.21 o                         
   1  -7   6        106.12        104.41         7.75 o                         
   2  -7   6         45.19         53.17         3.79 o                         
   3  -7   6          4.08          3.78         2.90 o                         
   4  -7   6          8.63         10.49         4.80 o                         
   5  -7   6         10.67          7.35         4.11 o                         
   6  -7   6         12.43         14.52         4.63 o                         
  -6  -6   6          0.00          5.96         4.00 o                         
  -5  -6   6         11.91          6.99         3.45 o                         
  -4  -6   6         28.12         20.30         3.27 o                         
  -3  -6   6         17.73         12.81         2.72 o                         
  -2  -6   6         16.26         14.30         2.57 o                         
  -1  -6   6          2.80          0.21         1.39 o                         
   0  -6   6         18.44         19.53         1.91 o                         
   1  -6   6         10.53         10.87         2.09 o                         
   2  -6   6         15.49         15.98         2.42 o                         
   3  -6   6         64.51         69.78         5.48 o                         
   4  -6   6         46.97         41.52         5.08 o                         
   5  -6   6          1.25          0.16         3.66 o                         
   6  -6   6        140.16        132.57         8.99 o                         
   7  -6   6         53.82         51.99         6.34 o                         
  -7  -5   6         18.09         21.40         7.15 o                         
  -6  -5   6         27.82         16.46         3.50 o                         
  -5  -5   6          3.64          2.79         2.66 o                         
  -4  -5   6         57.23         47.23         3.82 o                         
  -3  -5   6         38.15         33.15         2.62 o                         
  -2  -5   6          4.42          4.89         1.63 o                         
  -1  -5   6        374.29        357.20         8.28 o                         
   0  -5   6         72.64         77.07         3.23 o                         
   1  -5   6        106.97        106.04         4.48 o                         
   2  -5   6         78.34         80.06         3.49 o                         
   3  -5   6        177.89        173.57         5.62 o                         
   4  -5   6        333.13        327.30        14.03 o                         
   5  -5   6         48.17         44.96         5.19 o                         
   6  -5   6        104.98        103.98         7.90 o                         
   7  -5   6          0.79          4.97         4.42 o                         
  -7  -4   6         40.59         35.90         6.61 o                         
  -6  -4   6          0.20          0.47         2.53 o                         
  -5  -4   6          9.87          7.72         2.02 o                         
  -4  -4   6          1.30         -1.07         1.86 o                         
  -3  -4   6        124.10        120.13         4.02 o                         
  -2  -4   6         28.88         26.67         1.69 o                         
  -1  -4   6          0.14         -0.90         0.90 o                         
   0  -4   6         74.43         69.73         2.41 o                         
   1  -4   6        139.40        141.42         5.11 o                         
   2  -4   6         40.43         37.87         2.01 o                         
   3  -4   6          5.66          6.43         1.21 o                         
   4  -4   6        298.83        292.96        12.69 o                         
   5  -4   6          1.17          3.57         4.99 o                         
   6  -4   6         15.84         17.40         4.61 o                         
   7  -4   6          6.64          5.34         5.25 o                         
  -8  -3   6         11.06         11.77         6.27 o                         
  -7  -3   6         14.48         12.07         3.07 o                         
  -6  -3   6         34.78         34.25         2.42 o                         
  -5  -3   6         39.01         41.29         3.49 o                         
  -4  -3   6          8.67          8.94         1.32 o                         
  -3  -3   6         68.34         71.79         2.08 o                         
  -2  -3   6          1.42          2.99         0.68 o                         
  -1  -3   6         27.33         25.00         1.34 o                         
   0  -3   6          6.02         10.28         1.03 o                         
   1  -3   6          5.91          8.78         1.47 o                         
   2  -3   6       1102.73       1104.65        21.44 o                         
   3  -3   6         14.11         16.69         1.97 o                         
   4  -3   6         64.93         61.91         7.41 o                         
   5  -3   6          3.32         -0.54         3.09 o                         
   6  -3   6          4.16          4.04         3.05 o                         
   7  -3   6         27.30         27.92         4.22 o                         
  -8  -2   6         27.21         30.96         4.58 o                         
  -7  -2   6         40.40         34.87         2.90 o                         
  -6  -2   6          2.54          3.57         1.25 o                         
  -5  -2   6        159.23        151.14         4.85 o                         
  -4  -2   6         32.82         34.02         1.79 o                         
  -3  -2   6         16.38         17.57         1.12 o                         
  -2  -2   6          7.00          5.80         1.07 o                         
  -1  -2   6        328.78        337.64         6.54 o                         
   0  -2   6        649.28        679.17        14.87 o                         
   1  -2   6         18.53         22.82         1.66 o                         
   2  -2   6         97.11         92.20         3.14 o                         
   3  -2   6          1.15          1.16         1.41 o                         
   4  -2   6          0.00          2.64         2.13 o                         
   5  -2   6         74.08         77.43         5.30 o                         
   6  -2   6          8.11          8.01         3.13 o                         
   7  -2   6          1.31          4.82         3.43 o                         
  -8  -1   6         17.12         23.75         7.94 o                         
  -7  -1   6         19.50         21.84         1.87 o                         
  -6  -1   6          9.09          6.53         1.19 o                         
  -5  -1   6        150.81        145.48         4.55 o                         
  -4  -1   6         37.87         41.37         2.07 o                         
  -3  -1   6          0.68          0.16         0.59 o                         
  -2  -1   6          7.77          6.48         1.07 o                         
  -1  -1   6        353.85        376.66         8.67 o                         
   0  -1   6        590.76        636.08        13.08 o                         
   1  -1   6          0.01         -0.14         0.83 o                         
   2  -1   6         10.55         10.35         1.08 o                         
   3  -1   6          0.15          2.17         1.30 o                         
   4  -1   6          3.63          3.36         2.35 o                         
   5  -1   6          5.07          5.99         2.86 o                         
   6  -1   6          1.07         -0.62         2.71 o                         
   7  -1   6          0.07         -0.71         3.27 o                         
  -8   0   6         18.73         18.10         3.01 o                         
  -7   0   6          7.60          4.60         2.16 o                         
  -6   0   6        249.30        261.82         8.36 o                         
  -5   0   6         98.05         92.02         3.77 o                         
  -4   0   6          5.24          6.03         1.00 o                         
  -3   0   6          7.21         19.66         0.88 o                         
  -2   0   6        421.14        451.70         9.19 o                         
  -1   0   6         44.03         47.30         1.59 o                         
   0   0   6          7.24         19.54         1.21 o                         
   1   0   6         64.91         63.05         2.15 o                         
   2   0   6         35.13         38.96         1.81 o                         
   3   0   6         14.50         14.01         1.67 o                         
   4   0   6          5.38          5.97         2.41 o                         
   5   0   6          2.80          1.09         2.62 o                         
   6   0   6         24.06         26.54         3.85 o                         
  -9   1   6         21.93         25.15         3.79 o                         
  -8   1   6        138.14        152.03        10.01 o                         
  -7   1   6          1.16          2.43         2.22 o                         
  -6   1   6          1.36          0.00         0.88 o                         
  -5   1   6          5.90          5.88         1.17 o                         
  -4   1   6         21.41         24.10         1.91 o                         
  -3   1   6          7.38          9.83         0.91 o                         
  -2   1   6        141.83        151.34         3.30 o                         
  -1   1   6          3.53          3.82         0.68 o                         
   0   1   6         36.46         32.56         1.41 o                         
   1   1   6          5.37          5.51         1.01 o                         
   2   1   6         11.27          9.77         1.06 o                         
   3   1   6         90.13         88.21         4.49 o                         
   4   1   6         36.45         39.13         3.89 o                         
   5   1   6          2.13          2.31         4.05 o                         
   6   1   6         82.74         90.13         6.76 o                         
  -9   2   6          3.21          4.01         2.87 o                         
  -8   2   6         28.36         26.79         3.88 o                         
  -7   2   6         46.11         53.11         6.20 o                         
  -6   2   6         60.31         59.09         2.69 o                         
  -5   2   6         24.98         25.71         1.90 o                         
  -4   2   6        302.08        309.54         7.08 o                         
  -3   2   6          1.85          1.72         1.39 o                         
  -2   2   6         34.31         37.55         1.60 o                         
  -1   2   6        280.44        282.87         5.34 o                         
   0   2   6         20.50         22.68         1.43 o                         
   1   2   6        127.25        120.92         3.43 o                         
   2   2   6        104.11        100.69         4.22 o                         
   3   2   6        100.42         93.86         3.98 o                         
   4   2   6        286.85        285.77        10.29 o                         
   5   2   6         65.69         58.60         9.68 o                         
   6   2   6         37.18         36.11         4.67 o                         
  -9   3   6         19.04         18.44         3.47 o                         
  -8   3   6         25.46         27.23         3.28 o                         
  -7   3   6         16.72         20.80         2.25 o                         
  -6   3   6          4.91          6.49         1.34 o                         
  -5   3   6          6.39          6.07         1.36 o                         
  -4   3   6          2.77          2.15         1.00 o                         
  -3   3   6        162.91        168.55         4.83 o                         
  -2   3   6          7.65          5.73         0.95 o                         
  -1   3   6          1.42          1.45         0.90 o                         
   0   3   6         56.04         56.12         2.55 o                         
   1   3   6         41.21         35.83         2.16 o                         
   2   3   6         72.64         69.65         3.37 o                         
   3   3   6          0.24          4.38         1.82 o                         
   4   3   6        116.42        106.67         6.22 o                         
   5   3   6          4.61          3.25         3.14 o                         
  -8   4   6         21.67         20.94         2.33 o                         
  -7   4   6          9.39          6.46         1.66 o                         
  -6   4   6         64.82         68.23         3.45 o                         
  -5   4   6          0.01         -1.54         1.54 o                         
  -4   4   6          1.89          2.52         1.48 o                         
  -3   4   6         13.40         12.36         1.56 o                         
  -2   4   6          3.53          3.77         1.16 o                         
  -1   4   6         21.36         21.94         1.81 o                         
   0   4   6          0.33         -0.43         1.58 o                         
   1   4   6          0.01         -1.28         1.39 o                         
   2   4   6        428.53        371.93        10.22 o                         
   3   4   6         15.03          8.38         2.64 o                         
   4   4   6         23.23         20.26         4.79 o                         
  -8   5   6         36.76         29.91         3.55 o                         
  -7   5   6          0.25          0.01         4.46 o                         
  -6   5   6          0.71          0.07         2.72 o                         
  -5   5   6         89.64         91.56         5.48 o                         
  -4   5   6          3.39          4.04         2.40 o                         
  -3   5   6          2.61          2.43         1.71 o                         
  -2   5   6          1.57          0.12         1.67 o                         
  -1   5   6         26.49         24.86         2.23 o                         
   0   5   6        260.86        219.35         6.05 o                         
   1   5   6          0.01          0.04         2.25 o                         
   2   5   6         21.25         14.57         2.78 o                         
   3   5   6         15.20          9.86         4.27 o                         
   4   5   6         14.41         13.92         8.47 o                         
  -8   6   6         19.91         15.05         3.38 o                         
  -7   6   6          0.00          3.56         3.48 o                         
  -6   6   6          5.24          5.74         2.85 o                         
  -5   6   6         79.47         78.23         5.57 o                         
  -4   6   6         13.14         16.80         3.09 o                         
  -3   6   6          6.50          6.56         2.08 o                         
  -2   6   6         22.16         17.84         2.55 o                         
  -1   6   6         64.90         61.47         4.00 o                         
   0   6   6        125.02         96.09         6.78 o                         
   1   6   6          0.08          3.47         2.95 o                         
   2   6   6         20.72         15.52         3.34 o                         
   3   6   6          5.33          7.69         4.49 o                         
  -7   7   6         11.26         12.34         3.47 o                         
  -6   7   6         94.85         95.74        14.29 o                         
  -5   7   6         52.99         59.26        10.51 o                         
  -4   7   6          0.27         -2.67         2.67 o                         
  -3   7   6         14.28         12.92         2.51 o                         
  -2   7   6        116.13        103.03         5.38 o                         
  -1   7   6         24.62         21.42         3.11 o                         
   0   7   6          4.82          3.55         4.38 o                         
   1   7   6          2.78         -2.07         6.58 o                         
   2   7   6          0.66          0.38         7.89 o                         
  -6   8   6          0.15         -2.03         4.31 o                         
  -5   8   6          0.89         -3.40         3.40 o                         
  -4   8   6          3.19          2.58         3.15 o                         
  -3   8   6          0.13          3.02         2.41 o                         
  -2   8   6         26.44         22.85         3.24 o                         
  -1   8   6         11.21         11.49         3.63 o                         
   0   8   6          0.48         -1.01         9.15 o                         
  -5   9   6         10.22         12.93         4.17 o                         
  -4   9   6         73.15         75.59         8.91 o                         
  -3   9   6          0.52          1.35         3.45 o                         
  -2   9   6          1.24          3.62         3.26 o                         
  -1 -10   7          9.91         18.79        18.06 o                         
   0 -10   7         13.48          5.44        12.24 o                         
   1 -10   7          3.41         11.64        12.85 o                         
   2 -10   7          1.45          3.93         9.83 o                         
   3 -10   7         11.57         24.04        10.88 o                         
   4 -10   7          0.18         32.20        10.88 o                         
  -3  -9   7         10.12         16.98         4.83 o                         
  -2  -9   7          0.19          2.35         5.01 o                         
  -1  -9   7          1.94          1.36         5.63 o                         
   0  -9   7         31.53         22.15         5.32 o                         
   1  -9   7          3.99          4.54        11.34 o                         
   2  -9   7          9.76         16.02        11.04 o                         
   3  -9   7        148.02        178.56        30.84 o                         
   4  -9   7          0.93          2.18         5.54 o                         
   5  -9   7        104.87        123.86        14.97 o                         
  -4  -8   7          0.09          0.89         3.27 o                         
  -3  -8   7         19.41         16.43         3.41 o                         
  -2  -8   7          8.75          3.93         6.27 o                         
  -1  -8   7          5.30          6.66         4.84 o                         
   0  -8   7          0.01         -3.38         4.76 o                         
   1  -8   7         78.68         68.13        16.17 o                         
   2  -8   7         17.95         12.29         3.23 o                         
   3  -8   7         82.35         97.82        11.19 o                         
   4  -8   7          9.26          6.85         3.72 o                         
   5  -8   7          0.00          1.66         4.31 o                         
   6  -8   7          1.36          4.99         6.20 o                         
  -5  -7   7          0.17          1.42         4.51 o                         
  -4  -7   7          9.30          4.40         3.21 o                         
  -3  -7   7         37.55         31.51         3.66 o                         
  -2  -7   7          5.61          1.09         3.66 o                         
  -1  -7   7         12.23         11.25         3.40 o                         
   0  -7   7          3.77          1.53         3.77 o                         
   1  -7   7        173.10        176.07         7.07 o                         
   2  -7   7          2.37          0.83         2.94 o                         
   3  -7   7         35.10         36.35         5.36 o                         
   4  -7   7         60.90         64.11         8.40 o                         
   5  -7   7         16.54         15.56         4.59 o                         
   6  -7   7         34.83         40.46        11.79 o                         
  -6  -6   7         22.08         15.74         6.34 o                         
  -5  -6   7          0.09         -1.52         3.84 o                         
  -4  -6   7          5.48         -1.12         2.51 o                         
  -3  -6   7         13.24         13.81         2.70 o                         
  -2  -6   7          0.38          1.72         2.00 o                         
  -1  -6   7        459.44        446.54        14.29 o                         
   0  -6   7        131.76        130.77         5.30 o                         
   1  -6   7        216.92        220.69         7.50 o                         
   2  -6   7         64.14         62.53         4.15 o                         
   3  -6   7         64.39         67.03         5.52 o                         
   4  -6   7          0.04         -0.59         3.63 o                         
   5  -6   7         57.40         58.43         6.18 o                         
   6  -6   7         63.87         68.11         7.12 o                         
  -6  -5   7          0.01          1.79         3.59 o                         
  -5  -5   7          8.00          3.08         2.84 o                         
  -4  -5   7          0.57         -2.67         3.47 o                         
  -3  -5   7         49.95         43.14         6.26 o                         
  -2  -5   7         99.11         97.94         4.29 o                         
  -1  -5   7         62.36         56.59         4.12 o                         
   0  -5   7          0.01         -1.45         1.45 o                         
   1  -5   7        220.51        222.75         7.27 o                         
   2  -5   7          5.95          3.69         2.04 o                         
   3  -5   7         60.21         60.95         4.99 o                         
   4  -5   7          6.84          4.04         3.58 o                         
   5  -5   7         13.24         12.93         4.39 o                         
   6  -5   7          8.79          3.27         4.28 o                         
  -7  -4   7          5.29          3.48         4.01 o                         
  -6  -4   7          2.26          0.79         2.30 o                         
  -5  -4   7         14.30          7.60         2.79 o                         
  -4  -4   7         30.70         28.88         2.47 o                         
  -3  -4   7       1473.78       1450.00        34.28 o                         
  -2  -4   7         87.94         84.00         2.40 o                         
  -1  -4   7         31.56         30.20         1.55 o                         
   0  -4   7          0.02         -0.75         1.32 o                         
   1  -4   7          4.48          5.51         1.86 o                         
   2  -4   7         48.37         47.76         2.65 o                         
   3  -4   7          1.65         -0.57         2.34 o                         
   4  -4   7         27.30         28.91         4.78 o                         
   5  -4   7         34.21         33.76         5.03 o                         
   6  -4   7         46.49         37.42         6.58 o                         
   7  -4   7         38.19         34.32         7.26 o                         
  -7  -3   7          9.43          8.17         2.41 o                         
  -6  -3   7         35.19         34.86         2.54 o                         
  -5  -3   7        730.27        745.54        18.57 o                         
  -4  -3   7        159.44        151.59         5.17 o                         
  -3  -3   7         29.04         25.14         1.48 o                         
  -2  -3   7        121.00        109.36         3.04 o                         
  -1  -3   7         78.15         67.29         2.16 o                         
   0  -3   7          7.51          8.40         1.11 o                         
   1  -3   7         44.63         47.07         3.18 o                         
   2  -3   7          3.03          2.58         1.08 o                         
   3  -3   7         23.20         28.19         2.91 o                         
   4  -3   7         17.36         10.73         3.71 o                         
   5  -3   7          0.19          1.94         2.68 o                         
   6  -3   7        103.26        104.59         6.64 o                         
  -8  -2   7          4.41          4.62         5.40 o                         
  -7  -2   7         94.00         95.08         4.04 o                         
  -6  -2   7         25.24         26.44         2.52 o                         
  -5  -2   7       1224.33       1249.03        29.58 o                         
  -4  -2   7        120.24        113.05         3.48 o                         
  -3  -2   7        126.57        118.13         3.61 o                         
  -2  -2   7         10.25          9.16         1.11 o                         
  -1  -2   7          0.20         -0.24         0.62 o                         
   0  -2   7        408.50        445.91        10.43 o                         
   1  -2   7         33.74         37.59         2.95 o                         
   2  -2   7          3.08          4.06         1.15 o                         
   3  -2   7        151.90        141.16         4.71 o                         
   4  -2   7          5.47          4.32         2.43 o                         
   5  -2   7        144.27        149.65         7.52 o                         
   6  -2   7          4.92          4.28         3.18 o                         
  -8  -1   7          3.92         18.29        10.28 o                         
  -7  -1   7       1521.96       1592.06        33.44 o                         
  -6  -1   7          8.32          8.72         1.46 o                         
  -5  -1   7         13.82         13.98         1.48 o                         
  -4  -1   7         34.77         31.27         1.79 o                         
  -3  -1   7         36.72         40.43         2.29 o                         
  -2  -1   7        189.61        204.71         5.29 o                         
  -1  -1   7         14.27         14.60         1.46 o                         
   0  -1   7          8.86         12.43         1.13 o                         
   1  -1   7        118.68        119.58         3.62 o                         
   2  -1   7         36.22         32.75         1.79 o                         
   3  -1   7        246.77        253.07         9.91 o                         
   4  -1   7         40.49         43.68         4.02 o                         
   5  -1   7          0.29         -1.94         2.68 o                         
   6  -1   7          6.30          7.34         3.43 o                         
  -8   0   7         21.34         31.53         4.58 o                         
  -7   0   7         24.04         30.45         1.91 o                         
  -6   0   7         79.26         83.21         3.06 o                         
  -5   0   7         23.70         25.42         1.78 o                         
  -4   0   7         26.05         28.24         1.26 o                         
  -3   0   7        112.99        116.24         3.53 o                         
  -2   0   7        154.04        179.24         6.00 o                         
  -1   0   7         39.57         43.72         1.70 o                         
   0   0   7          4.49          8.13         1.02 o                         
   1   0   7         59.52         56.87         2.45 o                         
   2   0   7         61.13         58.82         2.38 o                         
   3   0   7         26.37         20.73         2.93 o                         
   4   0   7         93.45        100.51         5.76 o                         
   5   0   7          4.72          5.23         3.25 o                         
   6   0   7         39.92         49.54         5.26 o                         
  -8   1   7          1.99          6.60         5.22 o                         
  -7   1   7          2.88          2.92         1.11 o                         
  -6   1   7          7.81          9.89         1.47 o                         
  -5   1   7          0.78          0.00         1.01 o                         
  -4   1   7        139.45        146.40         4.54 o                         
  -3   1   7         53.06         53.99         2.47 o                         
  -2   1   7          3.65          3.09         0.86 o                         
  -1   1   7        359.15        320.82         7.89 o                         
   0   1   7         97.82         91.65         2.77 o                         
   1   1   7        372.85        378.69         8.81 o                         
   2   1   7         84.51         84.48         3.48 o                         
   3   1   7         65.49         63.03         4.66 o                         
   4   1   7          2.64         -0.33         2.62 o                         
   5   1   7         22.10         23.69         5.05 o                         
   6   1   7        126.76         95.68        13.76 o                         
  -8   2   7          5.33          2.53         6.58 o                         
  -7   2   7          1.17          1.31         1.26 o                         
  -6   2   7         12.58         16.66         1.79 o                         
  -5   2   7          9.76         11.76         1.62 o                         
  -4   2   7         19.89         20.09         1.30 o                         
  -3   2   7         14.62         13.62         1.21 o                         
  -2   2   7        250.00        228.05         4.99 o                         
  -1   2   7          0.01          2.02         1.04 o                         
   0   2   7          9.38          8.72         1.41 o                         
   1   2   7        313.41        318.87         7.74 o                         
   2   2   7          3.35          0.68         1.48 o                         
   3   2   7         11.00          8.33         2.62 o                         
   4   2   7          0.22          3.20         2.91 o                         
   5   2   7          6.13         -0.70         3.47 o                         
  -8   3   7          4.80          3.62         1.44 o                         
  -7   3   7         16.90         14.51         1.82 o                         
  -6   3   7         54.01         59.12         3.26 o                         
  -5   3   7         15.69         14.99         1.79 o                         
  -4   3   7        126.54        127.52         5.83 o                         
  -3   3   7        870.45        865.44        27.84 o                         
  -2   3   7         14.63         11.35         1.17 o                         
  -1   3   7         55.84         50.65         2.24 o                         
   0   3   7          0.01         -0.90         1.35 o                         
   1   3   7          0.05          0.10         1.35 o                         
   2   3   7         33.80         27.69         2.44 o                         
   3   3   7          8.35          7.49         2.86 o                         
   4   3   7         73.15         58.49        13.15 o                         
   5   3   7          0.50         -3.41         3.41 o                         
  -8   4   7          7.19          5.49         2.32 o                         
  -7   4   7          9.88          9.23         2.52 o                         
  -6   4   7         36.58         34.33         3.36 o                         
  -5   4   7        467.84        494.56        17.62 o                         
  -4   4   7        145.30        147.96         7.08 o                         
  -3   4   7         10.00          8.75         2.54 o                         
  -2   4   7        123.86        121.55         4.95 o                         
  -1   4   7         71.37         68.26         3.43 o                         
   0   4   7          1.04         -1.08         1.49 o                         
   1   4   7          0.74         -1.19         1.82 o                         
   2   4   7          4.43          6.12         2.06 o                         
   3   4   7          0.24          2.31         2.80 o                         
   4   4   7         21.90         23.74        14.06 o                         
  -8   5   7          0.00          1.07         2.54 o                         
  -7   5   7         98.83        100.38         7.33 o                         
  -6   5   7         68.81         78.11         5.33 o                         
  -5   5   7        563.08        579.49        20.62 o                         
  -4   5   7        161.34        183.08         8.32 o                         
  -3   5   7        130.16        147.90         5.85 o                         
  -2   5   7          3.65         -0.21         1.94 o                         
  -1   5   7          3.79         -0.43         2.06 o                         
   0   5   7        102.33         91.08         4.49 o                         
   1   5   7         10.03          3.76         3.92 o                         
   2   5   7         23.60         15.88         5.27 o                         
   3   5   7         19.14         19.68         4.89 o                         
  -8   6   7         14.80         19.05         4.23 o                         
  -7   6   7        838.73        877.20        58.80 o                         
  -6   6   7         18.17         17.75         3.48 o                         
  -5   6   7          0.04         -1.90         3.02 o                         
  -4   6   7         32.47         31.77         4.54 o                         
  -3   6   7          7.00          5.84         2.13 o                         
  -2   6   7         65.83         58.15         4.04 o                         
  -1   6   7          0.11         -1.48         2.15 o                         
   0   6   7         21.23         11.07         3.52 o                         
   1   6   7          0.09          4.82         3.07 o                         
   2   6   7          7.08          4.02         6.68 o                         
  -7   7   7          6.95          5.71         5.14 o                         
  -6   7   7         77.66         81.33         9.29 o                         
  -5   7   7         34.98         32.89         4.37 o                         
  -4   7   7          9.47         12.54         5.97 o                         
  -3   7   7         12.86         10.80         2.50 o                         
  -2   7   7         18.03         15.01         2.84 o                         
  -1   7   7          0.73         -0.67         3.09 o                         
   0   7   7          3.29          2.97         3.25 o                         
   1   7   7          0.19          2.42         4.08 o                         
  -6   8   7          0.35         -2.22         4.99 o                         
  -5   8   7          0.07         -0.70         6.80 o                         
  -4   8   7         49.30         50.36         5.28 o                         
  -3   8   7         14.29         17.61         3.10 o                         
  -2   8   7          5.29          5.58         3.47 o                         
  -1   8   7          3.06          4.06         3.25 o                         
   0 -10   8         35.76         45.20        17.23 o                         
   1 -10   8          0.00         -0.76        11.34 o                         
   2 -10   8          3.85         23.13        11.64 o                         
   3 -10   8          4.85         31.90        11.79 o                         
  -3  -9   8          9.03          8.77         5.44 o                         
  -2  -9   8         53.81         65.39         8.75 o                         
  -1  -9   8          8.40         13.27         5.82 o                         
   0  -9   8          0.29         -9.52        11.34 o                         
   1  -9   8          7.89          5.29        10.88 o                         
   2  -9   8         10.45         20.26        11.19 o                         
   3  -9   8         93.98        127.27        19.50 o                         
   4  -9   8        118.62        172.07        21.09 o                         
  -4  -8   8          0.46         -0.68        10.36 o                         
  -3  -8   8          2.60          3.21         6.76 o                         
  -2  -8   8         11.19         15.16         5.16 o                         
  -1  -8   8          0.84          1.06         4.36 o                         
   0  -8   8         66.70         63.96        13.14 o                         
   1  -8   8          5.11         10.73        10.73 o                         
   2  -8   8          0.68          1.77         8.47 o                         
   3  -8   8        454.04        511.78        23.04 o                         
   4  -8   8         39.10         42.49        11.26 o                         
   5  -8   8         19.80         17.98         5.16 o                         
  -5  -7   8          0.07         -5.45         7.03 o                         
  -4  -7   8         55.72         76.82         5.80 o                         
  -3  -7   8          5.82          6.06         2.62 o                         
  -2  -7   8          0.89          1.65         4.38 o                         
  -1  -7   8         12.09          8.63         4.41 o                         
   0  -7   8          0.16          3.17         5.14 o                         
   1  -7   8        777.17        825.88        24.81 o                         
   2  -7   8        371.20        383.39        13.94 o                         
   3  -7   8        104.13        108.81         7.12 o                         
   4  -7   8         18.31         15.52         4.59 o                         
   5  -7   8         28.85         32.45         5.59 o                         
  -6  -6   8         11.73          9.93         4.58 o                         
  -5  -6   8         29.03         33.25         5.51 o                         
  -4  -6   8         12.27         10.57         2.68 o                         
  -3  -6   8          0.31         -0.85         5.30 o                         
  -2  -6   8        222.78        217.21         9.83 o                         
  -1  -6   8        183.62        168.20        10.46 o                         
   0  -6   8        137.81        150.78        11.28 o                         
   1  -6   8        896.25        937.40        23.73 o                         
   2  -6   8         58.79         70.73         4.92 o                         
   3  -6   8         16.74         20.52         3.96 o                         
   4  -6   8          0.09          0.07         3.34 o                         
   5  -6   8          2.92         -3.14         5.52 o                         
   6  -6   8          6.05          5.58         4.54 o                         
  -6  -5   8         41.92         46.93         7.79 o                         
  -5  -5   8         11.17         11.50         4.84 o                         
  -4  -5   8        131.97        121.66         6.01 o                         
  -3  -5   8         65.51         67.72         6.84 o                         
  -2  -5   8         25.52         23.08         4.81 o                         
  -1  -5   8       2511.79       2511.19        67.39 o                         
   0  -5   8          0.70          3.84         2.06 o                         
   1  -5   8         10.65         10.48         2.42 o                         
   2  -5   8         36.22         35.91         3.47 o                         
   3  -5   8          0.34          0.05         2.78 o                         
   4  -5   8         20.67         17.93         4.45 o                         
   5  -5   8          0.58         -0.20         3.69 o                         
   6  -5   8         10.23          7.59         4.78 o                         
  -7  -4   8          8.96         10.50         3.77 o                         
  -6  -4   8          4.90          3.47         8.24 o                         
  -5  -4   8         90.96         74.21         8.33 o                         
  -4  -4   8          6.62          5.13         2.81 o                         
  -3  -4   8       1113.41       1063.38        30.01 o                         
  -2  -4   8         37.07         35.75         2.63 o                         
  -1  -4   8        101.12         89.67         3.10 o                         
   0  -4   8         16.07         15.66         2.07 o                         
   1  -4   8          5.37          4.33         2.14 o                         
   2  -4   8          2.43          1.77         2.21 o                         
   3  -4   8          4.51          1.06         3.04 o                         
   4  -4   8          1.84          0.76         3.36 o                         
   5  -4   8         77.57         62.83         6.43 o                         
   6  -4   8          0.38         -2.21         3.19 o                         
  -7  -3   8          4.11          1.05         2.92 o                         
  -6  -3   8         68.08         70.63         7.25 o                         
  -5  -3   8         75.29         65.39         7.10 o                         
  -4  -3   8        119.83        114.75         4.34 o                         
  -3  -3   8       1003.46        937.34        22.91 o                         
  -2  -3   8        105.84        110.02         3.14 o                         
  -1  -3   8          6.75          8.98         1.62 o                         
   0  -3   8         60.07         62.11         2.53 o                         
   1  -3   8          7.06          6.27         1.98 o                         
   2  -3   8         20.20         28.85         3.13 o                         
   3  -3   8         22.77         18.73         4.21 o                         
   4  -3   8         93.31         88.37         7.99 o                         
   5  -3   8        233.25        271.25        10.70 o                         
   6  -3   8         80.91         89.58        13.33 o                         
  -8  -2   8          2.25         14.06        12.09 o                         
  -7  -2   8         68.76         67.98         8.77 o                         
  -6  -2   8        258.85        261.07         9.20 o                         
  -5  -2   8        820.47        820.32        22.28 o                         
  -4  -2   8         13.32         12.97         1.62 o                         
  -3  -2   8         23.02         21.20         1.99 o                         
  -2  -2   8         91.21         90.56         3.79 o                         
  -1  -2   8          9.43          8.04         1.50 o                         
   0  -2   8         23.17         26.07         1.74 o                         
   1  -2   8          2.45          0.22         1.19 o                         
   2  -2   8          2.15         -0.54         1.27 o                         
   3  -2   8        268.80        283.74        10.21 o                         
   4  -2   8        336.62        335.75        11.80 o                         
   5  -2   8          0.11          1.30         2.90 o                         
   6  -2   8          7.17          6.01         4.77 o                         
  -8  -1   8         34.19         36.76         2.31 o                         
  -7  -1   8          0.09          1.31         1.68 o                         
  -6  -1   8          6.87          5.52         1.82 o                         
  -5  -1   8         40.15         36.67         2.16 o                         
  -4  -1   8          2.57          3.28         1.73 o                         
  -3  -1   8          3.75          2.42         1.22 o                         
  -2  -1   8         11.41         10.46         1.62 o                         
  -1  -1   8         16.44         16.97         1.58 o                         
   0  -1   8          1.78         -0.68         0.90 o                         
   1  -1   8         40.76         46.18         2.40 o                         
   2  -1   8         11.24         10.26         1.91 o                         
   3  -1   8        501.66        523.89        16.24 o                         
   4  -1   8         18.32         13.55         3.07 o                         
   5  -1   8         38.52         42.34         5.77 o                         
   6  -1   8         51.73         54.92         5.36 o                         
  -8   0   8         53.29         58.24         3.27 o                         
  -7   0   8        359.80        372.79        11.43 o                         
  -6   0   8          3.77          3.45         2.03 o                         
  -5   0   8          0.38         -0.84         0.84 o                         
  -4   0   8         54.13         49.98         3.00 o                         
  -3   0   8          2.97          3.34         1.13 o                         
  -2   0   8         24.06         28.23         1.96 o                         
  -1   0   8         12.51         10.12         1.17 o                         
   0   0   8          0.92          1.83         1.01 o                         
   1   0   8       1385.85       1369.59        28.56 o                         
   2   0   8        682.18        674.94        14.89 o                         
   3   0   8         88.11         91.60         6.77 o                         
   4   0   8          8.90          6.03         3.13 o                         
   5   0   8         63.13         74.66         5.65 o                         
  -8   1   8         50.75         53.64         3.71 o                         
  -7   1   8          2.80         -0.43         1.35 o                         
  -6   1   8          7.03          8.16         2.36 o                         
  -5   1   8         44.96         45.26         2.67 o                         
  -4   1   8         32.02         29.33         2.72 o                         
  -3   1   8         19.23         22.60         1.73 o                         
  -2   1   8        120.62        102.59         3.64 o                         
  -1   1   8        510.71        488.64        11.72 o                         
   0   1   8        537.53        544.49        12.83 o                         
   1   1   8        908.57        931.34        23.47 o                         
   2   1   8        174.80        163.84         5.55 o                         
   3   1   8         62.75         63.94         4.72 o                         
   4   1   8          0.36         -2.60         2.66 o                         
   5   1   8          7.04          6.61         3.38 o                         
  -8   2   8          0.03         -2.27         2.57 o                         
  -7   2   8          1.03          1.67         1.44 o                         
  -6   2   8         32.77         32.95         2.50 o                         
  -5   2   8         42.58         43.71         2.75 o                         
  -4   2   8         87.49         86.88         3.93 o                         
  -3   2   8        189.95        171.90         6.72 o                         
  -2   2   8          0.01          1.22         1.04 o                         
  -1   2   8       3003.80       2956.29        75.47 o                         
   0   2   8          9.67         10.36         1.68 o                         
   1   2   8         30.14         31.39         2.47 o                         
   2   2   8         17.38         15.65         2.15 o                         
   3   2   8         11.62         12.16         3.65 o                         
   4   2   8         55.17         58.57         4.97 o                         
  -8   3   8         18.53         19.28         4.31 o                         
  -7   3   8          4.96          6.42         2.45 o                         
  -6   3   8          5.23          1.85         2.25 o                         
  -5   3   8        105.59        101.86         5.85 o                         
  -4   3   8          0.13          0.40         2.25 o                         
  -3   3   8       1619.10       1662.61        56.76 o                         
  -2   3   8        125.93        124.02         5.01 o                         
  -1   3   8         74.79         75.39         3.51 o                         
   0   3   8         66.37         62.15         3.03 o                         
   1   3   8          5.92          5.63         1.87 o                         
   2   3   8          4.42          4.39         2.03 o                         
   3   3   8          3.18          1.91         4.09 o                         
   4   3   8          0.69         -1.48         3.18 o                         
  -8   4   8          0.02         -1.21         2.31 o                         
  -7   4   8          3.11         -0.65         2.37 o                         
  -6   4   8         16.51         17.11         5.29 o                         
  -5   4   8        256.55        266.33        10.77 o                         
  -4   4   8         13.81         18.49         3.16 o                         
  -3   4   8        746.81        773.35        28.04 o                         
  -2   4   8        165.21        162.96         7.06 o                         
  -1   4   8          9.05          5.27         1.92 o                         
   0   4   8         18.46         13.16         2.49 o                         
   1   4   8         16.93         11.60         2.52 o                         
   2   4   8         52.60         38.43         4.98 o                         
   3   4   8         14.26         18.85         4.73 o                         
  -8   5   8          0.19         -2.66         2.66 o                         
  -7   5   8        110.70        112.54         6.61 o                         
  -6   5   8        175.47        194.36         8.99 o                         
  -5   5   8        798.32        855.76        29.49 o                         
  -4   5   8         11.74         14.79         4.08 o                         
  -3   5   8          1.87          0.68         2.02 o                         
  -2   5   8         11.00         10.27         2.38 o                         
  -1   5   8          0.69          1.06         2.21 o                         
   0   5   8         38.93         42.70         4.57 o                         
   1   5   8          5.00          0.65         4.05 o                         
   2   5   8          7.32          4.51         5.59 o                         
  -7   6   8         47.49         46.47         4.72 o                         
  -6   6   8         31.95         38.23         4.61 o                         
  -5   6   8         19.79         20.64         3.52 o                         
  -4   6   8         23.38         23.97         3.74 o                         
  -3   6   8          6.85          3.60         2.14 o                         
  -2   6   8          3.95          4.81         2.36 o                         
  -1   6   8          7.95          5.72         2.64 o                         
   0   6   8         11.55         -0.45         4.16 o                         
   1   6   8          4.77          3.72         7.11 o                         
  -6   7   8          0.00          1.58         3.31 o                         
  -5   7   8          3.70          4.03         3.20 o                         
  -4   7   8          9.84          7.86         3.52 o                         
  -3   7   8          0.83          3.86         2.37 o                         
  -2   7   8         46.61         45.47         5.44 o                         
  -1   7   8          6.21          5.44         3.31 o                         
   0   7   8          0.01         -1.06         8.84 o                         
  -4   8   8         15.47         21.74         4.49 o                         
  -3   8   8          2.25          5.64         2.75 o                         
  -2  -9   9          1.20         -4.82        11.41 o                         
  -1  -9   9          3.92         -1.69         5.26 o                         
   0  -9   9         23.76         15.12        14.06 o                         
   1  -9   9          3.96         10.13        11.49 o                         
   2  -9   9        209.38        264.52        26.30 o                         
   3  -9   9          4.66          9.07        10.73 o                         
  -3  -8   9          2.93         -5.86         9.83 o                         
  -2  -8   9         44.19         42.70         6.95 o                         
  -1  -8   9          3.48          3.32         6.58 o                         
   0  -8   9          4.32          0.57         4.49 o                         
   1  -8   9          0.01          6.65        10.43 o                         
   2  -8   9          6.87         16.02        10.88 o                         
   3  -8   9        357.11        414.72        20.79 o                         
   4  -8   9          9.53         -1.66         6.35 o                         
  -4  -7   9         15.61          8.78         5.14 o                         
  -3  -7   9          0.27         -7.12        10.13 o                         
  -2  -7   9         12.17          6.10         5.02 o                         
  -1  -7   9          0.26          2.02         5.22 o                         
   0  -7   9        352.74        375.62        17.73 o                         
   1  -7   9        130.40        151.31        20.26 o                         
   2  -7   9         46.45         46.48        10.28 o                         
   3  -7   9        151.32        172.51        13.73 o                         
   4  -7   9         29.92         31.41         5.34 o                         
   5  -7   9         13.76          9.04         4.79 o                         
  -5  -6   9         14.97         10.57         5.06 o                         
  -4  -6   9          0.46         -4.09         4.09 o                         
  -3  -6   9          0.14         -1.06         4.23 o                         
  -2  -6   9        113.87        112.71         9.35 o                         
  -1  -6   9          4.90          1.73         3.97 o                         
   0  -6   9        327.89        344.92        12.39 o                         
   1  -6   9        195.11        201.20        10.65 o                         
   2  -6   9          6.50          7.20         3.34 o                         
   3  -6   9          1.05          0.46         3.28 o                         
   4  -6   9         34.16         46.19         8.99 o                         
   5  -6   9          1.43         -1.77         4.69 o                         
  -6  -5   9          0.02         -5.82         8.84 o                         
  -5  -5   9         22.56         23.84         4.98 o                         
  -4  -5   9         38.73         34.27         7.11 o                         
  -3  -5   9          5.80          8.44         4.29 o                         
  -2  -5   9          5.83          6.05         4.10 o                         
  -1  -5   9         32.40         25.47         6.32 o                         
   0  -5   9          0.10         -0.46         2.64 o                         
   1  -5   9         25.15         20.16         2.90 o                         
   2  -5   9          2.17         -1.11         2.80 o                         
   3  -5   9         31.28         34.53         8.16 o                         
   4  -5   9          1.08          1.61         3.66 o                         
   5  -5   9          8.22          5.23         4.24 o                         
  -7  -4   9         15.29         13.58         4.02 o                         
  -6  -4   9         30.65         25.53         4.83 o                         
  -5  -4   9          0.32         -5.58         6.65 o                         
  -4  -4   9         74.74         82.50         7.33 o                         
  -3  -4   9        108.49         95.68         7.96 o                         
  -2  -4   9        161.59        146.86        11.34 o                         
  -1  -4   9         57.38         59.07         4.44 o                         
   0  -4   9         18.87         17.74         2.64 o                         
   1  -4   9         16.79         13.73         2.59 o                         
   2  -4   9         30.56         25.52         3.40 o                         
   3  -4   9          6.33         -2.50         3.81 o                         
   4  -4   9         12.76          9.70         4.33 o                         
   5  -4   9          6.59          4.96         3.22 o                         
  -7  -3   9          2.03         -1.59         2.91 o                         
  -6  -3   9         22.53         18.00         4.13 o                         
  -5  -3   9        104.94         98.32         7.38 o                         
  -4  -3   9        130.65        136.41        12.77 o                         
  -3  -3   9         28.21         21.69         4.22 o                         
  -2  -3   9          8.45          9.75         2.65 o                         
  -1  -3   9          2.64          0.58         1.49 o                         
   0  -3   9         76.38         66.81         4.14 o                         
   1  -3   9         35.21         36.69         3.39 o                         
   2  -3   9         22.78         23.12         2.66 o                         
   3  -3   9         13.35          8.87         2.91 o                         
   4  -3   9        134.69        130.17         7.09 o                         
   5  -3   9        333.56        346.49        15.12 o                         
  -7  -2   9         62.08         52.69        13.76 o                         
  -6  -2   9         62.88         63.32        13.30 o                         
  -5  -2   9         67.43         68.30         6.31 o                         
  -4  -2   9          1.62          3.23         3.10 o                         
  -3  -2   9         21.42         17.47         3.04 o                         
  -2  -2   9          0.40          2.75         1.71 o                         
  -1  -2   9         54.42         51.12         2.88 o                         
   0  -2   9         46.83         47.82         2.37 o                         
   1  -2   9         11.90          8.94         1.67 o                         
   2  -2   9        393.41        397.23        11.39 o                         
   3  -2   9         42.40         33.52         3.84 o                         
   4  -2   9          0.20          4.42         3.06 o                         
   5  -2   9        520.09        578.13        26.98 o                         
  -8  -1   9         79.29         68.79        10.51 o                         
  -7  -1   9        112.01        123.12        13.61 o                         
  -6  -1   9         70.59         76.15         5.78 o                         
  -5  -1   9         58.81         53.66         4.00 o                         
  -4  -1   9         10.29          9.52         2.49 o                         
  -3  -1   9          0.80         -1.14         1.83 o                         
  -2  -1   9        103.33         88.77         3.65 o                         
  -1  -1   9          0.64         -1.43         1.43 o                         
   0  -1   9         30.65         29.49         1.96 o                         
   1  -1   9          2.27          1.70         1.42 o                         
   2  -1   9          1.84         -2.19         2.23 o                         
   3  -1   9       1118.72       1149.78        38.71 o                         
   4  -1   9         90.61        105.71         6.40 o                         
   5  -1   9        145.54        149.53         8.22 o                         
  -8   0   9          0.90         -1.66         1.66 o                         
  -7   0   9          2.34          1.22         2.28 o                         
  -6   0   9          0.82         -0.10         3.69 o                         
  -5   0   9          0.44         -0.80         1.75 o                         
  -4   0   9         47.42         48.63         3.53 o                         
  -3   0   9         12.61         14.20         2.06 o                         
  -2   0   9          6.75          7.84         1.65 o                         
  -1   0   9          3.08          0.57         1.45 o                         
   0   0   9        465.21        473.41        10.76 o                         
   1   0   9        567.97        582.22        16.14 o                         
   2   0   9          0.12          1.75         4.22 o                         
   3   0   9        273.89        289.76        10.85 o                         
   4   0   9         58.19         61.64         5.33 o                         
   5   0   9          8.79          8.59         5.48 o                         
  -8   1   9         16.02         14.43         2.44 o                         
  -7   1   9         10.61         12.02         5.59 o                         
  -6   1   9          1.47         -0.83         3.33 o                         
  -5   1   9          5.07          3.22         2.40 o                         
  -4   1   9          0.18         -0.92         2.18 o                         
  -3   1   9          0.80         -0.36         2.07 o                         
  -2   1   9        217.47        230.78         7.98 o                         
  -1   1   9         40.35         41.86         2.36 o                         
   0   1   9        407.01        388.77         9.19 o                         
   1   1   9        568.37        550.76        12.54 o                         
   2   1   9          0.09         -0.74         2.28 o                         
   3   1   9          4.29         -2.23         2.58 o                         
   4   1   9         14.41         12.05         3.58 o                         
  -8   2   9          5.79          6.97         4.46 o                         
  -7   2   9         17.97         20.07         4.16 o                         
  -6   2   9          0.69         -1.51         2.25 o                         
  -5   2   9         69.78         71.12         7.63 o                         
  -4   2   9         18.68         23.47         2.86 o                         
  -3   2   9          0.62         -0.07         2.54 o                         
  -2   2   9         47.33         47.34         2.88 o                         
  -1   2   9        287.16        293.23        11.46 o                         
   0   2   9         74.45         76.13         5.07 o                         
   1   2   9         34.25         30.89         2.70 o                         
   2   2   9          1.18         -0.45         2.45 o                         
   3   2   9         23.33         29.04         5.06 o                         
   4   2   9          0.28          1.97         3.28 o                         
  -8   3   9         10.91         11.28         4.01 o                         
  -7   3   9         46.53         45.99         4.35 o                         
  -6   3   9         22.29         25.26         3.78 o                         
  -5   3   9          1.36         -1.76         2.40 o                         
  -4   3   9         41.97         47.21         6.20 o                         
  -3   3   9         18.60         16.60         3.23 o                         
  -2   3   9         58.50         53.92         3.48 o                         
  -1   3   9        104.70         97.31         5.92 o                         
   0   3   9         19.04         15.07         2.71 o                         
   1   3   9         13.73         13.08         2.69 o                         
   2   3   9          3.27          5.24         3.15 o                         
   3   3   9          0.66         -1.10         3.07 o                         
  -7   4   9          6.42          2.31         2.68 o                         
  -6   4   9         10.23          7.89         4.01 o                         
  -5   4   9        109.88        107.05         6.57 o                         
  -4   4   9        154.48        159.32        10.73 o                         
  -3   4   9        128.75        131.04         7.15 o                         
  -2   4   9         55.74         52.66         5.71 o                         
  -1   4   9          0.30         -1.18         1.85 o                         
   0   4   9         19.55         18.20         5.36 o                         
   1   4   9         19.09         17.30         4.72 o                         
   2   4   9         25.04         18.59         4.91 o                         
  -7   5   9         85.09         83.40         8.77 o                         
  -6   5   9          8.29          6.88         3.13 o                         
  -5   5   9          6.31          7.40         3.70 o                         
  -4   5   9         47.35         55.92         5.01 o                         
  -3   5   9          6.28          5.40         6.65 o                         
  -2   5   9          0.66         -1.92         2.01 o                         
  -1   5   9         33.75         33.72         3.34 o                         
   0   5   9          4.41          2.25         4.53 o                         
   1   5   9          9.77          3.46         4.56 o                         
  -6   6   9         27.03         25.61         3.92 o                         
  -5   6   9         54.51         47.75         4.78 o                         
  -4   6   9          0.27          2.12         3.09 o                         
  -3   6   9          1.51         -3.10         4.23 o                         
  -2   6   9         12.04         13.36         2.85 o                         
  -1   6   9          1.52          2.89         4.69 o                         
   0   6   9          2.95         -2.66         3.34 o                         
  -5   7   9          0.06         -3.12         3.12 o                         
  -4   7   9         10.36         11.27         3.81 o                         
  -3   7   9          5.73          2.16         3.31 o                         
  -2   7   9          0.39          4.99         4.54 o                         
  -1  -9  10         29.08         45.20        17.99 o                         
   0  -9  10          1.28          2.57        11.94 o                         
   1  -9  10         12.45         43.69        14.21 o                         
   2  -9  10          4.14         28.57        12.09 o                         
  -3  -8  10         10.11          9.55         8.69 o                         
  -2  -8  10          5.80         13.24         6.20 o                         
  -1  -8  10          7.47          7.36         9.30 o                         
   0  -8  10          2.21          3.78        11.04 o                         
   1  -8  10          0.02         11.94        10.58 o                         
   2  -8  10         24.91         26.61        11.04 o                         
   3  -8  10          0.87         17.69        10.73 o                         
  -4  -7  10        127.50        173.57        24.19 o                         
  -3  -7  10          3.67          0.68        13.61 o                         
  -2  -7  10         11.01         10.70         5.23 o                         
  -1  -7  10          1.05          0.18         4.10 o                         
   0  -7  10         14.11         13.43         4.96 o                         
   1  -7  10        103.58        128.03        17.99 o                         
   2  -7  10         34.22         38.79         6.38 o                         
   3  -7  10         14.64         18.52        14.51 o                         
   4  -7  10         21.30         20.56         8.16 o                         
  -5  -6  10          0.02         -2.38        14.89 o                         
  -4  -6  10          0.68          0.03        13.53 o                         
  -3  -6  10          0.51         -1.92        10.66 o                         
  -2  -6  10        136.86        131.30        10.02 o                         
  -1  -6  10        108.86        126.09         9.62 o                         
   0  -6  10         33.13         35.09         6.05 o                         
   1  -6  10          2.29          1.48         4.45 o                         
   2  -6  10         34.26         41.43         7.56 o                         
   3  -6  10          3.69         -2.87         6.20 o                         
   4  -6  10          1.64         -1.01         4.32 o                         
  -6  -5  10          9.17          7.10        10.43 o                         
  -5  -5  10          0.14         -2.02         9.52 o                         
  -4  -5  10         14.64          7.49         7.11 o                         
  -3  -5  10         32.77         47.55         6.45 o                         
  -2  -5  10         76.46         64.29         6.97 o                         
  -1  -5  10         37.17         35.07         5.94 o                         
   0  -5  10         49.16         54.07         4.86 o                         
   1  -5  10          9.72          7.81         3.37 o                         
   2  -5  10         38.30         39.72         7.14 o                         
   3  -5  10          0.12         -3.85         3.85 o                         
   4  -5  10         20.52         18.39         5.22 o                         
   5  -5  10         16.86         20.84         4.69 o                         
  -6  -4  10          0.12          0.00         3.93 o                         
  -5  -4  10         10.25          9.16         5.82 o                         
  -4  -4  10          8.15          1.56         6.50 o                         
  -3  -4  10         75.41         81.12         7.83 o                         
  -2  -4  10          1.06          5.27         4.13 o                         
  -1  -4  10          1.85          0.27         2.60 o                         
   0  -4  10         83.05         78.50         5.94 o                         
   1  -4  10         14.39         11.41         3.53 o                         
   2  -4  10         55.69         51.27         5.74 o                         
   3  -4  10         44.09         39.38         4.13 o                         
   4  -4  10          0.37          1.27         2.87 o                         
   5  -4  10         21.58         33.28         5.35 o                         
  -7  -3  10          4.05         -1.77        13.00 o                         
  -6  -3  10         11.02          7.48         8.16 o                         
  -5  -3  10         13.45          6.15         6.35 o                         
  -4  -3  10         89.04         88.73        15.03 o                         
  -3  -3  10          0.56         -1.59         3.41 o                         
  -2  -3  10         61.71         54.51         4.36 o                         
  -1  -3  10          1.63          2.85         2.52 o                         
   0  -3  10          1.46          2.69         2.71 o                         
   1  -3  10         25.13         25.04         2.18 o                         
   2  -3  10          3.42          1.33         2.40 o                         
   3  -3  10          0.44          4.31         2.99 o                         
   4  -3  10        136.91        158.80         8.08 o                         
   5  -3  10          0.00          6.12         3.69 o                         
  -7  -2  10          0.22         -5.19         9.83 o                         
  -6  -2  10         24.48         21.19        11.56 o                         
  -5  -2  10          3.14          1.77         6.20 o                         
  -4  -2  10         50.73         54.41         5.88 o                         
  -3  -2  10          0.87         -0.22         5.67 o                         
  -2  -2  10        145.74        114.22         5.88 o                         
  -1  -2  10         57.93         58.02         6.06 o                         
   0  -2  10          0.00          2.06         2.23 o                         
   1  -2  10          6.93          7.60         1.73 o                         
   2  -2  10          0.27          0.05         2.30 o                         
   3  -2  10         69.42         79.86         5.62 o                         
   4  -2  10          3.73          5.80         3.32 o                         
  -7  -1  10          0.34         -2.45         2.45 o                         
  -6  -1  10          0.08         -2.67         2.67 o                         
  -5  -1  10          2.76         -1.73         3.36 o                         
  -4  -1  10        112.77        103.87         6.08 o                         
  -3  -1  10         52.63         53.84         4.38 o                         
  -2  -1  10          3.81          3.45         2.14 o                         
  -1  -1  10          3.01          4.43         2.16 o                         
   0  -1  10          4.37          7.02         2.44 o                         
   1  -1  10          2.98          1.23         1.66 o                         
   2  -1  10         63.18         69.53         4.88 o                         
   3  -1  10          0.28          0.60         2.63 o                         
   4  -1  10         52.85         65.57         6.19 o                         
  -7   0  10          0.04         -2.65         2.65 o                         
  -6   0  10         36.23         34.20         3.90 o                         
  -5   0  10         12.33         16.95         5.48 o                         
  -4   0  10        203.23        188.29         7.72 o                         
  -3   0  10          1.68          2.83         2.46 o                         
  -2   0  10          7.40          4.84         2.21 o                         
  -1   0  10          9.89          8.33         2.46 o                         
   0   0  10          0.74          1.80         2.25 o                         
   1   0  10        301.07        304.96         7.91 o                         
   2   0  10         79.06         81.76         5.66 o                         
   3   0  10          0.74         -1.57         4.00 o                         
   4   0  10          6.88          1.62         3.28 o                         
  -7   1  10         13.12         13.92         3.03 o                         
  -6   1  10        351.00        376.38        14.55 o                         
  -5   1  10          0.14         -1.60         3.93 o                         
  -4   1  10          0.03          0.41         2.70 o                         
  -3   1  10          8.83          4.77         2.51 o                         
  -2   1  10        163.22        171.46         6.83 o                         
  -1   1  10        341.06        348.60        11.25 o                         
   0   1  10         23.56         25.06         2.93 o                         
   1   1  10          0.46          1.80         2.21 o                         
   2   1  10          5.06          1.95         3.74 o                         
   3   1  10          5.97          6.78         3.19 o                         
  -7   2  10          8.36          1.56         3.55 o                         
  -6   2  10          3.80          2.51         2.74 o                         
  -5   2  10          1.07         -0.19         2.74 o                         
  -4   2  10         27.56         26.90         3.74 o                         
  -3   2  10         63.61         65.94         5.24 o                         
  -2   2  10        130.63        129.52        17.99 o                         
  -1   2  10        113.53        106.41         5.54 o                         
   0   2  10         44.26         45.35         4.17 o                         
   1   2  10          5.14          4.88         4.69 o                         
   2   2  10         10.81         12.71         3.91 o                         
   3   2  10         10.27          5.40         4.05 o                         
  -7   3  10          1.23          0.26         2.81 o                         
  -6   3  10          0.04          0.14         2.70 o                         
  -5   3  10          5.83          3.06         4.31 o                         
  -4   3  10          0.20          0.89         2.60 o                         
  -3   3  10        264.60        288.71        16.63 o                         
  -2   3  10         13.75         18.05         3.31 o                         
  -1   3  10          0.04          3.32         2.46 o                         
   0   3  10         12.17         21.39         3.85 o                         
   1   3  10          5.56         -5.26         6.95 o                         
   2   3  10         28.20         28.33         5.19 o                         
  -7   4  10          1.92         -3.25         3.25 o                         
  -6   4  10          8.42          6.31         3.23 o                         
  -5   4  10         61.12         57.35         4.86 o                         
  -4   4  10         60.67         77.89         6.05 o                         
  -3   4  10          5.20          6.50         4.08 o                         
  -2   4  10          7.42         15.73         3.47 o                         
  -1   4  10          1.51          3.90         2.48 o                         
   0   4  10          1.95          6.97         3.32 o                         
   1   4  10          1.99         -3.62        10.05 o                         
  -6   5  10         40.07         35.72         4.33 o                         
  -5   5  10         55.70         54.82         5.29 o                         
  -4   5  10         35.51         25.32         3.94 o                         
  -3   5  10          0.15         -1.70         2.83 o                         
  -2   5  10         28.66         38.37         4.59 o                         
  -1   5  10         16.85         18.59         4.84 o                         
   0   5  10          9.10         16.65         3.91 o                         
  -5   6  10          1.47          7.29         3.52 o                         
  -4   6  10         17.08         25.63         4.06 o                         
  -3   6  10         29.43         32.50         4.52 o                         
  -2   6  10          1.50          7.11         4.69 o                         
  -1   6  10          1.18          4.23         4.23 o                         
  -2  -8  11         98.44        123.39        11.44 o                         
  -1  -8  11         12.25         13.31         8.31 o                         
   0  -8  11          0.01         -4.54        10.88 o                         
   1  -8  11          6.13         14.21        10.58 o                         
   2  -8  11          8.08         30.54        12.24 o                         
  -3  -7  11          9.47          2.45         8.84 o                         
  -2  -7  11         19.68         16.44         5.81 o                         
  -1  -7  11         18.58         20.83         6.12 o                         
   0  -7  11          2.01         10.73        10.73 o                         
   1  -7  11          1.48         20.41        10.73 o                         
   2  -7  11          4.08         16.63        10.58 o                         
   3  -7  11         13.59         17.75        18.59 o                         
  -4  -6  11          0.04         -4.83        11.94 o                         
  -3  -6  11          4.24          3.10        11.94 o                         
  -2  -6  11         39.67         44.03         9.83 o                         
  -1  -6  11          4.46         12.69         5.19 o                         
   0  -6  11          6.45         14.64         4.97 o                         
   1  -6  11         21.35         28.34         6.14 o                         
   2  -6  11          7.57         12.44         8.62 o                         
   3  -6  11          3.06          6.80         7.41 o                         
  -5  -5  11          1.18         -4.38         4.38 o                         
  -4  -5  11          2.76         -1.27         9.37 o                         
  -3  -5  11          1.71          1.36        10.58 o                         
  -2  -5  11         14.71         19.84         5.58 o                         
  -1  -5  11          0.55         -2.82         3.85 o                         
   0  -5  11          0.24         -0.81         3.50 o                         
   1  -5  11          0.28         -1.79         7.11 o                         
   2  -5  11        128.33        139.66        13.15 o                         
   3  -5  11         51.97         48.22         9.37 o                         
   4  -5  11          1.26          1.21         7.41 o                         
  -6  -4  11          5.28         -1.98        14.59 o                         
  -5  -4  11          0.02         -5.11        10.73 o                         
  -4  -4  11          2.88          0.06         7.79 o                         
  -3  -4  11          0.18         -2.09         6.12 o                         
  -2  -4  11          1.59         -6.03         6.05 o                         
  -1  -4  11         50.45         38.26         7.34 o                         
   0  -4  11         35.50         32.83         4.41 o                         
   1  -4  11         28.96         35.48        17.54 o                         
   2  -4  11        123.40        126.97        13.76 o                         
   3  -4  11          0.77         -6.35         6.80 o                         
   4  -4  11          5.62          7.71         8.47 o                         
  -6  -3  11          7.88          6.83        10.05 o                         
  -5  -3  11          1.08         -6.63         9.75 o                         
  -4  -3  11         17.12         14.66         7.41 o                         
  -3  -3  11         20.04         15.65         7.48 o                         
  -2  -3  11          0.04          0.39         3.69 o                         
  -1  -3  11          0.90         -0.12         3.07 o                         
   0  -3  11        456.66        414.22        12.02 o                         
   1  -3  11          0.25         -6.20         6.20 o                         
   2  -3  11          0.16         -5.74         5.74 o                         
   3  -3  11         19.45          8.16         8.47 o                         
   4  -3  11         10.84          1.97         9.52 o                         
  -6  -2  11          3.80          3.93         3.93 o                         
  -5  -2  11          1.41         -1.22         4.76 o                         
  -4  -2  11          0.19         -0.61         3.79 o                         
  -3  -2  11         24.04         21.81         4.77 o                         
  -2  -2  11        266.28        228.43         7.81 o                         
  -1  -2  11          1.55         -1.97         2.28 o                         
   0  -2  11          9.98          9.36         2.52 o                         
   1  -2  11          2.62          1.97         5.90 o                         
   2  -2  11          0.79         -6.80         6.80 o                         
   3  -2  11         16.16          9.37         8.31 o                         
   4  -2  11          0.59          2.87         8.31 o                         
  -7  -1  11          6.38          8.66         4.46 o                         
  -6  -1  11          0.01         -4.18         4.37 o                         
  -5  -1  11         46.54         42.69         4.44 o                         
  -4  -1  11         21.68         10.97         3.19 o                         
  -3  -1  11          9.34          4.01         3.12 o                         
  -2  -1  11        238.16        210.34         7.30 o                         
  -1  -1  11         20.79         15.64         3.05 o                         
   0  -1  11          2.23         -1.35         2.33 o                         
   1  -1  11         12.01          6.80         7.11 o                         
   2  -1  11          5.80          1.66         7.11 o                         
   3  -1  11         76.67         60.77        11.49 o                         
  -7   0  11          7.60          6.02         3.10 o                         
  -6   0  11          3.87         -0.98         2.83 o                         
  -5   0  11         24.17         22.51         3.74 o                         
  -4   0  11        246.88        228.72        10.07 o                         
  -3   0  11         10.58         16.55         3.20 o                         
  -2   0  11         34.35         33.60         3.31 o                         
  -1   0  11         45.54         45.84         3.82 o                         
   0   0  11          0.02          0.97         2.48 o                         
   1   0  11         33.77         30.08         8.01 o                         
   2   0  11          8.98          5.59         7.56 o                         
   3   0  11          1.59         -2.42         8.16 o                         
  -7   1  11          6.66          6.87         4.31 o                         
  -6   1  11          1.64         -2.37         2.97 o                         
  -5   1  11          1.94         -0.27         3.48 o                         
  -4   1  11          0.15         -0.40         3.33 o                         
  -3   1  11         11.77         13.24         3.51 o                         
  -2   1  11         31.45         30.61         3.45 o                         
  -1   1  11          8.45          8.40         2.69 o                         
   0   1  11          0.89          1.38         2.53 o                         
   1   1  11          0.48          3.02         6.65 o                         
   2   1  11         14.06          0.15         7.56 o                         
   3   1  11          2.06         -9.07         9.07 o                         
  -7   2  11          5.00          4.05         2.96 o                         
  -6   2  11         77.94         87.73         6.37 o                         
  -5   2  11          0.74         -0.36         2.99 o                         
  -4   2  11          4.16          3.39         3.20 o                         
  -3   2  11          6.01          5.64         3.09 o                         
  -2   2  11         17.75         16.31         3.63 o                         
  -1   2  11         20.27         22.02         3.13 o                         
   0   2  11          0.04          2.45         2.95 o                         
   1   2  11          0.71          7.56         8.01 o                         
   2   2  11         89.28         89.02        12.55 o                         
  -6   3  11          3.91          4.00         3.20 o                         
  -5   3  11          0.00         -5.06         5.06 o                         
  -4   3  11          0.05         -1.83         3.10 o                         
  -3   3  11          0.05         -0.20         2.93 o                         
  -2   3  11          0.02         -0.60         2.78 o                         
  -1   3  11          9.44         10.97         2.92 o                         
   0   3  11         36.56         42.04         8.84 o                         
   1   3  11         49.50         52.31        10.43 o                         
  -6   4  11          3.81         -0.34         3.41 o                         
  -5   4  11          9.52          3.55         3.41 o                         
  -4   4  11          4.93          4.67         3.85 o                         
  -3   4  11          0.37          0.15         3.10 o                         
  -2   4  11          2.79          1.66         4.61 o                         
  -1   4  11          3.87          5.44         4.23 o                         
   0   4  11        237.69        325.44        22.07 o                         
  -5   5  11          1.32         -2.78         3.40 o                         
  -4   5  11          0.19         -0.07         4.01 o                         
  -3   5  11          7.47          4.38         3.69 o                         
  -2   5  11        177.81        219.12        21.23 o                         
  -2  -7  12          6.52          4.26         6.42 o                         
  -1  -7  12          8.48          5.08         4.94 o                         
   0  -7  12          2.00         17.99         9.67 o                         
   1  -7  12          3.09         19.95        11.34 o                         
  -3  -6  12          1.77         -2.48         8.31 o                         
  -2  -6  12         58.89         71.72         9.21 o                         
  -1  -6  12         14.68         21.49         5.50 o                         
   0  -6  12          0.05         11.64         9.52 o                         
   1  -6  12          0.15         20.41        11.19 o                         
   2  -6  12          1.80          4.40        17.23 o                         
  -4  -5  12         52.96         68.42         8.12 o                         
  -3  -5  12         13.42          8.86         5.74 o                         
  -2  -5  12         30.24         37.74        12.02 o                         
  -1  -5  12         34.28         47.04         6.78 o                         
   0  -5  12          1.51          6.67         6.65 o                         
   1  -5  12         42.80         38.54        11.34 o                         
   2  -5  12         14.81          8.47         7.86 o                         
  -5  -4  12         37.41         52.89        24.79 o                         
  -4  -4  12          0.01          0.30         4.52 o                         
  -3  -4  12         59.23         75.12         7.93 o                         
  -2  -4  12          0.01         -1.33         4.54 o                         
  -1  -4  12         21.72         22.00         4.93 o                         
   0  -4  12          0.07          3.00         3.48 o                         
   1  -4  12         37.65         37.66        24.26 o                         
   2  -4  12         64.90         47.47        10.28 o                         
   3  -4  12          5.34         -7.41         8.01 o                         
  -5  -3  12         43.26         45.42        12.24 o                         
  -4  -3  12         44.48         76.78         8.62 o                         
  -3  -3  12         10.31         14.69         5.06 o                         
  -2  -3  12          0.75          1.99         3.38 o                         
  -1  -3  12          7.51         12.67         3.28 o                         
   0  -3  12          1.05          4.72         4.41 o                         
   1  -3  12          5.00         -6.80         6.80 o                         
   2  -3  12          0.24         -6.35         6.35 o                         
   3  -3  12          6.24         -8.77         8.77 o                         
  -6  -2  12         57.01         85.83        12.99 o                         
  -5  -2  12         41.06         56.47         8.04 o                         
  -4  -2  12          3.03         -1.33         3.19 o                         
  -3  -2  12          3.98          1.59         3.03 o                         
  -2  -2  12         30.95         33.99         3.37 o                         
  -1  -2  12          8.18          2.71         2.59 o                         
   0  -2  12         34.17         36.75         4.01 o                         
   1  -2  12         16.20          6.05         7.56 o                         
   2  -2  12          0.91         -7.86         7.86 o                         
   3  -2  12          0.14         -7.71         8.16 o                         
  -6  -1  12          1.78          2.13         3.55 o                         
  -5  -1  12          2.96          1.62         3.29 o                         
  -4  -1  12         24.35         25.10         4.01 o                         
  -3  -1  12         37.07         34.72         4.73 o                         
  -2  -1  12          0.16          2.63         2.47 o                         
  -1  -1  12         17.36         16.28         3.16 o                         
   0  -1  12         11.46         12.01         4.63 o                         
   1  -1  12          1.71          1.36         6.65 o                         
   2  -1  12          9.98          3.33         8.01 o                         
  -6   0  12          8.36          1.97         3.57 o                         
  -5   0  12          0.04         -0.20         3.23 o                         
  -4   0  12         72.68         73.64         6.19 o                         
  -3   0  12         43.62         63.14         9.34 o                         
  -2   0  12         14.46         16.19         3.13 o                         
  -1   0  12         32.46         38.09         3.88 o                         
   0   0  12          2.00          9.83         6.65 o                         
   1   0  12          0.22         -0.91         6.65 o                         
   2   0  12         44.09         32.65        10.88 o                         
  -6   1  12         51.43         50.36         5.59 o                         
  -5   1  12          0.04          1.93         3.23 o                         
  -4   1  12         33.98         32.47         5.52 o                         
  -3   1  12          4.48          0.38         3.10 o                         
  -2   1  12         59.01         68.05         5.23 o                         
  -1   1  12          8.19         11.16         2.89 o                         
   0   1  12          4.07          2.27         6.35 o                         
   1   1  12          2.12         -0.76         6.80 o                         
  -6   2  12          4.64          6.90         3.48 o                         
  -5   2  12         16.03         23.69         4.32 o                         
  -4   2  12         57.35         69.68         6.19 o                         
  -3   2  12          8.49          8.49         5.74 o                         
  -2   2  12         17.64         18.19         3.74 o                         
  -1   2  12          6.91          9.91         2.98 o                         
   0   2  12          2.56         -1.06         7.11 o                         
   1   2  12         32.76         48.98        10.73 o                         
  -5   3  12         13.77         17.85         4.02 o                         
  -4   3  12          0.01         -3.11         3.36 o                         
  -3   3  12         26.30         30.55         4.99 o                         
  -2   3  12          3.23          3.46         3.40 o                         
  -1   3  12         32.96         34.85        10.43 o                         
   0   3  12          1.81          9.37         7.11 o                         
  -4   4  12         16.29         12.14         4.69 o                         
  -3   4  12          0.15         -1.79         5.44 o                         
  -2   4  12          0.46         -2.30         3.85 o                         
  -2  -6  13         10.23         17.64         7.63 o                         
  -1  -6  13         27.19         51.10        14.81 o                         
   0  -6  13         29.30         60.92        14.81 o                         
  -3  -5  13         91.99        139.97        11.22 o                         
  -2  -5  13          1.03          2.19         5.17 o                         
  -1  -5  13         21.60         39.09         6.71 o                         
   0  -5  13          0.70         17.38        11.19 o                         
   1  -5  13          4.51         12.67        15.72 o                         
  -4  -4  13          4.75          5.00         5.90 o                         
  -3  -4  13          2.40         -0.79         4.66 o                         
  -2  -4  13          7.83         17.54         8.24 o                         
  -1  -4  13         33.45         33.78         7.11 o                         
   0  -4  13         32.99         66.36        15.57 o                         
   1  -4  13          1.25         -3.63         6.50 o                         
  -4  -3  13          7.09         18.31         6.80 o                         
  -3  -3  13         27.16         30.14         4.27 o                         
  -2  -3  13         12.29         15.22         7.21 o                         
  -1  -3  13         13.43         10.89         3.45 o                         
   0  -3  13          9.38         10.71        12.17 o                         
   1  -3  13          0.40         -6.05         6.05 o                         
  -5  -2  13          2.03         -1.53         3.77 o                         
  -4  -2  13          0.93          1.27         5.54 o                         
  -3  -2  13          0.07          4.30         7.78 o                         
  -2  -2  13          6.65          3.37         4.46 o                         
  -1  -2  13          1.90         -2.64         3.22 o                         
   0  -2  13         11.27          5.44         6.65 o                         
   1  -2  13         77.33         49.89         9.52 o                         
  -5  -1  13          2.94          1.54         3.80 o                         
  -4  -1  13          4.74         -3.45         3.45 o                         
  -3  -1  13         17.57         22.19         4.63 o                         
  -2  -1  13          6.70         10.73         3.97 o                         
  -1  -1  13         17.79         24.02         3.67 o                         
   0  -1  13         11.72         14.51         7.71 o                         
   1  -1  13          1.11          2.87         6.95 o                         
  -5   0  13         21.64         10.82         4.14 o                         
  -4   0  13          5.24          7.68         4.02 o                         
  -3   0  13         20.83         13.02         4.05 o                         
  -2   0  13         27.51         31.86         5.34 o                         
  -1   0  13        138.40        182.67         8.17 o                         
   0   0  13         49.26         47.17         8.92 o                         
  -5   1  13         10.66         12.33         4.07 o                         
  -4   1  13         68.56         97.43         7.34 o                         
  -3   1  13        221.64        287.46        21.77 o                         
  -2   1  13         22.35         31.72         4.69 o                         
  -1   1  13         29.65         30.50         8.16 o                         
   0   1  13         51.86         39.61         8.77 o                         
  -4   2  13          0.14          4.13         3.68 o                         
  -3   2  13         85.24        117.73        13.23 o                         
  -2   2  13          4.95          7.71         3.63 o                         
  -1   2  13         54.73         50.34         9.07 o                         
  -2  -3  14         62.54         88.89         9.07 o                         
  -1  -3  14          2.42         10.02        13.15 o                         
  -3  -2  14         12.55         17.78         4.49 o                         
  -2  -2  14          0.14          6.41         5.32 o                         
  -1  -2  14          0.49          4.54         5.44 o                         
  -3  -1  14         21.60         25.83         4.76 o                         
  -2  -1  14          3.03          5.94         3.17 o                         
                                                                                
